# Supplementary material for: Contrasting Methane, Sulfide and Nitrogen‐Loading Regimes in Bioreactors Shape Microbial Communities Originating From Methane‐Rich Coastal Sediment of the Stockholm Archipelago
Source: Environ Microbiol. 2025 Feb 16;27(2):e70056. doi: 10.1111/1462-2920.70056 (PMC11830464; doi:10.1111/1462-2920.70056)
Supplement: Supplementary file 2 — Appendix S2. [file EMI-27-e70056-s001.xlsx]

## Sheet: INDEX
Supplementary Tables S1-S7
Supplementary Table 1	Completeness and contamination of all retrieved metagenomic assembled genomes (MAGs) and their respective relative abundance
Supplementary Table 2	Bacterial 16S rRNA amplicon read percentage recovered at family level
Supplementary Table 3	Archaeal 16S rRNA amplicon read percentage recovered at genus level
Supplementary Table 4	DRAM annotated high-quality methanotrophs, Pseudomonadales IMCC2047 and Rugosibacter Metagenome Assembled Genomes (MAGs) originating from co-assembly of all metagenomic sample points
Supplementary Table 5	Normalized metagenomic-based relative functional gene coverage per MAG (CoverM)
Supplementary Table 6	NCBI Domain Search of open reading frames (ORF) of reference Ammonium Oxidizing Bacteria (AOB) and Pseudomonadales IMCC2047 flanking (p)amoCAB and haoA(B) sequences
Supplementary Table 7	Sandpipper of methanotrophs from genus KS41,Methylomonas, Methylovulum and Methylobacter

## Sheet: S1- MAG com con,  abundance
bin_id	completeness	redundancy	rm_raw_4cm	rm_raw_912cm	rm_raw_2124cm	rm_raw_3336cm	rm_high_7m	rm_high_14_5m	rm_high_15_5m	rm_high_bf_7m	rm_high_bf_14_5m	rm_high_bf_15_5m	rm_low_7m	rm_low_14_5m	rm_low_15_5m	rm_low_bf_7m	rm_low_bf_14_5m	rm_low_bf_15_5m	nmc_raw_4cm	nmc_raw_912cm	nmc_raw_2124cm	nmc_raw_3336cm	nmc_high_7m	nmc_high_14_5m	nmc_high_15_5m	nmc_high_bf_7m	nmc_high_bf_14_5m	nmc_high_bf_15_5m	nmc_low_7m	nmc_low_14_5m	nmc_low_15_5m	nmc_low_bf_7m	nmc_low_bf_14_5m	nmc_low_bf_15_5m
Acanthopleuribacteraceae_GCA_2747255	78.22	4.77	0	0	0	0	0	0.01	0.03	0	0.02	0.03	0.01	0.32	0.54	0	0.01	0	0	0	0	0	0.01	0.16	0.49	0	0.34	0.45	0.12	4.27	7.36	0.03	0.15	0.06
Acidiferrobacterales_JACREH01	97.56	1.22	0	0.05	0.04	0.03	0	0	0	0	0	0	0.01	0.79	1.02	0	0.48	0.24	0.03	0.69	0.65	0.44	0	0	0	0	0	0	0.47	28.5	37.99	0.13	16.71	8.53
Acidiferrobacterales_UBA6901	91.26	4.91	0	0.02	0.01	0.01	0	0	0	0	0	0	0.09	1.61	1.72	0.11	0.5	0.46	0.05	0.21	0.12	0.13	0	0	0	0	0	0	3.24	57.92	63.62	3.86	17.41	15.88
Acidimangrovimonas	96.11	3.69	0	0	0	0	0	0	0	0	0	0	0.02	0	0.01	0.93	0.01	0.05	0	0	0	0	0	0	0	0	0.03	0.03	0.42	0.04	0.12	17.25	0.28	0.91
Acidimicrobiales_JAEUJM01	68.89	3.76	0.36	0.04	0.32	0.26	0	0	0	0	0	0	0	0	0	0	0	0	3.51	0.45	3.75	3.16	0.03	0	0	0.03	0.01	0.02	0.07	0.06	0.05	0.11	0.12	0.06
Acidimicrobiales_UBA8139	100	2.31	0	0	0	0	0	0	0	0	0	0	0.54	0.39	0.3	0.04	0.53	0.18	0	0	0	0	0	0	0	0	0	0	10.96	7.71	6.21	0.8	10.22	3.56
Acidimicrobiia_Bin76	97.44	2.14	0	0	0	0	0	0	0	0	0	0	0.46	0.74	0.52	0.1	0.32	0.17	0	0	0	0	0	0	0	0	0	0	18.35	28.59	20.61	3.84	11.92	6.57
Acidimicrobiia_PALSA_555	84.9	1.28	0	0	0	0	0	0	0	0	0	0	0	0.06	0.05	0	0.12	0.05	0	0	0	0	0	0	0	0	0	0	0.02	2.11	1.58	0.02	3.87	1.63
Acidimicrobiia_UBA4744_1	59.74	1.47	0.13	0.05	0.13	0.11	0	0	0	0	0	0	0.02	0.03	0.02	0.02	0.03	0.02	3.05	1.14	3.65	2.96	0.01	0	0	0.02	0	0	1.15	1.99	1.46	1.58	2.06	1.31
Acidimicrobiia_UBA4744_2	40.46	7.78	0.13	0.05	0.14	0.12	0	0	0	0	0	0	0.02	0.03	0.02	0.03	0.04	0.02	2.04	0.87	2.55	2.16	0.01	0	0	0.02	0	0	0.81	1.42	1.04	1.24	1.59	0.99
Acidimicrobiia_UBA5794	82.39	4.13	0.26	0.06	0.14	0.13	0	0	0	0	0	0	0.01	0.01	0.01	0.06	0.02	0.02	3.13	0.71	1.95	1.88	0.03	0	0	0.03	0.01	0.02	0.38	0.43	0.24	1.89	0.66	0.8
Acidithiobacillus	94.99	0.31	0	0	0	0	0.2	0.48	0.28	0.21	0.33	0.65	0.18	0.08	0.05	0.11	0.2	0.08	0	0	0	0	8.96	21.75	12.49	9.08	14.84	28.54	7.42	3.15	2.11	4.4	7.6	2.95
Acidobacteriota_JACXWD01	91.41	6.09	0	0.03	0.01	0.02	0	0	0	0	0	0	0.06	0.1	0.08	0.08	0.1	0.05	0.03	0.21	0.05	0.18	0	0	0	0	0	0	1.35	2.45	1.96	1.75	2.24	1.26
Acidobacteriota_Mor1_1	78.92	13.93	0.76	0.17	0.09	0.1	0	0	0	0	0	0	0	0	0	0	0	0	7.48	1.77	1.1	1.18	0	0	0	0	0	0	0.07	0.09	0.05	0.13	0.12	0.06
Acidobacteriota_Mor1_2	87.58	6.93	0.14	0.02	0	0.01	0	0	0	0	0	0	0.05	0.06	0.04	0.07	0.08	0.06	1.04	0.16	0.05	0.08	0	0	0	0	0	0	1.07	1.33	0.89	1.53	1.73	1.25
Acidobacteriota_Mor1_3	57.37	2.14	0.08	0.12	0.03	0.08	0	0	0	0	0	0	0.02	0.02	0.01	0.03	0.03	0.02	0.94	1.59	0.42	1.21	0	0	0	0	0	0	0.61	0.79	0.51	0.99	1.01	0.61
Acidobacteriota_RBG_16_66_30	86.84	1.71	0.39	3.79	4.59	4.17	0	0	0	0	0	0	0	0	0	0.01	0	0	4.78	49.71	67.71	63.29	0.04	0	0.02	0.05	0.01	0.03	0.09	0.1	0.06	0.2	0.15	0.09
Acidobacteriota_UBA4820	88.89	1.71	0	0	0	0	0	0	0	0	0	0	0.58	0.6	0.55	0.2	0.59	0.1	0	0	0	0	0	0	0	0	0	0	8.2	8.31	7.75	2.6	7.76	1.29
Actinobacteriota_AC_51	93.92	3.46	0.22	0.11	0.68	0.52	0	0	0	0	0	0	0.01	0.01	0.01	0.01	0.01	0.01	2.29	1.22	8.41	6.66	0.03	0	0	0.03	0.01	0.02	0.22	0.31	0.24	0.27	0.37	0.2
Actinobacteriota_UBA5794	90.37	2.14	1.06	0.23	0.54	0.47	0	0	0	0	0	0	0.03	0.05	0.03	0.13	0.1	0.05	13.89	3.15	8.41	7.49	0.07	0.01	0.02	0.1	0.03	0.03	1.3	1.99	1.01	4.76	3.68	2.03
Actinomycetia_JACCYY01	60.81	8.92	0.42	0.13	0.2	0.23	0	0	0	0	0	0	0	0	0	0	0	0	5.55	1.85	3.12	3.68	0.03	0	0	0.03	0.01	0.02	0.07	0.06	0.05	0.11	0.09	0.07
Aenigmatarchaeia_QMZP01	72.93	0	0	0.09	0.08	0.06	0	0	0	0	0	0	0	0	0	0	0	0	0	4.5	4.44	3.37	0	0	0	0	0	0	0	0	0	0	0	0
Aequorivita	98.46	0.38	0	0	0	0	0.2	3.6	2.52	0.42	1.39	1.78	0	0	0	0	0	0	0	0	0	0	6.02	105.37	72.51	11.68	40.27	50.76	0	0	0.12	0	0.03	0
Aestuariivirga	93.82	0.94	0.01	0.01	0.06	0.07	0	0	0	0	0	0	0.15	0.23	0.16	0.32	0.28	0.23	0.05	0.05	0.5	0.59	0.04	0.01	0.02	0.07	0.03	0.03	3.05	4.6	3.27	6.08	5.42	4.37
Afipia_sp000178995	76.61	1.94	0	0	0	0	0.01	0.04	0.03	0.01	0.03	0.04	0.01	0.04	0.02	0	0.03	0.01	0	0	0	0	0.33	1.36	1.18	0.37	1.1	1.32	0.28	1.33	0.65	0.05	1.07	0.42
Aggregatilineaceae	95.45	8.26	0	0.01	0	0.01	0.01	0.03	0.06	0.01	0.12	0.12	0.1	0.13	0.08	0.17	0.13	0.13	0	0.05	0.02	0.03	0.07	0.46	0.87	0.1	1.67	1.55	1.23	1.63	1.01	1.97	1.49	1.52
Aggregatilineales_A4b	86.36	0.91	0	0	0	0	0.16	1.46	2.08	0.33	1.85	2.25	0.38	0.83	0.53	0.31	0.48	0.53	0	0	0	0	3.44	31.99	44.89	7.08	40.07	48.12	7.63	16.3	10.59	5.7	9.05	10
Aggregatilineales_GCA_2702065	96.36	10.91	0	0	0	0	0	0	0	0	0	0	0.13	0.29	0.3	0.08	0.17	0.1	0	0	0	0	0	0	0	0	0	0	1.48	3.3	3.51	0.84	1.89	1.13
Aggregatilineales_J027	83.64	4.63	0	0	0	0	0	0	0	0	0	0	0.11	0.07	0.04	0.17	0.1	0.01	0	0	0	0	0	0	0	0	0	0	2.12	1.32	0.68	2.99	1.82	0.23
Aggregatilineales_OLB15	60.45	2	0	0	0	0	0.01	0.07	0.09	0.01	0.06	0.08	0.02	0.06	0.04	0.02	0.05	0.03	0	0	0.02	0.03	0.41	2.21	2.96	0.27	2.1	2.47	0.55	1.78	1.34	0.68	1.36	0.81
Alcanivoracaceae_PGZG01	96.54	1.11	0	0	0	0	0.23	0.03	0.03	0.01	0	0	0	0	0	0	0	0	0	0	0	0	6.88	1.03	0.77	0.4	0.1	0.09	0	0	0	0	0	0
Alphaproteobacteria_43_37_sp001897475	92.47	1.14	0	0	0	0	0.05	0	0	0.09	0.02	0.01	0	0	0	0	0	0	0	0	0	0	3.37	0.15	0.06	5.37	1.47	0.33	0.01	0	0	0.02	0.03	0.15
Aminicenantales_RBG_16_66_30	23.62	0	0	0.03	0.01	0.01	0	0	0	0	0	0	0	0	0	0	0	0	0.2	3.2	0.9	1.9	0	0	0	0	0	0	0.06	0.09	0.06	0.06	0.09	0.07
Aminicenantia_UBA2199_sp004525465	92.85	1.71	0.3	3.4	4.23	1.87	0	0	0	0	0	0	0	0	0	0	0	0	3.03	35.79	50.08	22.77	0.05	0	0.02	0.07	0	0.02	0	0	0	0	0	0
Aminobacter	99.3	4.41	0	0	0	0	0.39	0.33	0.33	0.46	0.38	0.29	0.53	0.03	0.02	0.1	0.06	0.05	0	0	0	0	7.07	6.01	5.89	8.08	6.75	5.13	8.68	0.42	0.32	1.47	0.86	0.84
Anaerolineaceae_DSYU01	55.96	10.76	0.04	0.03	0.03	0.02	0	0	0	0	0	0	0.04	0.03	0.02	0.04	0.04	0.05	0.36	0.29	0.32	0.18	0	0	0	0	0	0	0.97	0.82	0.51	1.01	1.01	1.16
Anaerolineaceae_UBA6170	90.91	4.73	0.1	0.08	0.19	0.57	0	0	0	0	0	0	0.09	0.05	0.01	0.18	0.08	0.09	0.76	0.63	1.65	5.2	0.01	0	0	0.02	0	0	1.94	1	0.33	3.61	1.77	1.89
Anaerolineae_JADJUE01	85.93	4.59	0	0	0	0	0	0	0	0	0	0	0.09	0.22	0.13	0.04	0.41	0.16	0.03	0	0	0	0	0	0	0	0	0	2.13	5.11	3.17	0.82	9	3.5
Anaerolineale_B10_G9	82.42	10.45	0.32	0.59	0.49	0.56	0	0	0	0	0	0	0	0	0	0	0	0	2.88	5.64	5.29	6.28	0.02	0	0	0.05	0	0	0.02	0.01	0.02	0.05	0.03	0.04
Anaerolineale_JAABUE01	73.27	15.94	0.01	0.01	0	0	0	0	0	0	0	0	0.12	0.3	0.32	0.17	0.39	0.44	0.05	0.05	0.02	0.03	0	0	0	0	0	0	1.8	4.35	4.7	2.38	5.39	6.17
Anaerolineales_9FT_COMBO_55_16	92.09	9.22	1.32	0.32	1.13	0.6	0	0	0	0	0	0	0.01	0.02	0.01	0.02	0.02	0.01	9.39	2.41	9.59	5.27	0.01	0	0	0.02	0	0	0.21	0.31	0.15	0.41	0.34	0.15
Anaerolineales_B10_G9	86.36	4.55	0.19	0.56	0.64	0.51	0	0	0	0	0	0	0	0	0	0	0	0	2.04	6.46	8.29	6.72	0.02	0	0	0.03	0	0.02	0.01	0	0	0.02	0.01	0.01
Anaerolineales_Desulfolinea	91.18	1.36	0	0	0	0	0.13	0.01	0.01	0.25	0.01	0	0	0	0	0.04	0	0	0	0	0	0	3.32	0.12	0.2	5.81	0.36	0.11	0.04	0.01	0	0.87	0.03	0.04
Anaerolineales_DSTM01	56.77	7.83	0.03	0.03	0.02	0.01	0	0	0	0	0	0	0.1	0.12	0.08	0.07	0.08	0.07	0.23	0.24	0.2	0.05	0	0	0	0	0	0	2.03	2.47	1.57	1.31	1.65	1.41
Anaerolineales_E44_bin32	67.69	19.09	0.14	0.22	0.1	0.08	0	0	0	0	0	0	0.01	0.03	0.02	0.01	0.03	0.01	1.27	2.2	1.15	0.87	0	0	0	0	0	0	0.18	0.75	0.48	0.28	0.86	0.38
Anaerolineales_JAABUE01	31.41	0	0.02	0.09	0.02	0.02	0	0	0	0	0	0	0	0.01	0.01	0	0.01	0	0.74	3.04	0.97	0.72	0	0	0	0	0	0	0.13	0.9	0.6	0.27	0.92	0.42
Anaerolineales_JABWBV01	87.73	5.86	0	0	0	0	0	0	0	0	0	0	0	0.08	0.05	0	0.29	0.34	0	0	0	0	0	0	0	0	0	0	0.01	1.09	0.63	0.02	3.68	4.22
Anaerolineales_OLB14	91.82	1.49	0.03	0	0	0	0	0	0	0	0	0	0.13	0.13	0.06	0.15	0.13	0.04	0.25	0.03	0.02	0.03	0	0	0	0	0	0	3.28	3.29	1.6	3.69	3.16	1
Anaerolineales_OLB14_sp014860745	89.67	20.38	0	0	0	0	0	0	0	0	0	0	0	0.08	0.09	0	0.19	0.1	0	0	0	0	0	0	0.02	0	0	0.02	0.07	1.49	1.67	0.05	3.38	1.71
Anaerolineales_UBA11858	43.33	0	0.04	0.01	0.01	0	0	0	0	0	0	0	0.01	0.03	0.01	0.02	0.03	0.02	0.87	0.16	0.42	0.13	0	0	0	0	0	0	0.6	1.84	1.01	1.24	1.86	1.04
Anaerolineales_UBA12087	90.81	1.32	0.42	0.99	0.36	0.24	0	0	0	0	0	0	0.24	0.28	0.17	0.36	0.29	0.19	3.28	8.2	3.37	2.29	0.01	0	0	0.02	0	0	5.5	6.49	3.89	7.74	6.44	4.14
Anaerolineales_UBA12294	60.91	3.18	0	0	0	0	0	0	0	0	0	0	0.02	0.03	0.11	0	0.05	0.04	0	0	0	0	0	0	0	0	0	0	0.92	1.29	4.42	0.16	2.12	1.71
Anaerolineales_UBA7227	96.36	11.36	0	0	0	0	0	0	0	0	0	0	0.06	0.17	0.09	0.06	0.2	0.06	0	0	0	0	0	0	0	0	0	0	1.37	3.8	1.96	1.29	4.2	1.22
Anaerolineales_UBA8950	98.18	3.33	0	0	0	0	0	0	0	0	0	0	0	0.02	0.02	0.78	0.06	0.36	0	0	0	0	0	0	0	0	0	0	0.07	0.34	0.45	13.63	1	6.47
Armatimonadota_UBA10988_1	94.44	1.03	0	0	0	0	0	0	0	0	0	0	3.34	0.26	0.23	0.39	0.33	0.14	0	0	0	0	0	0	0	0	0	0	45.23	3.48	3.14	4.95	4.29	1.86
Armatimonadota_UBA10988_2	80.2	5.09	0	0	0	0	0	0	0	0	0	0.01	0.21	0.06	0.08	0.27	0.1	0.11	0.03	0	0	0	0.03	0	0.06	0.02	0.04	0.09	2.92	0.85	1.12	3.48	1.27	1.52
Atribacterota_34_128	54.41	12.98	0.02	0.09	0.5	0.3	0	0	0	0	0	0	0	0	0	0	0	0	0.28	1.3	8.14	4.97	0	0	0	0	0	0	0	0	0	0.02	0	0
Bacteria_4484_113_JAFGCY0	90.08	2.56	0	0	0	0	0	0.43	0.61	0	0.66	0.57	0	0	0	0	0	0	0	0	0	0	0	12	16.71	0	18.2	15.47	0.02	0.01	0.05	0.03	0.01	0.03
Bacteria_4484_113_JAFGCY01	80.25	0	0	0	0	0	0	0	0	0	0	0	0	0.04	0.12	0	0.06	0.19	0	0	0	0	0	0	0	0	0	0	0.01	1.09	3.2	0.05	1.67	4.86
Bacteria_ARS69_1	89.08	4.95	0	0	0	0	0	0	0	0	0	0	0.04	0.12	0.12	0.02	0.15	0.11	0	0	0	0	0	0	0	0	0	0	0.85	2.29	2.38	0.41	2.71	2.09
Bacteria_ARS69_2	97.8	2.75	0	0	0	0	0	0	0	0	0	0	0.08	0.17	0.15	0.09	0.16	0.12	0.03	0.03	0.02	0	0	0	0	0	0	0	1.59	3.23	2.96	1.56	2.98	2.21
Bacteria_KSB1_AABM5_25_91	27.06	1.1	0.01	0.07	0.05	0.07	0	0	0	0	0	0	0	0	0	0	0	0	0.43	3.47	2.6	3.73	0	0	0	0	0	0	0	0.01	0	0.02	0.01	0.01
Bacteria_KSB1_Zgenome_0027	83.45	3.3	0	0	0	0	0	0	0	0	0	0	0.07	0.06	0.04	0.08	0.05	0.05	0	0	0	0	0	0	0	0	0	0	2.58	2.23	1.36	2.76	1.56	1.54
Bacteria_OLB16_H5_UNCL2	95.6	6.04	0.02	0.02	0.01	0	0	0	0	0	0	0	0.09	0.08	0.06	0.11	0.1	0.15	0.13	0.13	0.05	0.03	0	0	0	0	0.01	0.03	1.68	1.54	1.07	1.94	1.76	2.7
Bacteria_SAR324_JACQHH01	86.23	1.75	0	0	0	0	0	0	0	0	0	0	0.01	0.22	0.22	0	0.05	0	0	0	0	0	0	0	0	0	0	0	0.15	4.63	4.84	0	1.01	0.06
Bacteria_UBA2258	83.88	5.14	0.09	1.41	0.93	0.2	0	0	0	0	0	0	0	0	0	0	0	0	0.79	13.81	10.24	2.32	0	0	0	0	0	0	0	0	0	0.02	0	0
Bacteria_UBA6191	95.63	2.99	0	0	0	0	0	0	0	0	0	0	3.81	0.19	0.63	0.08	0.13	0.34	0	0	0	0	0	0	0	0	0	0	41.16	1.99	6.79	0.82	1.31	3.48
Bacteroidales_GCA_2748055_sp004525825	91.18	7.28	0.48	0.4	0.3	0.46	0	0	0	0	0	0	0.01	0	0	0.01	0	0	4.05	3.55	3.05	4.76	0.03	0	0	0.03	0.01	0.02	0.2	0.09	0.06	0.22	0.04	0.06
Bacteroidales_JAADJA01_1	98.92	1.08	0	0	0	0	0.83	1.02	0.95	0.73	0.85	0.66	0.49	0.06	0.04	0.15	0.06	0.06	0	0	0	0	17.43	21.25	19.32	14.59	17.42	13.38	9.33	1.05	0.83	2.54	1.1	1.09
Bacteroidales_JAADJA01_2	94.09	2.15	0	0	0	0	0	0	0	0	0	0	0.54	0.38	0.25	0.61	0.25	0.19	0.03	0	0	0	0	0	0	0	0	0	10.66	7.35	4.89	11.12	4.77	3.48
Bacteroidales_JAADJA01_3	92.33	2.96	0	0	0	0	0	0	0	0	0	0	0.24	0.57	0.59	0.16	0.5	0.31	0	0	0	0	0.02	0.01	0.03	0.03	0.01	0.02	5.22	12.27	13	3.17	10.34	6.34
Bacteroidales_LD21	89.1	13.37	0.05	0.19	0.84	0.67	0	0	0	0	0	0	0	0	0	0	0	0	0.28	1.16	5.94	4.89	0	0	0	0	0	0	0.01	0.01	0.02	0.02	0.01	0.03
Bacteroidales_M50B96_1	97.31	2.15	0	0	0	0	2.81	0.26	0.04	1.23	0.05	0.02	0	0	0	0	0	0	0	0	0	0	39.87	3.67	0.62	16.6	0.76	0.23	0	0	0	0	0	0
Bacteroidales_M50B96_2	97.04	1.08	0	0	0	0	0.19	0.05	0.02	0.06	0.02	0.01	0	0	0	0	0	0.02	0	0	0	0	4.46	1.21	0.52	1.24	0.53	0.26	0.02	0	0	0	0.07	0.3
Bacteroidales_NBLH01	99.46	2.71	0	0	0	0	0.62	1.43	1.87	1.88	1.47	2.58	0	0.29	1.01	0.3	0.1	0.18	0	0	0	0	8.23	18.56	23.82	23.39	18.9	32.64	0.04	3.33	11.94	3.29	1.07	2
Bacteroidales_SM23_62	86.23	18.97	0.81	0.23	0.67	0.62	0	0	0	0	0	0	0.01	0.01	0.01	0.01	0.01	0	3.56	1.11	3.55	3.34	0.01	0	0	0.02	0	0	0.11	0.12	0.08	0.16	0.12	0.06
Bacteroidales_SR_FBR_E99	62.61	10.17	0.02	0.14	0.21	0.15	0	0	0	0	0	0	0	0	0	0	0	0	0.23	2.04	3.5	2.62	0.01	0	0	0.02	0	0	0.03	0.03	0.03	0.06	0.04	0.07
Bacteroidales_SZUA_53	97.31	1.08	0	0	0	0	0	0	0	0	0	0	0	0	0	1.11	0.03	0.01	0	0	0	0	0	0	0	0	0	0	0.04	0.04	0.05	28.36	0.67	0.33
Bacteroidales_UBA6244	97.31	1.09	0	0	0	0	0	0.72	0.15	0	0.09	0.03	0	0	0	0	0	0	0	0	0	0	0	15.17	3.07	0	1.8	0.65	0	0	0	0	0.01	0
Bacteroidia_JADKCL01	98.91	3.66	0	0	0	0	0	0	0	0	0	0	0.25	0.12	0.03	0.01	0.04	0.02	0	0	0	0	0	0	0	0	0	0	4.52	2.18	0.56	0.19	0.7	0.28
Bacteroidota_OLB5	45.36	0.55	0	0	0	0	0	0	0	0	0	0	0.01	0.08	0.06	0.01	0.06	0.01	0.1	0.03	0.02	0.03	0	0	0	0	0	0	0.91	5.63	4.45	0.41	3.7	0.9
Bacteroidota_UBA10030	69.47	2.55	0.03	0.14	0.11	0.08	0	0	0	0	0	0	0.02	0.04	0.03	0.03	0.04	0.02	0.31	1.61	1.42	1.08	0	0	0	0	0	0	0.76	1.42	0.89	0.91	1.12	0.65
Bathyarchaeia_RBG_16_57_9	91.26	1.94	0.22	1.14	1.15	0.9	0	0	0	0	0	0	0	0	0	0	0	0	2.75	15.29	17.28	13.95	0.01	0	0	0.02	0	0	0.04	0.06	0.03	0.09	0.06	0.04
Bauldia_1	85.17	28.95	0	0	0	0	0	0	0	0	0	0	0.07	0.15	0.14	0.03	0.21	0.11	0	0	0	0	0	0	0	0	0	0.02	1.32	2.66	2.59	0.54	3.61	1.87
Bauldia_2	81.08	3.96	0	0	0	0	0.1	0.05	0.05	0.07	0.06	0.09	0	0	0	0	0	0	0	0	0	0	2.64	1.25	1.32	1.72	1.43	2.14	0.01	0.01	0.03	0.02	0.03	0.03
Bauldia_3	62.54	1.11	0	0	0	0	0	0	0	0	0	0	0.04	0.13	0.12	0	0.22	0.07	0	0	0	0	0	0	0	0	0	0	1.41	4.29	3.97	0.09	6.69	2.18
Bipolaricaulia_SPBW01	80.06	14.34	0	0.32	0.38	0.39	0	0	0	0	0	0	0	0	0	0	0	0	0.05	3.52	4.62	4.86	0	0	0	0	0	0	0	0	0	0	0	0
Bipolaricaulia_SPBW01 sp004525685	89.83	1.69	0.03	2.03	1.33	2.34	0	0	0	0	0	0	0	0	0	0	0	0	0.25	18.12	13.33	24.08	0	0	0	0	0	0	0	0	0	0.02	0	0
Bryobacteraceae_PNKE01	96.52	1.74	0	0	0	0	0.14	0.47	0.23	0.11	0.51	0.18	0.01	0.02	0.02	0.01	0.04	0.08	0	0	0	0	2.66	9	4.24	2.11	9.55	3.37	0.13	0.31	0.3	0.22	0.63	1.35
Burkholderiaceae_CAIKUF01	97.73	1	0	0	0	0	0.32	0.11	0.14	0.61	0.33	0.66	0	0	0	0	0	0	0	0	0	0	6.89	2.42	3.02	12.46	6.89	13.64	0.01	0	0.03	0.02	0.01	0.01
Burkholderiaceae_CAISIP01	99.84	10.3	0	0	0	0	0.25	0.25	0.15	0.08	0.06	0.04	1.28	1.08	0.71	0.48	0.56	0.34	0	0	0	0	4.91	4.98	2.82	1.49	1.2	0.86	23.01	19.05	12.86	8	9.43	5.72
Burkholderiaceae_SCN_69_89	95.97	2.72	0	0	0	0	0	0	0	0	0	0	0.33	0.39	0.33	0.4	0.35	0.37	0	0	0	0	0	0	0	0	0	0	7.65	8.71	7.6	8.49	7.7	8.2
Burkholderiales_2_12_FULL_64_23	86.97	4.48	0	0	0	0	0	0	0	0	0	0	0.05	0.2	0.13	0.01	0.12	0.05	0	0	0	0	0	0	0	0	0	0	0.91	3.81	2.52	0.25	2.27	0.93
Burkholderiales_SG8_40	77.09	7.87	0.07	0.64	0.16	0.24	0	0	0	0	0	0	0	0	0	0	0	0	0.61	6.32	1.75	2.78	0	0	0	0	0	0	0.01	0	0	0.02	0.01	0.01
Bythopirellula	95.91	2.3	0	0	0	0	0.1	0.14	0.09	0.13	0.06	0.1	0	0	0	0	0	0	0	0	0	0	1.79	2.6	1.68	2.29	1.2	1.79	0	0	0	0	0	0
Calditrichia	97.19	1.1	0.05	0.34	0.1	0.02	0	0	0	0	0	0	0.08	0.31	0.49	0.17	0.14	0.25	0.28	2.01	0.65	0.13	0.04	0.03	0.03	0.08	0.03	0.03	1.31	4.98	8.1	2.57	2.18	3.93
Calditrichia_1	87.85	6.69	0.23	0.63	0.71	0.62	0	0	0	0	0	0	0	0	0	0	0	0	1.58	4.63	5.84	5.3	0.01	0	0	0.02	0	0	0.03	0.04	0.02	0.05	0.04	0.03
Calditrichia_2	98.29	1.1	0.06	0.91	0.47	0.56	0	0	0	0	0	0	0.13	0.14	0.07	0.24	0.09	0.06	0.41	6.56	3.79	4.63	0	0	0	0	0	0	2.6	2.76	1.45	4.46	1.71	1.1
Calditrichia_3	67.89	5.89	0.07	0.37	0.16	0.22	0	0	0	0	0	0	0.04	0.07	0.04	0.08	0.05	0.04	0.51	2.67	1.3	1.83	0	0	0	0	0	0	0.92	1.43	0.92	1.53	0.97	0.84
Calditrichia_J042	96.09	2.2	0	0	0	0	9.99	5.22	6.36	10.65	5.7	6.44	0.05	1.02	0.67	0.01	0.8	0.35	0	0	0	0	160.81	83.14	99.44	162.85	89.67	99.84	0.75	14.53	9.71	0.09	10.98	4.76
Casimicrobiaceae_VBCG01	82.53	5.25	1.27	0.14	0.15	0.11	0	0	0	0	0	0	0	0	0	0	0	0	10.48	1.24	1.45	1.13	0.01	0	0	0.02	0	0	0.02	0.01	0.02	0.03	0.01	0.01
Cellulomonas_sp002441315	100	1.09	0	0	0	0	0	0	0	0	0.29	0.06	0	0.01	0	0.7	0.08	0.07	0	0	0	0	0.04	0.09	0.09	0.07	7.52	1.54	0.04	0.22	0.09	15.25	1.7	1.54
Cephaloticoccus	46.36	9.38	0	0	0	0	0.04	0.01	0.01	0.02	0.02	0.03	0	0	0	0	0	0.01	0	0	0	0	1.53	0.3	0.23	0.9	0.89	1.05	0	0.01	0.02	0	0.16	0.17
Chitinivibrionales	98.84	2.2	0	4.38	0.75	0.54	0	0	0	0	0	0	0	0	0	0	0	0	0.03	24.79	4.74	3.55	0	0	0	0	0	0	0	0	0	0	0	0
Chryseolinea	89.4	1.59	0.96	0.09	0.49	0.29	0	0	0	0	0	0	0	0	0	0	0	0	6.87	0.66	4.17	2.52	0	0	0	0	0	0	0.01	0	0	0.02	0	0
Crocinitomicaceae_UBA4466_1	85.41	1.54	0	0	0	0	0.02	0.04	0.07	0.06	0.05	0.07	0	0	0	0	0	0	0	0	0	0	0.46	1.04	1.97	1.69	1.46	1.97	0	0	0	0	0	0
Crocinitomicaceae_UBA4466_2	83.3	1.8	0	0	0	0	0	0	0.08	0	0.06	0.07	0	0	0	0	0	0	0	0	0	0	0	0.12	2.6	0	2.07	2.12	0	0	0	0	0	0
Cyanobacteria_JACYMC01	91.45	4.7	0	0	0	0	0.58	0.13	0.08	0.22	0.08	0.04	0	0	0	0	0	0	0	0	0	0	10.23	2.19	1.44	3.61	1.32	0.6	0	0	0	0	0	0
Cyclobacteriaceae_JAAUQL01	51.14	3.63	0.06	0	0	0	0	0	0	0	0	0	0.04	0.05	0.05	0.07	0.04	0.04	0.61	0.03	0	0	0	0.06	0	0	0	0	1.19	1.39	1.51	1.91	1.16	1.28
Dehalococcoidales_DUES01	68.83	2.97	0	0.45	0.18	0.08	0	0	0	0	0	0	0	0	0	0	0	0	0.03	7.35	3.25	1.57	0	0	0	0	0	0	0	0	0	0	0	0
Dehalococcoidales_W425	61.31	0.11	0	0.13	0.07	0.09	0	0	0	0	0	0	0	0	0	0	0	0	0.13	4.13	2.6	3.37	0	0	0	0	0	0	0	0	0	0.02	0	0
Dehalococcoidia_JAAXQM01_sp012974295	85.48	5.72	0.17	2.14	0.75	0.93	0	0	0	0	0	0	0	0	0	0.01	0	0	2.06	27.12	10.64	13.66	0.02	0	0	0.02	0	0	0.07	0.1	0.05	0.19	0.12	0.06
Dehalococcoidia_SKVJ01	65.29	0.99	0	0.16	0.04	0.1	0	0	0	0	0	0	0	0	0	0	0	0	0.1	5	1.52	3.65	0	0	0	0	0	0	0	0	0	0	0.01	0.01
Dehalococcoidia_UBA2979	82.91	1.98	0	0	0	0	0	0	0	0	0	0	0	0.1	0.08	0	0.04	0.01	0.03	0	0	0	0	0	0	0	0	0	0.1	4.09	3.17	0.02	1.4	0.52
Dehalogenimonas	62.73	0	0.01	0.07	0.08	0.05	0	0	0	0	0	0	0	0	0	0	0	0	0.56	3.15	4.22	2.73	0	0	0	0	0	0	0	0	0	0	0	0
Delongbacteria_CAIWAD01	98.9	0	0	0	0	0	1.8	0.26	0.58	1.37	0.34	0.27	0.01	0.03	0.04	0.02	0.04	0.17	0	0	0	0	46.23	6.73	14.45	33.48	8.55	6.74	0.25	0.79	0.84	0.52	0.83	3.72
Desulfatiglandaceae_4484_190_2	68.69	1.1	0.16	0.52	0.76	0.35	0	0	0	0	0	0	0	0	0	0	0	0	1.96	6.56	10.94	5.2	0.02	0	0	0.02	0	0	0.04	0.04	0.03	0.09	0.03	0.03
Desulfatiglandaceae_JAFGMQ01	26.84	0	0	0.03	0.06	0.11	0	0	0	0	0	0	0	0	0	0	0	0	0.13	1.77	3.52	6.59	0	0	0	0	0	0	0	0	0	0	0	0.01
Desulfobaccales_0_14_0_80_60_11	65.86	1	0.16	0.11	0.12	0.15	0	0	0	0	0	0	0	0	0	0.01	0.01	0.04	2.29	1.72	2.1	2.68	0	0	0	0	0	0	0.02	0.07	0.08	0.36	0.58	1.64
Desulfobacillus	89.94	1.25	0	0	0	0	0.03	10.59	9.09	0.03	13.09	8.74	0.04	0.1	0.09	0.05	0.09	0.08	0	0	0	0	0.9	318.94	268.59	0.94	388.79	256.08	1.14	2.75	2.59	1.18	2.22	2.02
Desulfobacillus_sp002840845	62.61	4.72	0	0	0	0	0	0.1	0.09	0	0.13	0.08	1.43	3.62	2.8	1.72	2.75	2.71	0	0	0	0	0.01	2.82	2.41	0	3.49	2.29	36.54	90.5	71.78	40.73	66.23	65.53
Desulfobacterales	76.27	1.96	0.9	0.03	0.13	0.15	0	0	0	0	0	0	0	0.01	0.01	0.01	0.02	0.03	7.07	0.24	1.17	1.39	0	0	0	0	0	0	0.04	0.27	0.17	0.19	0.51	0.74
Desulfobacterales_ETH_SRB1	91.71	8.28	0.02	0.05	0.34	0.91	0	0	0	0	0	0	0	0	0	0	0	0	0.18	0.48	3.62	9.88	0	0	0	0	0	0	0.02	0.03	0.02	0.03	0.03	0.01
Desulfobacterales_JAAXQD01	88.71	1.22	1	2.23	1.23	0.62	0	0	0	0	0	0	0	0	0	0.01	0.01	0.01	13.89	32.86	20.37	10.52	0.03	0	0	0.05	0	0.02	0.16	0.19	0.09	0.41	0.27	0.2
Desulfobacterales_SG8_13	95.81	0	1.25	0.05	0.08	0.05	0	0	0	0	0	0	0	0.05	0.05	0.2	0.18	0.31	8.24	0.37	0.65	0.41	0.01	0	0	0.02	0	0	0.1	0.87	0.93	3.61	3.38	5.75
Desulfobacterales_SURF_15	47.73	8.85	0.71	0.04	0.08	0.07	0	0	0	0	0	0	0	0.01	0	0.01	0.02	0.03	6.18	0.32	0.8	0.69	0	0	0	0	0	0	0.03	0.16	0.14	0.33	0.42	0.74
Desulfobacterales_UBA11574	73.14	5.48	0.16	0.33	0.47	0.56	0	0	0	0	0	0	0	0	0	0	0	0.01	1.68	3.62	5.89	7.15	0.01	0	0	0.02	0	0	0.04	0.06	0.03	0.09	0.13	0.25
Desulfobacterota_CR02bin9_sp004525335	88.24	2.52	0.31	0.2	0.6	0.5	0	0	0	0	0	0	0	0	0	0	0	0	5.06	3.52	11.53	9.98	0.01	0	0	0	0	0	0.03	0.03	0.02	0.05	0.03	0.01
Desulfobacterota_E_CG2_30_66_27	73.02	2.15	2.61	1.57	1.28	1.46	0	0	0	0	0	0	0.01	0.01	0	0.01	0.01	0.01	50.35	32.22	29.44	34.68	0.09	0.01	0.02	0.1	0.03	0.05	0.31	0.45	0.24	0.6	0.7	0.33
Desulfobacterota_UBA2774	96.64	2.52	0	0	0	0	0.06	0.07	0.05	0.06	0.08	0.1	0	0	0	0	0	0	0	0	0	0	1.98	2.31	1.79	1.79	2.55	3.16	0.01	0.03	0.03	0	0.03	0.01
Desulfobacterota_UBA5799	94.84	1.61	0	0	0	0	0	0	0	0	0	0	0.86	1.16	1.7	0.39	0.66	0.39	0	0	0	0	0	0	0	0	0	0	27.58	36.63	55.12	11.8	20.09	11.74
Desulfobulbales_BM004	95.39	7.69	0.8	0.35	0.35	0.38	0	0	0	0	0	0	0	0	0	0	0	0	8.98	4.13	4.67	5.17	0.01	0	0	0.02	0	0	0.02	0.06	0.03	0.09	0.15	0.12
Desulfomonilaceae	97.74	0.65	0	0	0	0	0	0	0	0	0	0	0	0.06	0.16	0	0.61	2.15	0	0	0	0	0	0	0	0	0	0	0.01	0.76	2.2	0	7.78	27.37
Desulforhopalus	96.49	4.6	0	0	0	0	0	0	0	0	0	0	0	0.01	0.01	0.12	0.22	0.33	0.03	0	0	0	0	0	0	0	0	0	0.04	0.21	0.21	1.67	3.25	4.92
Desulfurivibrionaceae_SURF_16	94.12	3.12	0.09	0.06	1.21	0.17	0	0	0	0	0	0	0	0	0	0	0	0.01	0.84	0.63	13.43	1.88	0	0	0	0	0	0	0.02	0.03	0.02	0.05	0.03	0.39
Desulfuromonadales_M0040	55.71	0	0.5	0.13	0.03	0.06	0	0	0	0	0	0	0	0	0	0	0	0	8.9	2.51	0.67	1.29	0	0	0	0	0	0	0.01	0.03	0.02	0.05	0.03	0.01
Dissulfurispiraceae_GCA_2634385	97.8	5.95	0	0	0	0	0	0	0	0	0	0	0.06	0.18	0.08	0.01	0.03	0.01	0	0	0	0	0	0	0	0	0	0	1.5	4.06	1.85	0.17	0.77	0.16
Dokdonella_1	97.28	29.74	0	0	0	0	0.1	0.09	0.15	0.2	0.2	0.24	0	0	0	0	0	0	0	0	0	0	1.61	1.58	2.46	3.13	3.35	3.94	0.02	0	0.02	0.02	0	0
Dokdonella_A	96.08	1.24	0	0	0	0	0	0.1	0.01	0	0.36	0.22	0.03	0.14	0.91	0.04	0.02	0.03	0	0	0	0	0.05	2.95	0.2	0.05	10.58	6.58	0.74	3.75	25.02	1.07	0.58	0.89
Dokdonella_A_sp002632325	97.11	3	0	0	0	0	0.03	0.03	0.09	0.16	0.15	0.14	0	0	0.01	0	0	0	0	0	0	0	0.96	1.01	2.53	4.5	4.42	4.09	0.04	0.04	0.14	0.02	0.01	0.01
Draconibacterium	55.22	0.59	0	0	0	0	0.01	0.1	0.02	0	0	0.01	0	0	0	0	0	0	0	0	0	0	0.32	3.91	0.67	0.1	0.19	0.27	0.04	0.13	0.08	0.05	0.07	0.04
Eisenbacteria_CAIMUX01	94.51	2.2	0	0	0	0	0	0	0	0	0	0	0.11	0.28	0.22	0.05	0.43	0.2	0	0	0	0	0	0	0	0	0	0	1.62	4.02	3.29	0.71	5.92	2.7
Eisenbacteria_JABDJR01	92.04	7.82	0	0	0	0	0	0	0	0	0	0	0.13	0.11	0.07	0.25	0.13	0.2	0	0.03	0	0	0	0	0	0	0	0	2.37	1.99	1.31	4.25	2.24	3.43
Ferruginibacter	99.51	1.72	0	0	0	0	1.64	0.15	0.09	2.99	0.07	0.07	0.08	0.1	0.08	0.03	0.15	0.05	0	0	0	0	43.4	3.92	2.41	74.97	1.7	1.76	1.99	2.32	1.87	0.74	3.38	1.03
Gaiella	86.58	4.81	0.63	0.09	0.45	0.32	0	0	0	0	0	0	0	0	0	0.01	0.01	0	6.82	1.03	5.87	4.22	0.05	0.01	0.02	0.05	0.03	0.03	0.13	0.12	0.08	0.22	0.18	0.12
Gaiellaceae_GMQP_bins7	94.97	1.72	0.95	0.25	2.29	2.43	0	0	0	0.01	0	0	0.03	0.04	0.03	0.05	0.07	0.04	11.86	3.39	34.18	37.23	0.19	0.04	0.05	0.23	0.1	0.15	1.12	1.54	1	1.88	2.43	1.29
Gammaproteobacteria_Ga0077536_1	96.96	4.88	0	0	0	0	0	0	0	0	0	0	0.33	0.36	0.33	0.12	0.26	0.13	0	0	0	0	0	0	0	0	0	0	6.02	6.49	6.09	2.03	4.49	2.21
Gammaproteobacteria_Ga0077536_2	95.76	6.81	0	0	0	0	0	0	0	0	0	0	0.15	0.09	0.1	0.1	0.08	0.16	0	0	0	0	0	0	0	0	0	0	2.63	1.54	1.82	1.69	1.25	2.57
Gammaproteobacteria_GCA_00173589	98.14	3.67	0	0	0	0	0.01	0.11	0.7	0.01	0.16	0.36	0.62	0.33	0.54	2.62	0.79	4.47	0	0	0	0	0.11	2.27	13.9	0.1	3.29	7.18	11.47	5.93	9.95	44.78	13.8	78.11
Gammaproteobacteria_GCA_002729875	56.95	7.58	0	0	0	0	0	0	0	0	0	0	0.03	0.04	0.02	0.03	0.03	0.03	0.03	0.03	0	0	0	0	0	0	0	0	1.07	1.34	0.97	1.01	0.94	0.97
Gammaproteobacteria_GCA_2746365	95.71	26.32	0.37	0.2	0.03	0.07	0	0	0	0	0	0	0.03	0.04	0.02	0.09	0.05	0.04	3	1.77	0.3	0.69	0.04	0	0	0.07	0.01	0.02	0.64	0.97	0.62	2.06	1.24	0.87
Gammaproteobacteria_JAHJQQ01	98.27	0.64	0	0	0	0	0.19	0.03	0.05	0.15	0.06	0.1	0	0	0	0	0	0	0	0	0	0	5.59	0.97	1.53	4.38	1.83	2.87	0	0	0	0	0	0
Gammaproteobacteria_SHZI01_1	89.95	2	0	0	0	0	0.16	0.35	0.29	0.17	0.19	0.23	0.04	0.07	0.05	0.03	0.05	0.04	0	0	0	0	5.89	12.86	10.58	5.89	6.88	8.23	1.35	2.17	1.69	0.96	1.53	1.16
Gammaproteobacteria_SHZI01_2	89.28	1.97	1.45	0.81	0.11	0.22	0	0	0	0	0	0	0	0	0	0	0	0	13.51	8.02	1.25	2.5	0.01	0	0	0	0	0	0.04	0.03	0.03	0.08	0.03	0.03
Gammaproteobacteria_SHZI01_3	88.44	2.23	0	0	0	0	0	0	0	0	0	0	0.25	0.33	0.24	0.24	0.27	0.3	0	0	0	0	0.02	0.01	0	0.02	0.01	0.02	7.67	10.19	7.65	7.01	8.06	8.84
Gammaproteobacteria_SHZI01_4	84.03	2.52	0	0	0	0	0.18	0.06	0.06	0.24	0.07	0.1	0	0	0	0	0	0	0	0	0	0	6.98	2.39	2.14	8.88	2.87	3.78	0.02	0.03	0.02	0.03	0.01	0.01
Gammaproteobacteria_SZUA_116	89.47	1.52	0.01	0.01	0	0	0	0	0	0	0	0	0.13	0.14	0.27	0.3	0.07	0.2	0.08	0.11	0.02	0.05	0	0	0	0	0	0	4.39	4.57	9.09	9.52	2.35	6.36
Gammaproteobacteria_UBA9214_1	94.13	38.69	2.23	0.32	0.06	0.1	0	0	0	0	0	0	0	0	0	0	0	0	15.14	2.33	0.52	0.82	0	0	0	0	0	0	0.02	0.04	0.02	0.08	0.04	0.03
Gammaproteobacteria_UBA9214_2	88.03	0.18	2	0.66	0.26	0.49	0	0	0	0	0	0	0	0.01	0	0.01	0.01	0.01	29.41	10.29	4.59	8.85	0.04	0	0	0.07	0	0.02	0.21	0.33	0.18	0.61	0.43	0.25
Gammaproteobacteria_UBA9214_3	84.26	17.16	0.06	0.72	0.12	0.34	0	0	0	0	0	0	0.02	0.03	0.02	0.09	0.03	0.03	0.53	6.85	1.25	3.78	0	0	0	0	0	0	0.64	0.69	0.44	2.13	0.77	0.65
Gammaproteobacteria_UBA9214_4	83.31	11.42	1.19	0.2	0.18	0.24	0	0	0	0	0	0	0	0	0	0.01	0	0	10.08	1.83	1.8	2.47	0.01	0	0	0.02	0	0	0.04	0.06	0.03	0.13	0.09	0.06
Gammaproteobacteria_UBA9214_sp905480065	93.86	0.91	0.84	1.47	0.22	1.21	0	0	0	0	0	0	0.01	0.02	0.01	0.04	0.03	0.02	9.13	16.91	2.87	16.11	0.01	0	0	0.02	0	0	0.34	0.54	0.3	1.17	0.77	0.46
Gemmatimonadaceae_PNKF01	94.51	6.04	0.01	0.21	0.17	0.13	0	0	0	0	0	0	0.06	0.16	0.14	0.06	0.12	0.07	0.08	2.06	1.9	1.44	0	0	0	0	0	0	1.65	4.33	4.06	1.56	3.23	1.96
Gemmatimonadales_GWC2_71_9	96.7	2.2	0.21	0.29	0.74	0.61	0	0	0	0	0	0	0.05	0.1	0.05	0.08	0.16	0.07	2.34	3.41	9.89	8.39	0.01	0	0	0.02	0	0	1.76	3.38	1.84	2.51	5.05	2.09
Gemmatimonadales_JABDII01	96.64	2.38	0.22	0.66	1.15	1.35	0	0	0	0	0	0	0	0	0	0.01	0.01	0	1.96	6.3	12.31	14.87	0.01	0	0	0.02	0	0.02	0.06	0.09	0.06	0.14	0.15	0.07
Gemmatimonadales_SPDF01_sp004525055	97.8	2.2	1.8	1.67	1.99	1.7	0	0	0	0	0	0	0.01	0.01	0.01	0.02	0.03	0.01	20.48	20.19	27.06	23.75	0.04	0	0	0.05	0.01	0.02	0.35	0.49	0.27	0.68	0.88	0.41
Geopsychrobacteraceae	96.41	3.23	0	0	0	0	0	0	0	0	0	0	0	0.04	0.09	0.03	0.07	0.28	0	0	0	0	0	0	0	0	0	0	0.04	0.79	1.9	0.65	1.48	5.95
Glassbacteria_GWA2_58_10	99.94	0.55	0	0	0	0	0	0	0	0	0	0	0.01	0.1	0.1	0.03	0.17	0.47	0	0	0	0	0	0	0	0	0	0	0.21	2.21	2.22	0.61	3.53	9.87
Gordonia	99.36	0.23	0	0	0	0	0.06	0.08	0.04	0.05	0.03	0.03	1.25	0.7	0.51	0.58	0.46	0.24	0	0	0	0	1.26	1.52	0.79	0.85	0.53	0.54	22.25	12.16	9.17	9.71	7.75	4.02
Gordonia_polyisoprenivorans	99.82	0.03	0	0	0	0	1.86	0.85	0.62	0.65	0.33	0.38	3.32	2.53	1.06	1.27	1.91	0.74	0	0	0	0	32.88	15.01	10.72	11.01	5.76	6.53	52.99	39.62	16.99	18.89	28.78	11.23
Gordonia_sihwensis	73.34	0.56	0	0	0	0	0.06	0.1	0.05	0.03	0.03	0.03	0	0	0	0	0	0	0	0	0	0	1.99	3.18	1.41	0.92	0.79	0.93	0.01	0.01	0.02	0.02	0.01	0.01
Haliangiaceae	85.47	5.21	0.01	0	0	0	0	0	0	0	0	0	0.01	0.31	0.49	0	0.05	0.03	0.03	0	0	0	0	0	0	0	0	0	0.1	3.05	4.95	0.03	0.51	0.29
Halothiobacillus	100	0	0	0	0	0	0.02	0.02	0.01	0.07	0.51	0.15	0	0	0	0.01	0	0.01	0	0	0	0	0.61	0.58	0.44	2.64	19.35	5.57	0	0.01	0.02	0.43	0.03	0.46
Hoeflea	93.55	4.14	0	0	0	0	0.15	0.11	0.07	0.08	0.05	0.04	0.07	0.06	0.05	0	0.06	0.02	0	0	0	0	2.84	2.21	1.37	1.42	0.92	0.69	1.17	0.99	0.86	0.06	0.98	0.29
Hydrogenedentiales_1	45.9	4.75	0	0	0	0	0	0	0	0	0	0	0.03	0.08	0.05	0.04	0.1	0.05	0.03	0.03	0	0	0	0	0	0	0	0	0.84	2.15	1.37	1.04	2.55	1.34
Hydrogenedentiales_2	49.67	3.56	0	0	0	0	0	0	0	0	0	0	0.03	0.09	0.05	0.03	0.11	0.05	0.03	0.03	0.02	0	0	0	0	0	0	0	0.84	2.02	1.34	0.77	2.43	1.2
Hydrogenedentiales_JABWCD01	87.18	3.3	0	0	0	0	0	0	0	0	0	0	0.28	0.28	0.3	0.21	0.2	0.25	0	0.03	0	0	0.01	0	0.02	0	0	0.02	4.25	4.3	4.7	3.04	2.94	3.6
Hydrogenedentiales_JAEUWI01	100	0.18	0	0	0	0	0.94	0.63	0.5	0.41	0.47	0.62	0.01	0.02	0.01	0	0.01	0.01	0	0	0	0	10.72	7.1	5.53	4.5	5.23	6.76	0.15	0.19	0.12	0.02	0.12	0.04
Hydrogenedentiales_SLHB01	90.66	0	0	0	0	0	0	0	0	0	0	0	0.05	0.23	0.15	0.01	0.43	0.16	0	0	0	0	0	0	0	0	0	0	0.79	3.87	2.52	0.09	6.9	2.55
Hyphomicrobium	99.19	5.94	0	0	0	0	0.33	0.4	0.57	0.91	0.6	0.78	0.1	0.04	0.03	0.14	0.05	0.05	0	0	0	0	8.24	9.83	13.89	21.65	14.84	19.02	2.31	0.79	0.63	2.99	1	1.09
Hyphomicrobium_A_sp900117445	99.19	0.08	0	0	0	0	0.23	0.23	0.36	0.67	0.56	0.61	1.01	0.53	0.45	3.19	1.42	3.95	0	0	0	0	5.54	5.46	8.55	15.59	13.43	14.43	22.16	11.31	9.98	64.81	29.48	81.9
Hyphomonas_sp000961695	86.79	2.02	0	0	0	0	0.08	0.11	0.03	0.01	0.01	0.01	0.01	0.02	0.01	0.01	0	0	0	0	0	0	2.65	3.86	0.96	0.23	0.4	0.24	0.37	0.49	0.18	0.32	0.13	0.1
Ignavibacteria_OLB5_1	68.48	6.01	0.05	0.05	0.01	0.01	0	0	0	0	0	0	0.01	0.04	0.03	0.02	0.04	0.02	0.71	0.71	0.17	0.23	0	0	0	0	0	0	0.38	1.72	1.06	0.66	1.52	0.58
Ignavibacteria_OLB5_2	49.27	1.09	0.01	0	0	0	0	0	0	0	0	0	0.03	0.14	0.11	0.02	0.1	0.03	0.13	0.05	0.05	0.03	0	0	0	0	0	0	1.45	6.05	4.83	1.01	4.28	1.28
Ignavibacteriaceae_IGN2	43.87	1.21	0.19	0.36	0.05	0.02	0	0	0	0	0	0	0.03	0.04	0.03	0.07	0.04	0.03	3.99	7.88	1.15	0.57	0	0	0	0	0	0	2.15	2.33	2.14	3.81	2.16	1.73
Ignavibacteriaceae_IGN3	79.78	11.32	0.04	0.11	0	0	0	0	0	0	0	0	0.17	0.33	0.2	0.38	0.29	0.22	0.25	0.85	0.05	0.03	0	0	0	0	0	0	3.77	6.96	4.48	7.66	6.07	4.64
Ignavibacteriaceae_UBA1563	96.09	4.67	0	0	0	0	0	0	0	0	0	0	0.08	0.06	0.06	0.04	0.09	0.18	0	0	0	0	0	0	0	0	0	0	1.86	1.42	1.39	0.87	2.01	4.05
Ilumatobacter_A	58.18	4.72	0.76	0.01	0.01	0.01	0	0	0	0	0	0	0	0	0	0	0	0	9.41	0.13	0.15	0.21	0	0	0	0	0	0	0.01	0.01	0	0.02	0.01	0.01
Ilumatobacteraceae	71.35	5.98	1.03	0.16	0.54	0.47	0	0	0	0	0	0	0	0	0	0.01	0	0	8.93	1.46	5.59	5.04	0.03	0	0	0.05	0.01	0.02	0.05	0.06	0.03	0.14	0.09	0.06
Jhaorihella	94.22	1.66	0	0	0	0	1.18	0.75	0.82	0.94	0.69	0.91	0.1	0.05	0.11	0.1	0.06	0.06	0	0	0	0	29.26	18.32	19.82	22.08	16.6	21.81	2.12	1.2	2.44	2	1.18	1.19
Kapabacteriale_UBA2268	96.89	0.55	0	0	0	0	0.66	0.7	0.63	0.33	0.58	0.48	0	0.01	0.04	0	0.02	0.11	0	0	0	0	17.29	18.01	15.91	8.2	14.81	12.13	0.02	0.33	0.83	0.03	0.54	2.37
Kapabacteriales_PGYR01_sp002839765	96.07	0.55	0	0	0	0	0.27	0.35	0.1	0.14	0.19	0.08	0	0	0	0	0	0	0	0	0	0	8.05	10.32	2.94	4.03	5.45	2.41	0	0	0	0	0	0
Kiloniellales_J153	91.86	9.58	0.06	0.73	0.47	0.48	0	0	0	0	0	0	0	0	0	0	0	0	0.56	7.67	5.57	5.84	0.01	0	0	0.02	0	0	0.07	0.06	0.03	0.06	0.06	0.03
Krumholzibacteria	83.81	1.2	0.16	0.01	0	0	0	0	0	0	0	0	0.04	0.06	0.03	0.06	0.04	0.02	1.48	0.08	0.05	0.05	0	0	0	0	0	0	1.11	1.66	0.92	1.48	1.07	0.55
Krumholzibacteria_JACNKJ01	93.41	1.01	0	0	0	0	0	0	0	0	0	0	0.15	0.14	0.1	0.11	0.1	0.06	0	0	0	0	0	0	0	0	0	0	3.06	2.82	2.02	2.17	1.92	1.12
Krumholzibacteria_LZORAL124_64_63	45.26	2.56	0	0	0	0	0	0	0	0	0	0	0.09	0.01	0.01	0	0.01	0.01	0	0	0	0	0	0	0	0	0	0	4.09	0.33	0.26	0.22	0.63	0.33
Krumholzibacteria_LZORAL124_64_63_1	98.44	2.85	0	0	0	0	0.26	0.07	0.1	0.45	0.17	0.21	0	0	0	0.01	0	0	0	0	0	0	5.61	1.45	2.02	9.37	3.66	4.33	0.05	0.03	0.03	0.09	0.03	0.01
Krumholzibacteria_LZORAL124_64_63_2	82.84	4.76	0.03	0.32	0.02	0.6	0	0	0	0	0	0	0	0	0	0	0	0	0.31	3.6	0.22	7.9	0	0	0	0	0	0	0	0	0	0	0	0
Krumholzibacteria_LZORAL124_64_63_3	97.8	1.1	0	0	0	0	0.56	0.1	0.16	1.1	0.39	0.43	0	0	0	0	0	0	0	0	0	0	12.56	2.3	3.54	23.66	8.64	9.35	0.01	0.01	0.02	0	0.01	0
Krumholzibacteria_LZORAL124_64_63_4	58.05	2.3	0.02	0.01	0	0	0	0	0	0	0	0	0.02	0.03	0.02	0.08	0.04	0.03	0.18	0.08	0.02	0.05	0	0	0	0	0	0	0.6	1.03	0.5	2.27	1.31	0.89
Krumholzibacteria_LZORAL124_64_63_5	54.4	2.2	0	0	0	0	0.03	0.02	0.02	0.02	0.02	0.03	0	0	0	0	0	0	0	0	0	0	1.55	1.24	1.09	1.2	1.12	1.66	0.04	0.01	0.02	0.03	0.03	0.06
Krumholzibacteria_VGXI01	93.41	0	0.03	0.08	0.05	0.08	0	0	0	0	0	0	0.12	0.14	0.09	0.19	0.11	0.11	0.23	0.71	0.52	0.93	0	0	0	0	0	0	3.19	3.59	2.47	4.76	2.77	2.9
Krumholzibacteriaceae_SSS58A	75.84	7.44	0.01	0.32	0.08	0.12	0	0	0	0	0	0	0	0	0	0	0	0	0.18	5.32	1.4	2.34	0	0	0	0	0	0	0.01	0	0	0.02	0.01	0.01
Leptospirales	71.2	1.98	0	0	0	0	0	0	0	0	0	0	0	0.03	0.06	0	0.05	0.15	0	0	0	0	0	0	0	0	0	0	0.01	0.78	1.34	0	1.07	3.41
Leptospirales_H5_SPI1_1	98.82	1.87	0	0	0	0	0	0	0	0	0	0	0.14	0.04	0.03	0.31	0.11	0.27	0	0	0	0	0	0	0	0	0	0	2.29	0.58	0.5	4.65	1.7	4.03
Leptospirales_H5_SPI1_2	97.65	3.05	0	0	0	0	0	0	0	0	0	0	0.01	0.2	0.17	0.01	0.51	0.13	0	0	0	0	0	0	0	0	0	0	0.12	3.6	3.14	0.11	8.88	2.25
Limibaculum	80.16	27.22	0.57	0.2	0.42	0.35	0	0	0	0	0	0	0	0	0	0	0	0	3.87	1.43	3.37	2.91	0.01	0	0	0.02	0	0	0.02	0.03	0.02	0.05	0.03	0.01
Limnocylindrales_CSP1_4_1	65.05	9.87	0.51	0.29	0.3	0.41	0	0	0	0	0	0	0	0	0	0	0	0	7.68	4.66	5.29	7.51	0.03	0	0	0.03	0.01	0.02	0.09	0.07	0.06	0.19	0.13	0.12
Limnocylindrales_CSP1_4_2	62.26	13.15	0.69	0.34	0.37	0.36	0	0	0	0	0	0	0.01	0.01	0	0.01	0.01	0.01	8.17	4.26	5.27	5.15	0.04	0	0	0.03	0.01	0.02	0.23	0.24	0.15	0.43	0.33	0.28
Limnocylindrales_JAFMJV01	85.64	4.01	0.18	0.04	0.11	0.12	0	0	0	0	0	0	0.2	0.26	0.21	0.29	0.26	0.23	1.53	0.32	1.07	1.24	0.02	0	0	0.03	0.01	0.02	4.93	6.31	5.34	6.73	6.27	5.49
Limnocylindrales_SPCO01_sp004525275	93.52	4.01	1.06	0.56	1.02	1.24	0	0	0	0	0	0	0	0.01	0	0.01	0.01	0	12.47	6.9	14.28	17.88	0.06	0.01	0.02	0.07	0.03	0.03	0.17	0.21	0.12	0.3	0.27	0.13
Litorilinea_1	89.77	2.27	0.01	0	0	0	0.04	0.12	0.12	0.04	0.14	0.17	0.04	0.06	0.04	0.03	0.05	0.03	0.03	0.03	0.02	0	0.48	1.6	1.62	0.54	1.86	2.29	0.47	0.79	0.45	0.33	0.63	0.35
Litorilinea_2	96.47	1.11	0	0	0	0	0.04	0.22	0.18	0.03	0.22	0.23	0	0	0	0	0	0	0	0	0	0	0.6	3.13	2.6	0.45	3.15	3.24	0.02	0.01	0.02	0	0.01	0.01
Longimicrobiales_JABDNZ01	76.68	10.09	0.24	0.2	0.34	0.14	0	0	0	0	0	0	0	0	0	0	0	0	2.09	1.85	3.6	1.52	0	0	0	0	0	0	0.02	0.01	0	0.02	0.01	0.01
Longimicrobiales_UBA6960	58.14	12.12	0.06	0.2	0.37	0.29	0	0	0	0	0	0	0	0	0	0	0	0	0.56	2.12	4.44	3.63	0	0	0	0	0	0	0.03	0.03	0.02	0.05	0.03	0.03
Luteimonas	99.28	1.54	0	0	0	0	0.84	0.22	0.34	1.81	0.88	1.59	0.26	0.13	0.09	0.17	0.19	0.1	0	0	0	0	26.56	6.95	10.37	54.64	27.25	48.49	7.49	3.68	2.55	4.43	5.01	2.77
Lutibacter	91.84	3.81	0	0	0	0	0.01	0.02	0	0.04	0.16	0.06	0	0	0	0.11	0	0	0	0	0	0	0.19	0.6	0.17	1.46	5.39	2.09	0.02	0.03	0.02	3.15	0.07	0.03
Magnetovibrio	99	0.51	0	0	0	0	0	0	2.52	0	0	0.01	15.63	2.33	1.35	0.07	0.06	0.04	0	0	0	0	0.01	0	75.02	0	0	0.33	429.86	62.79	37.32	1.76	1.56	1.02
Marinisomatota_UBA8477	95.54	0.1	0	0	0	0	0	0	0	0	0	0	0.05	0.03	0.03	0.37	0.04	0.16	0	0	0	0	0	0	0	0	0	0	1.16	0.67	0.72	7.89	0.83	3.41
Melioribacteraceae_GCA_2746605	96.93	1.68	0	0	0	0	0.2	0.11	0.13	0.24	0.11	0.15	0.01	0.01	0.01	0	0.01	0.01	0	0	0	0	4.17	2.25	2.69	4.85	2.2	3.12	0.16	0.16	0.17	0.08	0.13	0.2
Mesorhizobium_1	98.99	1.6	0	0	0	0	0	0.92	1.04	0	0.4	0.58	2.73	1.41	1.47	0.3	0.61	0.25	0	0	0	0	0.04	17.1	18.96	0.02	7.25	10.57	45.94	23.36	24.91	4.7	9.73	3.95
Mesorhizobium_2	90.01	2.93	0	0	0	0	0.05	0.11	0.1	0.01	0.07	0.08	0.54	0.13	0.16	0.03	0.14	0.05	0	0	0	0	0.93	2.12	1.94	0.27	1.44	1.61	9.57	2.26	2.9	0.47	2.35	0.9
Mesorhizobium_A	92.42	3.19	0	0	0	0	0.21	0.23	0.1	0.07	0.06	0.07	0.01	0.01	0.01	0	0.02	0.01	0	0	0	0	3.76	4.24	1.81	1.3	1.06	1.22	0.19	0.13	0.12	0.03	0.25	0.19
Metallibacterium_scheffleri	96.36	2.59	0	0	0	0	0.01	0.01	0	0.02	0.13	0.05	0	0.04	0	0.32	0.03	0	0	0	0	0	0.3	0.19	0.06	0.5	3.79	1.41	0.13	1.2	0.08	8.27	0.72	0.12
Methanomassiliicoccales_UBA472_sp004525545	84.31	0.81	0	0.06	0.24	0.13	0	0	0	0	0	0	0	0	0	0	0	0	0.05	1.56	6.54	3.81	0	0	0	0	0	0	0	0	0	0	0	0
Methanoperedens_BLZ2	99.35	4.9	0	0	0	0	0	0	0	0	0	0	0	8.91	21.07	0	1.01	0.01	0	0	0	0	0	0	0	0	0	0	0.01	208.76	507.22	0	22.73	0.23
Methanoregula_1	77.21	20.37	0	0.12	0.1	0.5	0	0	0	0	0	0	0	0	0	0	0	0	0.03	2.49	2.32	12.14	0	0	0	0	0	0	0	0	0	0	0	0
Methanoregula_2	63.4	13.75	0	0.15	0.15	0.55	0	0	0	0	0	0	0	0	0	0	0	0	0.03	2.51	2.82	10.65	0	0	0	0	0	0	0	0	0	0	0	0
Methylobacter_1	99.07	2.64	0	0	0	0	0	0	0	0	0	0	0.09	0.06	0.05	0.01	0.77	1.58	0	0	0	0	0.08	0.01	0.02	0.07	0.01	0.02	1.99	1.27	1.13	0.17	16.12	33.08
Methylobacter_2	75.69	1.42	0	0	0	0	0.02	0.02	0.05	0.04	0.93	0.17	0	0	0	0	0	0	0	0	0	0	0.39	0.55	1.31	0.85	22.91	4.12	0.04	0	0.02	0	0.01	0
Methylobacter_whittenburyi	93.29	0	0	0	0	0	0.16	0.17	0.47	0.31	0.8	0.95	0	0	0	0	0	0	0	0	0	0	4.16	4.37	11.9	7.65	20.39	23.96	0.01	0	0.06	0	0.01	0
Methylocystis	90.89	3.99	0	0	0	0	0	0	0	0	0	0	0.04	0.05	0.05	0.08	0.09	0.19	0	0	0	0	0	0	0	0	0	0	1.02	1.21	1.19	1.88	2.01	4.27
Methylomonadaceae_KS41_1	98.48	1.96	0	0	0	0	0	0	0.01	0.01	0.01	0.01	0.04	0.02	0.03	4.74	0.12	0.41	0	0	0	0	0.04	0.09	0.14	0.12	0.11	0.15	0.76	0.39	0.54	86.62	2.16	7.65
Methylomonadaceae_KS41_2	85.46	13.34	0	0	0	0	0.08	0.19	0.27	0.22	0.23	0.31	0.05	0.09	0.04	0.4	0.1	0.31	0	0	0	0	2.09	4.86	6.88	5.6	6.03	7.89	1.26	2.02	0.86	8.79	2.24	6.97
Methylomonadaceae_KS41_3	71.04	3.75	0.01	0	0	0	0	0	0	0	0	0	0.01	0.08	0.09	0.05	0.06	0.09	0.1	0	0.02	0	0	0	0	0	0	0	0.34	3.32	3.94	2.08	2.34	3.48
Methylomonadaceae_KS41_4	60.87	0.92	0	0	0	0	0	0	0	0	0	0	0	0.02	0.07	0.01	0.12	0.06	0	0	0	0	0	0	0	0	0	0	0.04	0.76	3.05	0.2	5.08	2.63
Methylomonadaceae_KS41_5	46.17	5.86	0.01	0	0	0	0	0	0	0	0	0	0.01	0.08	0.06	0.04	0.09	0.04	0.18	0	0.05	0	0.01	0	0	0	0	0	0.56	4.02	2.93	1.97	4.58	1.8
Methylomonas_1	99.48	1.17	0	0	0	0	0	0	0	0.01	0	0	4.29	0.47	0.28	0.92	0.95	0.83	0	0	0	0	0.07	0.04	0.05	0.25	0.07	0.06	95.12	10.18	6.23	19	19.78	17.37
Methylomonas_2	99.44	1.75	0	0	0	0	0	0	0	0.01	0	0	1.18	0.3	0.18	2.83	0.23	0.63	0	0	0	0	0.04	0.06	0.05	0.17	0.09	0.06	25.1	6.23	3.89	55.75	4.55	12.6
Methylomonas_3	93.02	1.22	0	0	0	0	0.03	0.74	1.06	2.54	1.64	1.16	0	0	0	0	0	0	0	0	0	0	0.83	18.4	26.02	60.81	40.39	28.11	0.01	0.01	0.08	0.02	0.03	0.03
Methylomonas_4	90.53	0.6	0	0	0	0	0.52	0.34	0.97	1.53	0.53	0.65	0	0.01	0.01	0.01	0.01	0.01	0	0	0	0	12.58	8.19	22.63	35.08	12.43	14.99	0.09	0.3	0.26	0.13	0.27	0.13
Methylomonas_5	86.3	7.74	0	0	0	0	0.82	0.31	0.37	2.79	0.88	0.54	0.01	0.02	0.01	0.01	0.01	0.01	0	0	0	0	22.14	8.22	9.67	71.94	23.26	14.12	0.26	0.52	0.36	0.33	0.28	0.3
Methylomonas_6	72.13	1.59	0	0	0	0	0	0	0	0.01	0	0	0.01	0.06	0.03	0.01	0.36	0.12	0	0	0	0	0.05	0.06	0.05	0.23	0.07	0.06	0.38	2	1	0.25	11.43	3.95
Methylophagaceae_GCA_002733105	99.65	0.88	0	0	0	0	0	0.03	0.12	0.05	0.15	0.12	0	0	0	0	0	0	0	0	0	0	0.15	0.85	3.98	1.61	4.7	3.88	0.01	0	0.02	0.02	0.01	0.01
Methylophilaceae_GCA_2401735_1	83.35	3.14	0	0	0	0	0.01	0	0	0.01	0	0	0.11	0.07	0.06	0.13	0.07	0.08	0	0	0	0	0.24	0.07	0.05	0.22	0.06	0.06	4.42	2.73	2.26	4.51	2.65	3.09
Methylophilaceae_GCA_2401735_2	76.72	0.43	0	0	0	0	0.08	0.11	0.06	0.03	0.06	0.05	0.11	0.05	0.07	0.18	0.13	0.34	0	0	0	0	4.63	6.86	3.54	1.54	3.92	2.71	6.04	2.9	3.97	9.03	6.84	17.63
Methylophilaceae_UBA6140	99.57	0.85	0	0	0	0	0.45	0.1	0.23	0.76	0.94	0.78	0	0	0	0	0	0	0	0	0	0	19.46	4.3	9.67	31.49	40.07	33.01	0.02	0.01	0.08	0.03	0.04	0.04
Methylophilus	97.92	0.49	0	0	0	0	0.06	0.17	0.19	2.23	0.74	0.2	0.07	0.05	0.09	0.68	0.2	0.51	0	0	0	0	2.23	6.55	7.13	80.65	27.58	7.4	2.41	1.78	3.26	21.73	6.41	16.5
Methylotenera_1	99.57	0.03	0	0	0	0	0	0	0	0	0	0	0.24	0.18	0.26	0.02	0.94	0.88	0	0	0	0	0.01	0	0	0.02	0	0	8.26	6.34	9.09	0.52	31.15	29.03
Methylotenera_2	99.36	0.43	0	0	0	0	0	0	0	0	0	0	0.56	0.25	0.17	0.04	0.34	0.12	0	0	0	0	0	0	0	0	0	0	18.99	8.2	5.82	1.24	10.76	3.73
Methylotetracoccus_1	98.52	4.6	0	0	0	0	0	0	0	0	0	0	0.26	0.04	0.06	0.31	0.14	0.61	0	0	0	0	0	0	0	0	0	0	4.77	0.63	1.04	5.26	2.43	10.59
Methylotetracoccus_2	67.02	1.21	0	0	0	0	0	0	0	0	0	0	0.11	0.01	0.01	0.12	0.03	0.06	0	0	0	0	0	0	0	0	0	0	3.11	0.33	0.38	3.26	0.79	1.65
Methylovulum	99.57	0.52	0	0	0	0	0	0	0	0	0	0	0.01	0.61	0.55	5.8	2.05	2.37	0	0	0	0	0	0	0	0	0	0	0.28	15.81	14.66	142.37	51.21	59.35
Microgenomatia_JAHJHG01	49.87	4.46	0.04	0.12	0.07	0.03	0	0	0	0	0	0	0	0	0	0	0	0	1.68	5.58	3.82	1.54	0	0	0	0	0	0	0.01	0.01	0	0.02	0.01	0.01
Microgenomatia_UBA1400	59.24	2.97	0	0	0	0	0	0	0	0	0	0	0.02	0.04	0.03	0	0.05	0.03	0	0	0	0	0	0	0	0	0	0	1.43	3.33	2.47	0.3	3.73	1.86
Microtrichaceae	98.29	3.85	0	0	0	0	0	0	0	0	0	0	0.01	0.34	0.48	0.01	0.77	0.32	0	0	0	0	0	0	0	0	0	0	0.27	6.66	9.71	0.25	14.78	6.05
Minicystis	92.9	6.29	0	0	0	0	0	0	0	0	0	0	0.27	0.04	0.08	2.17	0.06	0.24	0	0	0	0	0	0	0	0	0	0	2.02	0.33	0.62	14.99	0.43	1.67
Muriiphilus_1	98.41	1.97	0	0	0	0	0.12	0.13	0.23	0.16	0.26	0.26	0	0	0	0	0	0	0	0	0	0	3.43	3.74	6.53	4.35	7.32	7.22	0	0	0.02	0	0.04	0
Muriiphilus_2	68.33	11.59	0	0	0	0	0	0	0	0	0	0	0.04	0.04	0.04	0.05	0.07	0.07	0.03	0	0	0	0.02	0.03	0.03	0.02	0.03	0.03	0.99	1.05	1.06	1.21	1.76	1.67
Mycobacterium_1	99.4	1.71	0	0	0	0	0.11	0.2	0.18	0.26	0.16	0.24	0.09	0.1	0.06	0.04	0.28	0.11	0	0	0	0	1.93	3.46	2.98	4.22	2.67	3.99	1.39	1.48	0.92	0.58	4.05	1.68
Mycobacterium_2	95.06	2.77	0	0	0	0	0.12	0.02	0.02	0.13	0.03	0.04	0.1	0.03	0.02	0.1	0.02	0.02	0	0	0	0	2.44	0.33	0.39	2.41	0.53	0.75	1.83	0.48	0.29	1.72	0.42	0.39
Mycobacterium_abscessus	99.83	0.14	0	0	0	0	0.88	0.42	0.19	0.5	0.1	0.12	0.38	0.27	0.06	0.35	0.16	0.06	0	0	0	0	17.33	8.16	3.58	9.39	2.02	2.2	6.74	4.72	1.13	5.7	2.68	1.03
Mycobacterium_peregrinum	76.69	30.24	0	0	0	0	0.02	0.02	0.02	0.02	0.01	0.01	0.08	0.08	0.06	0.09	0.1	0.06	0	0	0	0	0.25	0.27	0.23	0.25	0.2	0.18	1.12	1.08	0.77	1.2	1.3	0.8
Myxococcota_A_SMWR01	78.8	1.94	0.11	0.25	0.37	0.49	0	0	0	0	0	0	0	0	0	0	0	0	1.22	2.91	4.87	6.74	0	0	0	0	0	0	0.03	0.03	0.02	0.05	0.03	0.03
Myxococcota_A_UBA2385	86.78	3.87	0	0	0	0	0	0	0	0	0	0	0.09	0.07	0.16	1.34	0.04	0.06	0	0	0	0	0	0	0	0	0	0	0.75	0.54	1.33	10.21	0.28	0.45
Myxococcota_A_UBA796	84.44	5.07	0	0	0	0	0	0	0	0	0	0	0	0.13	0.08	0.01	0.28	0.4	0	0	0	0	0	0	0	0	0	0	0.03	1.42	0.89	0.11	3.04	4.34
Myxococcota_A_VGRW01	45.3	2.1	0.23	0.23	0.16	0.03	0	0	0	0	0	0	0	0	0	0	0	0	3.08	3.31	2.62	0.54	0	0	0	0	0	0	0.12	0.12	0.06	0.11	0.15	0.1
Myxococcota_GCA_2863065	92.27	5.85	0	0	0	0	0	0	0	0	0	0	0	0.45	0.29	0	0.18	0.08	0	0	0	0	0	0	0	0	0	0	0.04	4.59	3.08	0.02	1.77	0.75
Myxococcota_JABWCM01	93.6	5	0	0	0	0	0	0	0	0	0	0	0.75	0.21	0.14	0.05	0.19	0.15	0	0	0	0	0	0	0	0	0	0	6.55	1.76	1.21	0.38	1.59	1.23
Myxococcota_JABWCM01_1	86.13	3.76	0	0	0	0	1.39	3.7	2.24	0.41	0.78	0.94	0.11	0.01	0.01	0.03	0.01	0.02	0	0	0	0	17.43	46.07	27.43	4.95	9.61	11.36	1.25	0.13	0.09	0.36	0.13	0.17
Myxococcota_JABWCM01_2	95.16	5	0	0	0	0	8.17	0	0	0.59	0	0	0.01	0	0	0	0	0	0	0	0	0	84.25	0	0	5.81	0.01	0.02	0.05	0.01	0.02	0.02	0.01	0.01
Myxococcota_JACRCW01	94.84	4.54	0	0	0	0	0	0	0	0	0	0	0.01	0.27	1.55	0	0.07	0.09	0	0	0	0	0	0	0	0	0	0	0.13	2.56	15.12	0	0.63	0.83
Myxococcota_PHBI01	96.77	4.65	0	0	0	0	0.38	0.06	0.24	1.15	0.16	0.25	0	0	0	0.04	0.01	0.01	0	0	0	0	3.89	0.63	2.38	11.24	1.59	2.45	0.04	0.01	0.03	0.35	0.1	0.07
Myxococcota_PWKZ01_1	97.94	6.13	0	0	0	0	0	0	0	0	0	0	2.32	0.48	0.27	0.72	0.82	0.59	0	0	0	0	0	0	0	0	0	0	29.38	5.93	3.41	8.49	9.82	7.1
Myxococcota_PWKZ01_2	92.13	11.61	0	0	0	0	0	0	0	0	0	0	1.28	0.48	0.34	0.09	0.87	0.33	0	0	0	0	0	0	0	0	0	0	11.99	4.39	3.18	0.77	7.69	2.92
Myxococcota_WYAZ01	77.8	10.86	0	0	0	0	0	0	0	0	0	0	0.16	0.11	0.06	0.02	0.14	0.27	0	0	0	0	0	0	0	0	0	0	1.69	1.11	0.66	0.19	1.39	2.74
Nanopelagicales	67.68	1.84	0.41	0.07	0.21	0.16	0	0	0	0	0	0	0	0	0	0.01	0.01	0	7.45	1.27	4.54	3.45	0.07	0.01	0.02	0.08	0.03	0.03	0.13	0.15	0.09	0.39	0.27	0.17
Nitrosomonadaceae_GCA_2721545_sp004525885	96.35	0.87	0.21	0.39	0.57	0.21	0	0	0	0	0	0	0	0	0	0	0	0	2.67	5.4	8.79	3.32	0	0	0	0	0	0	0.02	0.03	0.02	0.05	0.03	0.01
Nitrosopumilaceae_JACEMX01_1	88.51	1.94	0.05	0.25	1.14	0.35	0	0	0	0	0	0	0	0	0	0	0	0	0.92	5.34	27.71	8.88	0.01	0	0	0	0	0	0.02	0.03	0.02	0.05	0.01	0.01
Nitrosopumilaceae_JACEMX01_2	68.93	7.98	0.07	0.33	0.45	0.34	0	0	0	0	0	0	0	0	0	0	0	0	1.2	5.61	8.61	6.82	0.01	0	0	0.02	0	0	0.02	0.04	0.03	0.06	0.04	0.01
Nitrosopumilus	66.19	2.99	0.14	0.16	0.13	0.04	0	0	0	0	0	0	0	0	0	0	0	0	3.97	4.89	4.49	1.24	0	0	0	0	0	0	0.02	0.01	0.02	0.03	0.01	0
Nitrospirales_UBA8639_1	94.94	0.91	0.62	0.95	0.41	0.59	0	0	0	0	0	0	0.01	0.01	0	0.01	0.01	0.01	4.63	7.51	3.67	5.43	0	0	0	0	0	0	0.12	0.15	0.08	0.2	0.16	0.1
Nitrospirales_UBA8639_2	88.39	4.22	0.99	0.12	0.07	0.06	0	0	0	0	0	0	0	0	0	0	0	0	10.84	1.38	0.95	0.8	0	0	0	0	0	0	0.01	0.01	0	0.03	0.01	0
Nocardioides	68.1	3.31	0	0	0	0	0.01	0.01	0.01	0.01	0.11	0.03	0.01	0.01	0.01	0.04	0.02	0.01	0	0	0	0	0.24	0.25	0.41	0.17	3.16	0.93	0.36	0.16	0.18	1.02	0.49	0.29
Obscuribacteraceae_JADJWK01	97.44	2.71	0	0	0	0	0	0	0	0	0	0	0.07	2.23	0.94	0	2.68	0.82	0	0	0	0	0	0	0	0	0	0	0.95	30.35	13.13	0.03	35.19	10.74
Ochrobactrum_anthropi	99.35	0	0	0	0	0	0.34	0.46	0.55	0.4	0.49	0.48	0.62	0.54	0.62	1.2	0.54	0.29	0	0	0	0	7.25	9.71	11.4	8.06	10.14	9.78	11.76	10.09	11.91	21.23	9.66	5.17
Omnitrophota_JAFGCB01	60	2.15	0	0.08	0.09	0.22	0	0	0	0	0	0	0	0	0	0	0	0	0.03	1.93	2.45	5.94	0	0	0	0	0	0	0	0	0	0	0	0
Omnitrophota_Kpj58rc	89.36	1.08	0	0	0	0	0	0	0	0	0	0	0	0.28	0.23	0	0.05	0.04	0	0	0	0	0	0	0	0	0	0	0.03	10.97	9.09	0	1.79	1.38
Pararhodobacter_1	91.91	1.77	0	0	0	0	0.38	1.1	1.64	0.94	2.03	2.12	0	0.02	0.12	0	0.03	0.02	0	0	0	0	8.6	25.01	36.64	20.53	45.5	46.78	0.09	0.36	2.52	0.09	0.54	0.3
Pararhodobacter_2	91.8	6.61	0	0	0	0	0.14	0.33	0.41	0.31	0.55	0.51	0	0	0.01	0	0.01	0.01	0	0	0	0	3.1	7.34	9	6.74	12.33	11.29	0.05	0.04	0.15	0.09	0.12	0.12
Parvibaculum	97.08	1.74	0	0	0	0	0.15	0.07	0.04	0.02	0.02	0.01	0	0.01	0.02	0	0.01	0	0	0	0	0	4.67	2.31	1.29	0.55	0.47	0.27	0.03	0.31	0.45	0	0.33	0.12
Patescibacteria_CAILIB01_1	64.59	0	0	0	0	0	0	0	0	0	0	0	0.09	0.08	0.05	0	0.17	0.03	0	0	0	0	0	0	0	0	0	0	9.11	7.76	5.26	0.24	16.02	2.66
Patescibacteria_CAILIB01_2	30.15	0.61	0	0	0	0	0	0	0	0	0	0	0.01	0	0	0	0	0.01	0.05	0.03	0	0	0	0	0	0	0	0	2.05	0.69	0.54	0.72	0.57	1.06
Patescibacteria_UBA6164	77.98	3.37	0	0	0	0	0	0	0	0	0	0	0.02	0.05	0.03	1.84	0.05	0.06	0	0	0	0	0	0.15	0.11	0	0.13	0.02	1.03	1.99	1.18	76.17	2.19	2.74
Pedosphaerales	86.89	5.07	0	0	0	0	0	0	0	0	0	0	0.29	0.25	0.24	0.03	0.19	0.08	0	0	0	0	0	0	0	0	0	0	3.75	3.18	3.17	0.38	2.28	1.02
Pedosphaerales_CAIMTB01	16.53	0.14	0	0	0	0	0	0	0	0	0	0	0.06	0.06	0.05	0.01	0.05	0.02	0.03	0	0	0	0	0	0.02	0	0.01	0.02	2.9	2.66	2.44	0.36	2.09	0.99
Pedosphaerales_J093	96.62	4.05	0	0	0	0	0	0	0	0	0	0	1.34	0.07	0.08	0.4	0.1	0.21	0	0	0	0	0	0	0	0	0	0	18.26	0.88	1.09	5.06	1.28	2.73
Pedosphaerales_JAHEOI01	37.86	4.47	0	0	0	0	0	0	0	0	0	0	0.02	0.01	0.01	0.04	0.05	0.07	0.03	0.03	0	0	0	0	0	0	0.01	0	0.47	0.22	0.3	1.01	1.31	2
Phaeovulum_1	98.83	0.68	0	0	0	0	0.14	0.07	0.07	0.12	0.07	0.09	0	0	0	0.01	0	0	0	0	0	0	5.28	2.58	2.69	4.32	2.59	3.13	0.06	0.04	0.03	0.25	0.09	0.04
Phaeovulum_2	98.11	1.04	0	0	0	0	0.89	0.3	0.53	1.79	0.89	1.17	0	0	0	0	0	0	0	0	0	0	24.62	8.3	14.28	47.26	24.27	31.29	0	0	0.06	0	0.01	0
Phycisphaerae_DSPM01	94.32	2.27	0	0	0	0	0	0	0	0	0	0	0.21	0.38	0.31	0.07	0.46	0.27	0	0	0	0	0	0	0	0	0	0	3.36	6.14	5.01	1.01	7.05	4.09
Phycisphaerae_Fen_1342	92.05	4.55	0	0	0	0	0	0	0	0	0	0	0.53	0.48	0.54	0.42	0.5	0.59	0	0	0	0	0.01	0.03	0.03	0	0.01	0.02	10.83	9.61	11.14	7.91	9.61	11.41
Phycisphaerae_UBA1845	96.59	1.14	0	0	0	0	0	0	0	0	0	0	0.23	0.26	0.23	0.28	0.17	0.2	0.03	0	0	0	0	0	0	0	0	0	3.97	4.38	3.94	4.48	2.8	3.25
Phycisphaerales_J022	95.45	0	0	0	0	0	0	0	0	0	0	0	0.27	1.97	1.46	0.02	2.35	1.38	0	0	0	0	0	0	0	0	0	0	6.16	44.55	34.03	0.46	51.35	30.3
Phycisphaerales_PNC21	95.45	1.14	0	0	0	0	0	0	0	0	0	0	0.21	1.26	1.3	0.1	1.13	0.6	0	0	0	0	0	0	0	0	0	0	4.75	27.63	29.15	2.08	23.84	12.77
Phycisphaerales_PNC22_1	62.87	0	0	0	0	0	0.19	0.07	0.07	0.18	0.06	0.09	0.28	0.17	0.14	0.23	0.15	0.21	0.05	0.03	0	0.03	6.33	2.3	2.28	5.92	2.1	2.95	8.56	5.13	4.36	6.56	4.35	5.99
Phycisphaerales_PNC22_2	97.21	0	0	0	0	0	0.06	1.37	0.95	0.03	0.46	0.33	0	0.01	0.01	0	0.01	0	0	0	0	0	1.24	28.68	19.61	0.5	9.49	6.76	0.1	0.1	0.12	0.08	0.1	0.07
Phycisphaerales_PNC22_3	95.83	0	0	0	0	0	0	0	0	0	0	0	2.12	2.34	2.06	0.87	2.97	1.82	0	0	0	0	0.02	0.06	0.05	0.02	0.03	0.03	48.99	52.83	47.79	18.7	64.81	39.84
Phycisphaerales_REDD01_1	94.87	0	0.01	0	0	0	0.1	0.07	0.07	0.13	0.1	0.27	0.08	0.07	0.04	0.23	0.07	0.08	0.05	0	0.02	0.03	2.56	1.89	1.85	3.38	2.5	6.92	1.9	1.57	0.98	5.14	1.52	1.68
Phycisphaerales_REDD01_2	86.05	4.48	0	0	0	0	0.13	0.07	0.09	0.15	0.11	0.15	0	0	0	0	0	0	0	0	0	0	4.07	2.33	2.82	4.48	3.37	4.68	0.01	0.01	0.02	0.03	0.01	0.01
Phycisphaerales_UBA1924_1	56.53	4.3	0	0.04	0.07	0.07	0	0	0	0	0	0	0.03	0.02	0.01	0.01	0.03	0.01	0.05	0.66	1.2	1.18	0	0	0	0	0	0	1.27	0.69	0.39	0.24	1.43	0.51
Phycisphaerales_UBA1924_2	94.32	0	0	0	0	0	0.14	0.14	0.06	0.02	0.01	0.01	0	0	0	0	0	0	0	0	0	0	4.59	4.68	1.81	0.5	0.41	0.35	0	0	0	0	0	0
Phycisphaerales_UBA1924_3	93.18	0	0	0	0	0	0.14	0.31	0.45	0.12	0.34	0.36	0	0	0	0	0	0	0	0	0	0	3.82	8.43	12.02	3.21	9.08	9.42	0	0	0.02	0	0	0
Phycisphaerales_UBA1924_4	88.89	6.83	0	0	0	0	0	0	0	0	0	0	0.12	0.11	0.12	0.11	0.12	0.18	0	0	0	0	0	0	0	0	0	0	3.43	3.03	3.41	2.9	3.28	4.75
Phycisphaerales_UBA1924_5	96.59	1.14	0	0	0	0	0.02	0.13	0.11	0.02	0.08	0.11	0	0.03	0.02	0	0.09	0.04	0	0	0	0	0.47	3.97	3.49	0.5	2.37	3.27	0.05	0.9	0.56	0	2.37	1.1
Phycisphaerales_UBA5793	97.73	0	0	0	0	0	0	0.01	0.02	0	0.01	0.01	0.14	0.89	0.73	0.11	0.56	0.25	0	0	0	0	0	0.13	0.5	0	0.19	0.26	3.15	19.11	16.11	2.25	11.65	5.2
Pirellulaceae_JAAYDI01	59.46	3.83	0.05	0	0	0	0	0	0	0	0	0	0.02	0.14	0.1	0.03	0.11	0.08	0.2	0.03	0.02	0.03	0	0	0	0	0	0	0.26	1.9	1.37	0.35	1.34	0.99
Planctomycetota_B15_G4	97.73	3.98	0	0	0	0	0	0	0	0	0	0	0.1	0.47	0.43	0.01	0.91	0.41	0	0	0	0	0	0	0	0	0	0	1.48	6.61	6.2	0.08	12.35	5.63
Planctomycetota_DRLC01	95.06	1.79	0	0	0	0	0	0	0	0	0	0	0.18	0.13	0.34	0.1	0.11	0.09	0	0	0	0	0	0.01	0	0	0	0	2.31	1.7	4.43	1.18	1.42	1.07
Planctomycetota_GCA_002687715	82.13	11.11	0.01	0	0	0	0	0	0	0	0	0	0.07	0.08	0.06	0.06	0.06	0.06	0.05	0	0	0	0	0	0	0	0	0	1.52	1.7	1.45	1.17	1.25	1.31
Planctomycetota_JABACD01	46.75	1.96	0	0	0	0	0	0	0	0	0	0	0	0.05	0.08	0	0.06	0.04	0	0	0	0	0	0	0	0	0	0	0.04	1.9	3.12	0.02	2.18	1.39
Planctomycetota_JACRLW01	90.34	7.77	0	0	0	0	0	0	0	0	0	0	1.17	0.72	0.58	0.79	0.76	0.48	0	0	0	0	0	0.03	0.08	0	0.01	0.03	16.47	9.95	8.2	10.27	10.06	6.36
Planctomycetota_JADJEK01	84.66	3.77	0	0	0	0	0	0	0	0	0	0	0.03	0.22	0.27	0	0.13	0.06	0	0	0	0	0	0	0	0	0	0	0.35	2.96	3.71	0.05	1.68	0.77
Planctomycetota_JADJRK01	90.27	4.55	0	0	0	0	0	0.46	2.35	0	0.42	2.05	0	0.06	0.21	0.01	0.03	0.03	0	0	0	0	0	11.13	55.83	0	9.92	48.4	0.05	1.32	4.7	0.17	0.7	0.62
Planctomycetota_JADJRK01_1	82.92	9.68	0	0	0	0	0	0	0	0	0	0	0	0.11	0.26	0	0	0	0	0.03	0	0	0	0	0	0	0	0	0.06	2.93	7.16	0.08	0.07	0.06
Planctomycetota_JADJRK01_2	65.5	4.3	0	0	0	0	0	0	0	0	0	0	0	0.06	0.24	0	0.01	0.01	0	0	0	0	0	0	0	0	0	0	0.01	1.75	6.77	0.03	0.39	0.33
Planctomycetota_JAEUHO01	51.8	5.38	0.06	0	0	0	0	0	0	0	0	0	0.03	0.06	0.05	0.07	0.06	0.06	0.53	0	0	0	0	0.01	0.02	0	0	0.02	0.78	1.45	1.36	1.61	1.42	1.48
Planctomycetota_JAEUHO01_1	71.59	6.82	0	0.01	0	0	0	0.07	0.11	0	0.05	0.1	0	0	0	0	0	0	0.03	0.05	0.02	0.03	0.09	1.67	2.49	0.03	1.2	2.32	0.02	0.03	0.03	0.06	0.04	0.03
Planctomycetota_JAEUHO01_2	96.18	2.27	0.05	0.01	0.01	0.01	0	0	0	0	0	0	0.21	0.1	0.06	0.21	0.15	0.09	0.33	0.05	0.05	0.1	0.01	0.01	0.03	0	0.03	0.02	4.22	2.03	1.18	3.97	2.77	1.63
Planctomycetota_PLA2_1	90.84	3.41	0	0	0	0	0	0	0	0	0	0	0.21	0.1	0.08	0.18	0.06	0.12	0.03	0	0	0	0	0	0	0	0	0	3.56	1.73	1.4	2.82	0.98	1.89
Planctomycetota_PLA2_2	84.45	6.89	0	0	0	0	0	0.01	0.01	0	0	0.02	0.01	0.03	0.04	0.04	0.05	0.18	0	0	0	0	0.02	0.25	0.24	0.02	0.07	0.32	0.14	0.6	0.89	0.66	0.91	3.35
Planctomycetota_PLA2_3	76.77	5.99	0	0	0	0	0.19	0.04	0.02	0.05	0.01	0.01	0	0	0	0	0	0	0	0	0	0	3.55	0.84	0.29	0.89	0.24	0.14	0.03	0.01	0.02	0.03	0.01	0.03
Planctomycetota_SKZP01	80.74	3.85	0	0	0	0	0	0	0	0	0	0	0.06	0.15	0.16	0.01	0.22	0.08	0	0	0	0	0	0	0	0	0	0	0.74	1.96	2.1	0.16	2.76	0.99
Planctomycetota_UBA1135_GCA_002686595_1	96.77	4.84	0	0	0	0	0	0	0	0	0	0	0.04	0.43	1.41	0	0.35	0.31	0	0	0	0	0	0	0	0	0	0	0.69	8.16	27.78	0.06	6.47	5.81
Planctomycetota_UBA1135_GCA_002686595_2	96.77	5.02	0	0	0	0	0	0	0	0	0	0	0.57	0.26	0.69	0.43	0.19	0.23	0	0	0	0	0	0	0	0	0	0	6.9	3.03	8.31	4.81	2.22	2.67
Planctomycetota_UBA1135_GCA_2746235	90.68	1.08	0	0	0	0	0	0	0	0	0	0	0.09	0.06	0.05	0.03	0.03	0.04	0	0	0	0	0	0	0	0	0	0	2.97	1.84	1.78	0.85	0.91	1.13
Planctomycetota_UBA2386_1	97.73	3.41	0	0	0	0	0.46	1.2	1.16	0.18	0.78	1.3	0	0	0.01	0	0.01	0.02	0	0	0	0	5.53	14.38	13.59	2.09	9.15	15.13	0.01	0.04	0.08	0.03	0.13	0.19
Planctomycetota_UBA2386_2	90.27	7.95	0	0.01	0.01	0	0	0	0	0	0	0	0.06	0.4	0.33	0.01	0.37	0.21	0	0.03	0.02	0.03	0	0	0	0	0	0	0.76	4.95	4.24	0.16	4.41	2.5
Polyangia_GCA_2747355_1	97.61	8.52	0	0	0	0	2.37	0.42	0.32	4.39	0.95	0.7	0.27	0.37	0.64	0.94	0.23	0.62	0	0	0	0	23.62	4.16	3.1	41.86	9.32	6.71	2.46	3.24	5.79	7.88	1.98	5.28
Polyangia_GCA_2747355_2	94.06	4.86	0	0	0	0	0	0	0	0	0	0	0.28	0.13	0.13	0.52	0.18	0.51	0	0	0	0	0	0	0	0	0	0	3.26	1.45	1.49	5.66	1.97	5.65
Polyangia_JAAYKL01	47.06	4.3	0.01	0.39	0.19	0.06	0	0	0	0	0	0	0	0	0	0	0	0	0.08	5.05	2.77	0.85	0	0	0	0	0	0	0	0	0	0	0	0
Polyangia_JACPQR01	89.63	19.7	0.02	0	0	0	0	0	0	0	0	0	0.01	0.35	0.41	0	0.58	0.09	0.08	0	0	0	0	0	0	0	0	0	0.09	2.96	3.54	0.03	4.72	0.74
Polyangiaceae	93.98	3.06	0	0	0	0	0	0	0	0	0	0	0.07	0.47	0.52	0.69	0.37	0.58	0	0	0	0	0	0	0	0	0	0	0.64	4.12	4.72	5.78	3.1	4.93
Polyangiaceae_JACRDA01	87.32	9.24	0	0	0	0	0	0	0	0	0	0	0.16	0.71	0.43	0.07	0.54	0.19	0	0	0	0	0	0	0	0	0	0	1.43	6.1	3.85	0.58	4.5	1.6
Polyangiaceae_JADJKB01_sp016706225	94.95	3.23	0	0	0	0	0	0	0	0	0	0	1.31	0.75	0.37	1.46	1.17	0.66	0	0	0	0	0	0	0	0	0	0	13.81	7.77	3.98	14.36	11.65	6.57
Polyangiaceae_MWCO01_1	93.42	9.87	0	0	0	0	0	0	0	0	0	0	0.04	0.23	0.09	1.33	0.5	0.8	0	0	0	0	0	0	0	0	0	0	0.32	1.82	0.74	9.85	3.77	6.01
Polyangiaceae_MWCO01_2	90.21	11.72	0	0	0	0	0.96	1.12	0.65	0.54	0.37	0.84	0	0	0	0.02	0	0.01	0	0	0	0	6.74	7.88	4.46	3.63	2.57	5.76	0	0	0.02	0.11	0.01	0.04
Polyangiales_SG8_38_1	71.82	4.15	0.81	0.38	0.12	0.06	0	0	0	0	0	0	0	0	0	0	0	0	6.97	3.44	1.25	0.67	0	0	0	0	0	0	0.03	0.03	0.02	0.05	0.04	0.03
Polyangiales_SG8_38_2	94.52	4.03	0	0	0	0	0	0	0	0	0	0	0	0.32	0.48	0	0.41	0.43	0	0	0	0	0	0	0	0	0	0	0.02	3.41	5.23	0	4.26	4.41
Pontiella	94.93	1.38	0	0	0	0	0	0	0	0	0	0	0	0.01	0.01	0.12	0.23	0.89	0	0	0	0	0	0	0	0	0	0	0.11	0.24	0.33	2.71	5.41	20.77
Prolixibacteraceae_UBA6024	47.19	0.18	0	0	0	0	0	0.17	0.01	0	0	0	0	0	0	0	0	0	0	0	0	0	0.01	7.04	0.59	0	0.11	0.11	0	0	0	0.02	0.12	0
Prometheoarchaeum_1	73.52	4.21	0.02	0.73	0.31	0.41	0	0	0	0	0	0	0	0	0	0	0	0	0.18	5.74	2.77	3.68	0	0	0	0	0	0	0.01	0	0	0.02	0.01	0.01
Prometheoarchaeum_2	94.55	7.94	0.01	0.44	0.77	1.12	0	0	0	0	0	0	0	0	0	0	0	0	0.08	3.73	7.37	11.01	0	0	0	0	0	0	0.02	0	0	0.02	0	0
Promineofilaceae	59.54	1.82	0	0	0	0	0	0.13	0.23	0	0.04	0.11	0	0	0	0	0	0	0	0	0	0	0.01	1.98	3.32	0.02	0.61	1.58	0.03	0.03	0.02	0.02	0.03	0.01
Promineofilaceae_GCA_2699125	85.45	1.82	0	0	0	0	0	0	0	0	0	0	0.35	1.58	1.31	3.31	2.48	6.56	0	0	0	0	0	0	0	0	0	0	5.64	24.76	21.11	49.07	37.48	99.23
Promineofilaceae_GCA_2746795_1	98	5.7	0.02	0	0	0	0	0.45	2.15	0.03	1.56	1.67	0	0	0	0	0	0	0.08	0	0	0	0.02	5.51	25.84	0.37	18.79	19.87	0.02	0.01	0.05	0.02	0.01	0
Promineofilaceae_GCA_2746795_2	94.24	5.03	0.01	0	0	0	0.01	0.73	0.97	0.13	1.37	1.18	0	0	0	0	0	0	0.03	0	0	0	0.16	8.68	11.34	1.47	16.21	13.79	0.01	0.03	0.05	0.03	0.03	0.01
Promineofilaceae_JAACFF01_1	92.27	58.7	0.06	0.02	0.01	0.01	0	0	0	0	0	0	0.19	0.28	0.17	0.26	0.24	0.15	0.2	0.08	0.05	0.03	0	0	0	0	0	0	1.76	2.56	1.66	2.28	2.12	1.38
Promineofilaceae_JAACFF01_2	65.44	2.88	0.58	0.09	0.27	0.23	0	0	0	0	0	0	0.12	0.17	0.1	0.17	0.16	0.1	5.62	0.9	3.12	2.8	0	0	0	0	0	0	3.61	4.84	2.87	4.66	4.26	2.76
Promineofilaceae_UBA11865	84.03	7.64	2.04	0.16	0.25	0.17	0	0	0	0	0	0	0	0	0	0	0	0	11.19	0.95	1.67	1.16	0	0	0	0	0	0	0.03	0.03	0.02	0.06	0.04	0.03
Pseudomonadales_IMCC2047	97.59	1.82	0	0	0	0	0	0	0	0	0	0	1.36	4.53	2.47	0.36	1.37	0.79	0	0	0	0	0	0	0	0	0	0	36.82	119.74	67.01	8.92	34.83	20.26
Pseudomonas	25.53	0.8	0.05	0.04	0.03	0.02	0	0	0	0	0	0	0.03	0	0	0	0	0	1.68	1.24	0.92	0.62	0.16	0	0	0.02	0	0	2.43	0.01	0.03	0.09	0.01	0.01
Pseudoxanthobacteraceae	69.44	2.23	0	0	0	0	0	0	0	0	0.02	0	0.01	0.01	0.01	0.13	0.02	0.4	0	0	0	0	0.01	0.04	0.02	0	0.31	0.03	0.2	0.1	0.15	2.19	0.27	6.79
Quisquiliibacterium_1	77.55	38.26	0.21	0.01	0	0.01	0	0	0	0	0	0	0.05	0.07	0.05	0.14	0.11	0.1	1.17	0.03	0.02	0.05	0.01	0	0	0.02	0	0	0.92	1.08	0.92	2.19	1.73	1.58
Quisquiliibacterium_2	69.98	0.04	0.05	0.17	0.13	0.15	0	0	0	0	0	0	0.02	0.05	0.04	0.03	0.06	0.04	0.46	1.83	1.62	1.85	0	0	0	0	0	0	0.56	1.51	1.28	0.91	1.64	1.04
Rhodanobacter	88.75	5.92	0	0	0	0	0	0.01	0	0	0.06	0.03	0	0	0	0.55	0.01	0.01	0	0	0	0	0.02	0.18	0.09	0.08	1.52	0.81	0.04	0.04	0.02	11.66	0.18	0.17
Rhodanobacter_sp001898415	97.96	9.22	0	0	0	0	0.05	0.03	0.02	0.16	0.21	0.14	0.04	0.01	0.01	0.15	0.03	0.02	0	0	0	0	1.18	0.73	0.53	3.8	5.2	3.4	0.84	0.33	0.23	3.23	0.66	0.44
Rhodobacteraceae_UBA5972	99.7	0.1	0	0	0	0	1.3	0.88	1.03	2.59	1.44	1.76	0	0	0	0	0	0	0	0	0	0	38.39	25.84	29.68	73.13	41.72	50.52	0.01	0.01	0.12	0	0.04	0.01
Rhodocyclaceae_Aromatoleum	70.73	0.97	0	0	0	0	0	0.02	0.01	0	0.06	0.08	0.01	0.01	0	0	0.01	0	0	0	0	0	0.01	0.81	0.58	0	2.7	3.33	0.21	0.27	0.2	0.05	0.34	0.16
Rhodocyclaceae_Fen_999_1	96.41	1.44	0	0	0	0	0	0	0	0	0	0	0	0.02	0.04	0	0.56	1.52	0	0	0	0	0	0	0	0	0	0	0	0.37	0.83	0	11.33	30.68
Rhodocyclaceae_Fen_999_2	93.52	1.19	0	0	0	0	0	0	0	0	0	0	0.06	0.11	0.09	0.02	0.16	0.71	0	0	0	0	0.03	0.01	0.02	0	0.01	0.02	1.93	3.18	2.62	0.63	4.41	20.13
Rhodocyclaceae_JACOUN01	76.2	2.1	0	0	0	0	0	0	0	0.01	0.04	0.02	0	0.04	0.08	0	0	0	0	0	0	0	0.12	0.15	0.14	0.27	1.42	0.63	0	1.21	2.79	0	0.01	0.01
Rhodospirillales_Casp_alpha2	57.08	1	0	0	0	0	0	0	0	0	0	0	0.03	0.01	0.03	0.03	0.02	0.09	0.03	0	0.02	0	0	0	0	0	0	0	0.87	0.37	1.1	0.91	0.58	2.83
Roseibium	93.74	2.95	0	0	0	0	0.1	0.02	0.03	0.17	0.05	0.04	0.04	0.01	0.03	0.06	0.01	0	0	0	0	0	1.57	0.36	0.5	2.59	0.79	0.65	0.66	0.07	0.45	0.82	0.13	0.06
Rubrivivax_1	92.05	6.2	0	0	0	0	0.17	0.02	0.03	0.19	0.08	0.09	0	0	0	0	0	0	0	0	0	0	4.15	0.39	0.64	4.58	1.89	2.2	0.01	0.01	0.02	0.02	0.01	0
Rubrivivax_2	90.06	4.23	0	0	0	0	0.01	0	0	0	0	0	0.11	0.11	0.1	0.14	0.16	0.16	0.03	0.03	0.02	0.05	0.13	0.01	0.02	0.08	0.03	0.05	2.27	2.26	2.08	2.66	3.06	3.11
Rugosibacter	97.03	2.56	0	0	0	0	0.04	0.05	0.09	0.06	0.72	0.28	0.15	0.17	0.1	0.06	0.68	0.91	0	0	0	0	1.77	1.88	3.64	2.46	28	10.94	5.54	6.05	3.47	1.95	22.88	30.74
Saccharimonadales_UBA2112	63.82	0.17	0	0	0	0	0.25	0.04	0.02	0.06	0.02	0.01	0.04	0.01	0	0.01	0.01	0	0.03	0	0	0	19.8	2.98	1.64	4.43	1.29	1.08	2.71	0.34	0.27	0.91	0.63	0.23
Saccharimonadales_UBA4665	65.38	1.04	0	0	0	0	0	0	0	0	0	0	0	0.01	0.01	0	0.03	0.01	0	0	0	0	0	0	0	0	0	0	0	1.46	1.66	0.02	3.4	1.29
Sandaracinaceae_MED_G138	95.32	7.6	0.01	0.01	0	0	0.17	0.16	0.28	0.12	0.91	0.95	0	0	0	0	0.01	0	0.03	0.03	0	0	1.6	1.51	2.53	1.09	8.35	8.61	0.01	0.01	0.02	0.02	0.04	0.01
Saprospiraceae_BCD1	93.81	0.99	0	0	0	0	4.07	4.59	4.42	3.32	5.5	3.86	1.03	1.55	0.82	0.49	2.14	1.12	0	0	0	0	83.44	93.09	88.04	64.59	110.22	76.11	19.02	28.03	15.17	8.38	37.2	19.49
Saprospiraceae_JADJGA01	96.16	0.5	0	0	0	0	0	0	0	0	0	0	0.18	0.11	0.05	0.05	0.04	0.04	0	0	0	0	0	0	0	0	0	0	4.29	2.7	1.15	1.07	0.97	1.02
Saprospiraceae_JADJTT01_1	81.66	8.21	0	0	0	0	0	0	0	0	0	0	0.34	0.11	0.09	0.12	0.1	0.1	0	0	0	0	0.01	0	0	0.02	0	0	6.85	2.27	1.9	2.21	1.92	1.86
Saprospiraceae_JADJTT01_2	95.45	1.57	0	0	0	0	1.41	1.29	1.16	0.86	1.09	0.86	0.01	0	0	0	0	0	0	0	0	0	29.2	26.56	23.47	16.9	22.13	17.13	0.17	0.04	0.08	0.05	0.04	0.04
Saprospiraceae_JADJTT01_3	94.32	8.92	0	0	0	0	0	0	0	0	0	0	0.4	0.17	0.15	0.08	0.15	0.14	0	0	0	0	0	0	0	0	0	0	6.45	2.73	2.38	1.15	2.22	2.16
Saprospiraceae_M3007_1	68.22	10.76	0	0	0	0	0	0	0	0	0	0	0.14	0.13	0.08	0.02	0.13	0.07	0	0	0	0	0	0	0	0	0	0	3.09	2.88	1.72	0.49	2.68	1.39
Saprospiraceae_M3007_2	51.32	1.73	0	0	0	0	0	0	0	0	0	0	0.11	0.1	0.06	0.02	0.1	0.05	0	0	0	0	0	0	0	0	0	0	3.33	3.12	1.95	0.47	2.88	1.54
Saprospiraceae_M3007_3	95.05	1.29	0	0	0	0	0	0	0	0	0	0	1.36	0.36	0.17	0.1	0.25	0.1	0	0	0	0	0	0	0	0	0	0	24.16	6.35	2.96	1.69	4.16	1.71
Saprospiraceae_M3007_sp016710765	91.47	4.21	0	0	0	0	0.03	0	0	0.05	0	0	0.2	0	0	0.05	0	0.01	0	0	0	0	0.71	0.03	0.02	0.94	0.01	0	3.88	0.06	0.03	0.8	0.07	0.2
Saprospiraceae_UBA2365_1	76.24	1.49	0	0	0	0	0	0	0	0	0	0	0.19	0.05	0.03	0.02	0.01	0.01	0	0	0	0	0	0	0	0	0	0	5.7	1.57	0.8	0.61	0.37	0.35
Saprospiraceae_UBA2365_2	91.67	19.31	0	0	0	0	0	0	0	0	0	0	0.22	0.05	0.02	0.05	0.03	0.02	0	0	0	0	0	0	0	0	0	0	4.43	1.02	0.42	0.95	0.6	0.48
Saprospiraceae_UBA6168_1	98.48	2.88	0	0	0	0	0.28	0.06	0.03	0.15	0.01	0.01	0.3	0.03	0.02	0.07	0.02	0.03	0	0	0	0	3.83	0.78	0.41	1.91	0.17	0.09	3.71	0.37	0.23	0.87	0.27	0.33
Saprospiraceae_UBA6168_2	98.22	4.12	0	0	0	0	0	0	0	0	0	0	0.01	0.43	0.27	0	0.37	0.21	0	0	0	0	0	0	0	0	0	0	0.18	5.28	3.42	0.02	4.4	2.53
Sedimenticolaceae_41T_STBD_0c_01a	99.59	1.81	0	0	0	0	0	0	0	0	0	0	0.2	0.77	0.44	0.18	2.76	1.51	0	0	0	0	0	0	0	0	0	0	4.4	16.32	9.64	3.69	56.76	31.1
Sedimentisphaerales_CAIYOL01	93.18	12.5	0.01	0.32	0.68	0.68	0	0	0	0	0	0	0	0	0	0	0	0	0.08	3.1	7.44	7.67	0	0	0	0	0	0	0	0	0	0	0	0
Sediminicola	98.62	1.14	0	0	0	0	0.22	0.52	0.25	0.28	0.24	0.2	0.01	0.01	0.01	0.14	0.01	0.01	0	0	0	0	5.09	11.86	5.6	6.19	5.42	4.36	0.3	0.19	0.17	2.63	0.15	0.12
Sericytochromatia	93.16	9.57	0	0	0	0	0	0	0	0	0	0	0.16	0.19	0.11	0.28	0.32	0.17	0	0.03	0.02	0.03	0	0	0	0	0	0	2.01	2.38	1.42	3.4	3.9	2.13
Sideroxydans	76.83	2.08	0	0	0	0	0	0	0	0	0	0	0.02	0.02	0.01	0.07	0.04	0.21	0	0	0	0	0.02	0	0	0.02	0	0	0.88	0.82	0.6	2.58	1.39	8.11
Sideroxydans_sp018820925	60.47	5	0	0	0	0	0	0	0	0	0	0	0.02	0.01	0.01	0.02	0.1	0.25	0	0	0	0	0	0	0	0	0	0	0.86	0.45	0.36	1.07	5.25	12.89
Sneathiella	91.97	2.29	0	0	0	0	0.07	0.02	0.01	0.07	0.01	0.01	0.01	0	0.01	0.02	0	0	0	0	0	0	2.14	0.49	0.32	2.17	0.41	0.44	0.18	0.12	0.18	0.49	0.1	0.06
Solirubrobacteraceae_VAWY01	91.71	0.43	0	0	0	0	0.07	0.06	0.06	0.04	0.07	0.09	0.07	0.03	0.03	0.02	0.05	0.03	0	0	0	0	1.42	1.12	1.26	0.75	1.4	1.73	1.32	0.61	0.53	0.36	0.89	0.44
Solirubrobacterales_67_14	99.57	2.59	0	0	0	0	0.36	0.4	0.53	0.31	0.98	1.1	0.01	0.04	0.09	0.01	0.1	0.04	0	0	0	0	14.11	15.65	20.36	11.78	37.95	42.08	0.2	1.46	3.12	0.28	3.4	1.26
Solirubrobacterales_70_9	96.77	0.95	2.06	0.16	1.36	0.91	0.01	0	0	0.01	0	0	0.01	0.01	0.01	0.03	0.02	0.01	25.21	2.14	19.9	13.71	0.23	0.03	0.05	0.25	0.09	0.12	0.49	0.42	0.26	0.85	0.69	0.41
Sphingopyxis_terrae	75.64	19.88	0	0	0	0	0.02	0.01	0.01	0.01	0.01	0	0.05	0	0.01	0.04	0.01	0.01	0	0	0	0	0.58	0.31	0.17	0.27	0.19	0.12	1.68	0.1	0.29	1.28	0.19	0.19
Spirochaetia_SPDA01_sp004525155	71.36	0.57	0.01	0.22	0.3	0.23	0	0	0	0	0	0	0	0	0	0	0	0	0.15	2.75	4.27	3.32	0	0	0	0	0	0	0	0	0	0	0.01	0.01
Steroidobacteraceae	76.1	1.81	0.04	0.22	0.38	0.32	0	0	0	0	0	0	0	0	0	0	0	0	0.56	3.39	6.52	5.71	0	0	0	0	0	0	0.02	0.03	0.02	0.05	0.04	0.03
Steroidobacteraceae_SG8_30_1	87.19	3.63	1.01	0.64	0.34	0.48	0	0	0	0	0	0	0.09	0.15	0.09	0.24	0.26	0.15	11.47	7.75	4.62	6.77	0.02	0	0	0.02	0	0.02	2.99	4.96	3.21	7.48	8.3	4.96
Steroidobacteraceae_SG8_30_2	89.98	7	0.82	0.22	0.35	0.48	0	0	0	0	0	0	0.04	0.08	0.06	0.15	0.15	0.11	6.56	1.9	3.35	4.76	0.04	0	0	0.05	0.01	0.02	1	1.88	1.34	3.36	3.34	2.45
Sulfurimicrobium_sp018824405	97.13	4.05	0	0	0	0	0.26	0.07	0.08	0.58	0.15	0.16	0	0	0	0	0	0	0	0	0	0	8.45	2.25	2.5	17.78	4.56	5.03	0	0	0.02	0	0	0
Sulfurimonas	99.18	1.63	0	0	0	0	2.9	10.6	2.33	0.14	0.04	0.04	0	0	0	0	0	0	0	0	0	0	122.44	441.34	95.12	5.49	1.64	1.61	0	0	0.02	0	0	0
Sulfuritalea_1	39.23	1.77	0	0	0	0	0	0	0	0	0	0	0.05	0.03	0.03	0.2	0.04	0.08	0.03	0	0	0	0.05	0	0	0.08	0.03	0.02	3.22	1.84	1.64	11.05	2.3	4.35
Sulfuritalea_2	37.6	1.33	0	0	0	0	0	0	0	0	0	0	0.08	0.01	0	0.03	0.01	0.01	0	0	0	0	0	0	0	0	0	0	5.44	0.67	0.21	1.56	0.51	0.54
Sulfurovum	82.79	0	0.04	0.02	0	0.01	0.01	0	0	0.03	0	0	0.02	0.04	0.02	0.08	0.06	0.02	0.92	0.58	0.05	0.18	1.2	0.25	0.24	2.43	0.3	0.38	1.35	3.02	1.57	5.55	3.98	1.58
Sumerlaeia_MVZB01	67.99	1.12	0	0	0	0	0.01	0.01	0.02	0.07	0.06	0.06	0	0	0	0	0.01	0	0	0	0	0	0.19	0.34	0.49	2.04	1.67	1.67	0	0	0	0.02	0.31	0.1
Sumerlaeia_SLMS01	78.67	1.12	0	0	0	0	0	0.02	0.06	0.04	0.06	0.1	0	0	0	0	0	0.01	0	0	0	0	0.05	0.67	1.64	1	1.49	2.69	0.01	0.01	0.03	0.02	0.06	0.13
Syntrophales_Fen_1087	95.48	3.23	0	0.19	1.03	1.53	0	0	0	0	0	0	0	0	0	0	0	0	0.03	2.14	13.18	20.15	0	0	0	0	0	0	0	0	0	0	0	0
Tepidiformaceae	88.12	2.97	0	0	0	0	0	0	0	0	0	0	0.18	0.13	0.08	0.05	0.11	0.07	0.03	0.05	0.02	0.03	0	0.06	0.12	0	0.06	0.09	5.57	3.93	2.61	1.29	3.1	2.02
Tepidiformaceae_FeB_14	87.79	3.96	0	0	0	0	0	0	0	0	0	0	0.44	0.33	0.26	0.19	0.25	0.18	0	0	0	0	0	0	0	0	0	0	12.37	9.16	7.27	4.84	6.63	4.75
Tepidiformaceae_PNKC01	92.3	3.96	0	0	0	0	0	0	0	0	0	0	0.27	0.32	0.19	0.04	0.2	0.11	0	0	0	0	0	0	0	0	0	0	6.59	7.76	4.7	0.84	4.6	2.54
Terrimesophilobacter_sp017306245	95.29	0.32	0	0	0	0	0.25	0.21	0.17	0.33	0.58	0.36	0.01	0.03	0.02	0.26	0.04	0.02	0	0	0	0	9.75	8.18	6.36	12.23	22.33	13.79	0.42	0.9	0.62	8.52	1.33	0.75
Thermoanaerobaculales_FEB_10	45.74	10.4	0	0	0	0	0	0.02	0.02	0	0.04	0.02	0.01	0	0.01	0.01	0.01	0.01	0.03	0	0	0	0.06	0.85	0.64	0.13	1.2	0.81	0.23	0.13	0.3	0.16	0.19	0.28
Thermoanaerobaculales_JACXWA01_1	59.83	1.78	0.73	0.01	0.01	0	0	0	0	0	0	0	0	0	0	0	0	0	12.31	0.24	0.12	0.1	0	0	0	0	0	0	0.03	0.01	0.02	0.11	0.04	0.16
Thermoanaerobaculales_JACXWA01_2	41.17	0	0.46	0.04	0.01	0.01	0	0	0	0	0	0	0	0	0	0	0	0	12.09	1.16	0.35	0.31	0	0	0	0.02	0	0	0.15	0.15	0.08	0.33	0.22	0.19
Thermodesulfovibrionales_UBA2194_1	90.91	8.18	0.26	0.22	0.32	0.37	0	0	0	0	0	0	0	0	0	0	0	0	3.43	3.04	5.04	6.07	0.01	0	0	0.02	0	0	0.05	0.07	0.05	0.11	0.1	0.04
Thermodesulfovibrionales_UBA2194_2	84.91	2.98	0.06	0.55	0.18	0.38	0	0	0	0	0	0	0	0	0	0	0	0	0.81	8.52	3.17	6.92	0	0	0	0	0	0	0	0	0	0	0	0
Thermomicrobiales	100	2.83	0	0	0	0	0.01	0.03	0.03	0.01	0.03	0.03	0.06	0.12	0.1	0.06	0.11	0.05	0	0	0	0	0.2	0.66	0.7	0.15	0.63	0.75	1.44	2.66	2.31	1.29	2.24	1.13
Thermomicrobiales_UBA6265	73.16	10.38	0	0	0	0	0.04	0.02	0.03	0.05	0.05	0.07	0	0	0	0.01	0	0.01	0	0	0	0	1.13	0.73	0.87	1.52	1.52	2.08	0.02	0.06	0.06	0.24	0.09	0.17
Thermoplasmata_UBA10834_1	98.4	4	0.09	3.99	4.42	5.32	0	0	0	0	0	0	0	0	0	0	0	0	1.12	50.64	63.02	78.06	0.01	0	0	0.02	0	0.02	0.02	0.01	0.02	0.05	0.03	0.01
Thermoplasmata_UBA10834_2	91.07	0.8	0.01	0.51	0.16	0.28	0	0	0	0	0	0	0	0	0	0	0	0	0.18	9.58	3.47	6.12	0	0	0	0	0	0	0	0	0	0	0	0
Thiobacillaceae_JADJCP01	97.95	9.7	0.01	0	0	0	0	0	0	0	0	0	0.04	0.1	0.1	0.21	0.3	0.29	0.03	0.03	0	0	0	0	0	0	0	0	0.86	1.93	2.08	3.83	5.69	5.43
Thiobacillaceae_PFJX01_1	87.18	2.37	0	0	0	0	0	0	0	0	0	0	0.01	0.05	0.04	0	0.24	0.02	0	0	0	0	0	0.01	0	0	0.04	0.02	0.3	1.63	1.34	0.06	7.09	0.57
Thiobacillaceae_PFJX01_2	82.11	2.74	0	0	0	0	0	0	0	0	0	0	0.01	0.07	0.05	0.02	0.43	0.04	0	0	0	0	0	0	0	0	0	0	0.2	1.64	1.31	0.54	9.93	0.89
Thiobacillus_1	78.22	2.25	0	0	0	0	11.49	11.06	11.17	7.37	5.95	9.57	0	0	0.02	0	0	0	0	0	0	0	462.6	442.21	438.2	283.63	234.93	372.9	0.02	0.01	0.66	0.02	0.12	0.04
Thiobacillus_2	77.32	60	0	0.03	0.01	0.01	0	0	0	0	0.01	0	0.09	0.12	0.1	0.27	0.11	0.15	0.03	0.29	0.07	0.13	0.02	0.04	0.02	0.03	0.2	0.06	1.99	2.84	2.26	5.91	2.5	3.28
Thiobacillus_3	83.56	10.29	0	0	0	0	5.24	3.5	3.36	6.57	4.05	3.97	0.01	0	0.01	0	0	0	0	0	0	0	179.02	118.78	111.98	214.61	135.83	131.31	0.21	0.1	0.35	0.06	0.15	0.1
Thiobacillus_4	38.98	0.24	0	0	0	0	1.81	0.42	0.7	0.85	0.68	0.76	0.02	0	0.01	0.01	0	0.01	0	0	0	0	120.97	27.98	45.54	54.07	44.17	48.97	1.04	0.21	0.36	0.32	0.21	0.29
Thiomonas	96.57	0.05	0	0	0	0	0.06	0.06	0.03	0.12	0.8	0.2	0.04	0.28	0.05	3.85	0.22	0.59	0	0	0	0	1.91	1.91	0.99	3.56	25.32	6.16	1.2	8.08	1.46	104.11	5.93	16.12
Thiothrix	99.6	0.82	0	0	0	0	0	0	0	0	0	0	0.03	0.17	0.07	0.25	0.39	1.9	0	0	0	0	0	0	0	0	0	0	0.55	3.66	1.45	5.12	8.03	39.22
Thorarchaeaceae_MP8T_1	78.12	6.7	0.04	1.38	0.46	1.34	0	0	0	0	0	0	0	0	0	0	0	0	0.38	14.97	5.62	16.8	0.02	0	0	0.02	0	0	0.03	0.03	0.02	0.06	0.03	0.06
Thorarchaeaceae_SMTZ1_45	87.38	14.95	0.03	0.56	0.32	0.47	0	0	0	0	0	0	0	0	0	0	0	0	0.28	5.45	3.47	5.3	0	0	0	0	0	0	0.01	0.01	0.02	0.03	0.01	0.01
Verrucomicrobiae	22.04	4.11	0	0	0	0	0.05	0.04	0.03	0.04	0.03	0.04	0	0	0	0	0	0	0	0	0	0	1.69	1.28	1.03	1.32	0.87	1.16	0.06	0.12	0.11	0.08	0.12	0.06
Verrucomicrobiales_JAEUHH01	99.73	2.72	0	0	0	0	0.14	0.02	0.03	0.04	0.06	0.11	0.45	0.95	0.5	0.42	1.54	0.72	0	0	0	0	2.11	0.27	0.49	0.62	0.94	1.57	6.03	12.69	6.85	5.25	19.7	9.25
Vicingus	98.92	0.36	0	0	0	0	0.26	0.1	0.19	0.84	0.82	0.25	0	0.06	0.11	0.04	0.01	0.01	0	0	0	0	7.72	2.85	5.59	23.97	23.95	7.15	0.03	1.6	2.94	0.91	0.21	0.29
Williamwhitmania	99.52	5	0	0	0	0	0	0	0	0	0	0	0	0	0.02	0.84	0.22	0.05	0	0	0	0	0	0	0	0	0	0	0	0.04	0.36	17.18	4.62	1.06
Woesearchaeales_JAGWAF01	45.03	0.14	0	0	0	0	0	0	0	0	0	0	0	0.02	0.04	0	0.01	0	0	0	0	0	0	0	0	0	0	0	0	1.7	3.45	0	0.76	0.06
Woesearchaeales_SM23_78	49.57	0	0	0.14	0.04	0.05	0	0	0	0	0	0	0	0	0	0	0	0	0.05	6.32	1.92	2.39	0	0	0	0	0	0	0	0	0	0	0	0
Woeseiaceae_IDS_8	75.81	6.8	1.45	0.24	0.25	0.14	0	0	0	0	0	0	0	0	0	0	0	0	10.43	1.83	2.15	1.24	0	0	0	0	0	0	0.04	0.06	0.05	0.09	0.07	0.04
Woeseiaceae_JAACFB01	84.3	17.24	1.33	0.13	0.19	0.11	0	0	0	0	0	0	0	0	0	0	0	0	10.71	1.11	1.8	1.08	0.01	0	0	0	0	0	0.01	0.03	0.02	0.05	0.03	0.01
Woeseiaceae_UBA1847	89.88	3.55	5.63	0.38	0.54	0.36	0	0	0	0	0	0	0	0	0	0	0	0	55.77	3.97	6.37	4.4	0.01	0	0	0	0	0	0.03	0.04	0.02	0.11	0.06	0.04
Xanthobacteraceae_62_47_sp017305595	94.5	4.64	0	0	0	0	0.15	0.4	0.3	0.13	0.23	0.29	0.07	0.15	0.12	0.12	0.14	0.07	0	0	0	0	2.56	6.8	5.07	2.17	3.86	4.85	1.16	2.33	1.95	1.76	2.12	1.07
Xanthobacteraceae_P52_10	73.44	2.27	0	0	0	0	0.07	0.06	0.03	0.03	0.02	0.02	0.01	0.01	0.02	0	0.01	0	0	0	0	0	2.4	1.85	0.99	1.05	0.54	0.72	0.15	0.39	0.45	0.02	0.24	0.09
Xanthomonadaceae_SCMT01	98.43	1.58	0	0	0	0	0	0	0	0	0	0	0.02	0.02	0.01	0.94	0.71	0.26	0	0	0	0	0	0	0	0	0	0	0.38	0.48	0.11	18.59	14.17	5.31
Xanthomonadales_SZUA_5	59.04	2.34	0	0	0	0	0.01	0.02	0.04	0.03	0.06	0.06	0.22	0	0	0.05	0	0	0	0	0	0	0.35	0.7	1.44	0.97	2.29	2.26	7.22	0.01	0.06	1.69	0.07	0.13
Xenobiales_JADMJV01_1	94.14	6.94	0	0	0	0	0.25	0.04	0.06	0.24	0.18	0.16	0	0	0	0	0	0	0	0	0	0	2.85	0.49	0.61	2.61	1.94	1.76	0	0	0	0	0	0
Xenobiales_JADMJV01_2	90.74	2.78	0	0	0	0	0.01	0.36	0.07	0.07	0.16	0.07	0.01	0	0	0	0	0	0	0	0	0	0.23	5.77	1.05	1.12	2.56	1.08	0.18	0	0	0	0	0
Yeosuana	91.58	4.88	0	0	0	0	0.02	0	0	0.03	0	0.01	0.01	0.03	0.03	0.6	0.09	0.13	0	0	0	0	0.46	0.07	0.09	0.92	0.1	0.18	0.19	0.78	0.78	14.4	2.28	3.22
Zhengella	92.79	1.3	0	0	0	0	6.16	3.44	4.67	3.23	5.46	5.51	0.83	0.39	0.65	0.23	0.44	0.3	0	0	0	0	163.29	90.61	120.78	81.86	141.95	141.25	19.92	9.07	15.62	5.18	10.04	6.78
Zixibacteria_DSPP01	38.58	1.2	0.03	0.1	0.05	0.08	0	0	0	0	0	0	0.01	0.01	0	0.01	0.01	0.01	0.59	2.2	1.4	2.21	0.01	0	0	0.02	0	0.02	0.47	0.54	0.29	0.6	0.64	0.36
Zixibacteria_FEB_12_1	92.08	15.83	0	0	0	0	0	0	0	0	0	0	0.04	0.08	0.05	0.06	0.07	0.05	0.03	0.03	0	0.03	0	0	0.02	0	0	0	0.97	2.15	1.42	1.45	1.86	1.22
Zixibacteria_FEB_12_2	84.25	2.96	0	0	0	0	0	0	0	0	0	0	0.02	0.04	0.02	0.07	0.03	0.04	0	0	0	0	0	0	0	0	0	0	0.56	1.2	0.78	2.3	1.03	1.25
Zixibacteria_FEB_12_3	81.17	2.56	0	0	0	0	0	0	0	0	0	0	0.02	0.04	0.02	0.07	0.04	0.04	0.03	0.05	0	0	0	0	0	0	0	0	0.55	1.17	0.75	2.24	1.12	1.19
Zixibacteria_JAAZOE01	88.03	4	0	0	0	0	0	0	0	0	0	0	0.01	0.07	0.04	0.2	0.06	0.23	0	0	0	0	0	0	0	0	0	0	0.29	1.81	1	4.95	1.53	5.79
Zixibacteria_JADJGC01	95.54	1.1	0	0.01	0	0	0	0	0	0	0	0	0.21	0.45	0.28	0.49	0.53	0.49	0.03	0.11	0	0.03	0	0	0	0	0	0	5.83	11.82	7.71	12.45	13.56	12.6
Zixibacteria_QNAD01	91.21	4.46	0	0	0	0	0	0	0	0	0	0	0.04	0.12	0.09	0.06	0.07	0.05	0	0	0	0	0	0	0	0	0	0	1	2.72	2.07	1.34	1.7	1.03
Zixibacteria_QQUK01	93.34	0	0	0	0	0	0	0	0	0	0	0	0.1	0.14	0.1	0.21	0.07	0.1	0	0	0	0	0	0	0	0	0	0	3.36	4.44	3.29	6.44	2.27	3.06
Zixibacteria_QQUK01_1	87.91	6.04	0	0	0	0	0	0	0	0	0	0	0.02	0.03	0.02	0.12	0.02	0.02	0.03	0	0	0	0.05	0.04	0.09	0.1	0.07	0.11	0.63	0.9	0.56	3.59	0.75	0.67
Zixibacteria_QQUK01_2	64.4	1.2	0	0	0	0	0	0	0	0	0	0	0.01	0.02	0.01	0.05	0.02	0.02	0	0	0	0	0	0	0	0	0	0	0.56	1.05	0.65	2.08	0.7	0.91
Zixibacteria_UBA10806	92.31	0	0	0.01	0.01	0.01	0	0	0	0	0	0	0.05	0.13	0.08	0.11	0.1	0.07	0.03	0.11	0.1	0.15	0	0	0	0	0	0	1.92	4.66	2.88	3.59	3.43	2.47
Zixibacteria_WJMS01	59.71	3.3	0	0	0	0	0	0	0.01	0	0.01	0.02	0.11	0.16	0.13	0.3	0.1	0.13	0	0.03	0	0	0.06	0.19	0.44	0.08	0.41	0.74	4.34	6.11	5.1	10.92	3.76	4.83

## Sheet: S2- % family bac 16S amp
	1Raw9cm	2Raw10cm	3Raw12cm	4Raw14cm	5Raw16cm	6Inoc0m	7Low2m	8Low3m	9Low5m	10Low6m	11Low6mBF	12Low7m	13Low7mBF	14Low8m	15Low8mBF	16Low9m	17Low9mBF	18Low10m	19Low10mBF	20Low11m	21Low11mBF	22Low12m	23Low12mBF	24Low145	25Low145BF	26LowS155	27LowS155BF	28High2m	29High3m	30High5m	31High6m	32High6mBF	33High7m	34High7mBF	35High8m	36High8mBF	37High9m	38High9mBF	39High10m	40High10mBF	41High11m	42High11mBF	43High12m	44High12mBF	45High145	46High145BF	47HighS155	48HighS155BF
Unclassified	46.6329	46.0495	46.9454	47.6471	49.0625	42.9998	10.8116	12.4718	12.605	18.5248	20.4121	16.7006	16.594	19.1819	17.5287	19.0774	20.4798	17.3436	25.0786	21.7494	22.4124	16.5445	9.01862	24.969	15.0595	25.6618	14.009	0.44559	0.429769	5.81111	3.46446	3.24524	6.75048	4.6845	1.15401	3.53705	1.84566	3.61777	4.74288	4.25774	3.24519	3.29372	2.25449	3.35024	2.26436	4.6487	3.535	4.17397
Rhodocyclaceae	0	0	0	0	0	0.00710682	4.27993	4.05267	5.40412	5.96838	5.2738	3.52943	4.87831	4.66479	5.0209	4.78735	8.19102	3.6323	8.10239	9.15011	10.5005	9.08114	7.44943	9.77773	8.65531	7.44258	9.73797	0.953813	0.53545	0.355329	0.12737	0.276583	0.0610987	0.164506	0.0700042	0.168024	1.78125	1.70374	2.57754	5.69677	4.4687	8.42156	2.98689	4.34889	3.73755	11.0896	6.42727	7.51883
Methylomonadaceae	0.0302297	0.0254734	0.0445633	0.124702	0.0742159	0.0941653	10.5556	1.51237	5.21593	4.36784	8.58564	10.9259	16.7853	7.72855	10.9264	5.53297	10.3709	8.28002	6.95988	4.22814	9.33225	2.84985	8.55462	4.00085	8.11392	3.60235	10.8965	0.508223	0.493178	1.17111	1.01896	25.693	5.32854	21.3642	7.8129	21.5555	12.1813	28.1655	11.4959	38.5496	3.40446	27.9632	1.68326	23.1084	0.976285	11.1487	3.53101	8.38584
Saprospiraceae	0.318575	0.197419	0.263328	0.199086	0.34569	0.360671	5.46412	14.5578	5.75277	6.43579	5.18089	8.58532	2.26379	9.11627	3.39305	9.84414	3.93738	6.9061	4.68324	7.17631	4.60188	5.73616	4.49666	5.19342	6.62163	4.69467	3.9285	0.00357903	0.162044	0.60554	1.6922	1.62262	6.99487	5.50899	1.14128	5.4679	1.79611	5.66322	3.62841	9.96192	2.58095	11.7396	1.7531	5.83247	2.88988	9.99062	6.56101	7.17534
Rhizobiaceae	0.106967	0.0509468	0.0607681	0.0306285	0.0156244	0.0337574	2.3781	3.34769	14.0313	13.5338	4.65625	7.55637	4.47267	6.12986	3.12645	9.48875	3.08349	5.69104	3.47155	7.04606	3.12722	6.43663	5.15681	4.78307	4.88409	6.70612	3.63653	0.892969	0.728024	3.77685	7.39838	4.26859	8.2835	6.05343	2.17437	6.48175	3.04967	7.48405	4.44518	6.94293	3.34293	7.5956	2.32612	9.32442	3.42382	8.55523	5.66878	8.96859
Methylophilaceae	0	0	0.0121536	0.0218775	0	0.00888352	3.8069	1.72373	0.34271	0.377118	2.37367	2.99477	2.82354	2.06048	3.25773	1.252	7.73922	2.2455	4.85934	1.62563	5.1613	1.4374	3.34929	1.39773	4.56249	1.35112	5.80386	1.01645	1.06855	0.725464	0.429419	12.6875	1.10348	4.89993	1.85405	6.24822	1.5013	9.95723	1.19844	7.68223	0.617183	5.90117	0.282931	4.31346	0.144202	2.76475	0.552905	1.51608
Hydrogenophilaceae	0.292996	0.265348	0.277508	0.183771	0.14062	0.214981	8.26017	9.29213	3.94017	2.96737	9.07567	2.13543	5.58685	2.80591	6.38418	1.44015	5.81007	1.72814	6.82361	1.99384	4.72049	2.91702	2.35168	2.26544	4.35889	2.50243	3.66648	36.2395	64.5452	34.6905	29.1823	20.4748	25.9817	25.4495	8.03352	22.558	5.69553	14.636	11.4603	6.47562	12.4758	10.3589	8.50942	13.8394	16.174	18.9434	22.4096	25.6408
A4b	0	0.0360873	0.0891266	0.0131265	0.0175774	0.0497477	0.213834	0.648532	2.35935	3.34449	2.40099	2.21942	1.65622	4.84998	3.42334	5.08699	5.6813	4.18831	4.20737	5.10733	4.082	4.53481	1.96781	5.79611	3.87303	5.82504	3.92102	0	0	0.00740269	0.038211	0.0583897	0.520264	1.08887	0.591854	1.8625	0.847269	2.88179	1.54449	3.0091	1.59635	4.73308	1.08875	6.7979	1.78888	8.02308	5.09791	10.2644
Nocardiaceae	0	0	0	0	0	0	0.179815	0.346584	9.86133	9.78559	2.08402	3.9381	2.23722	8.25598	1.8278	10.822	2.03759	8.64497	2.45902	5.90887	2.02024	5.18538	2.4044	5.91793	3.21827	4.2037	1.28579	0.103792	0.0868932	2.05499	0.900688	0.716042	1.80889	0.828405	0.704285	0.746141	0.569801	0.442066	0.730261	0.472258	0.510398	0.722716	0.472746	0.801577	0.36635	0.434286	0.740534	0.532999
Chromatiaceae	0.0372058	0.0233506	0.00405121	0.00656326	0	0.0497477	0.265673	0.162789	0.940967	0.515218	0.37709	0.237449	0.309987	0.234412	0.143397	0.067362	0.298184	0.0493753	0.467486	0.653758	1.14256	0.821371	5.93508	0.991665	3.0378	0.793545	1.43178	0	0	0	0	0	0	0	0	0	0	0	0	0	0	0	0	0	0	0	0	0
Phycisphaeraceae	0.123244	0.0955252	0.119511	0.0940734	0.105465	0.0497477	0.118257	0.354461	0.340729	0.667481	0.573833	0.817342	0.526092	1.4135	0.721023	1.62366	1.67164	1.86553	2.77766	2.71523	3.36443	2.704	1.45952	2.78906	2.79719	3.15896	1.91465	0.0250532	0.0587116	0.11104	0.191055	0.135218	0.192553	0.176256	0.0890963	0.162328	0.319584	0.26046	0.18829	0.180496	0.287778	0.384639	0.136093	0.26793	0.151996	0.287485	0.299407	0.414554
Anaerolineaceae	6.16222	6.84173	7.32256	6.59608	5.41385	4.5075	3.06982	2.98666	2.45642	1.95818	3.38106	1.52	2.41081	2.01125	2.83966	1.45873	2.37192	1.40612	2.85942	1.64817	2.49071	1.42397	1.12627	1.75679	2.6815	1.53	2.55287	0.0805283	0.0446208	0.0473772	0.0327523	0.159803	0.074059	0.150797	0.0551549	0.142393	0	0.0167268	0.0229002	0.0914845	0	0.0445371	0	0.0686433	0	0.0183501	0.00598814	0.00473776
Magnetospiraceae	0.12557	0.0700518	0.0769729	0.105012	0.167962	0.0586312	1.5665	0.946542	0.154517	8.33023	0.497322	21.8809	2.46395	8.5443	2.39533	8.8128	0.973615	20.4671	1.71691	7.72738	0.952795	13.2513	2.45713	3.98162	2.51492	3.99627	3.28467	12.9203	0.143256	0.0207275	0.00727829	0.00460971	0.00555442	0	0	0	0.0148644	0	0.0203557	0.0247255	0.0126695	0.0121465	0	0.0044286	0	0	7.97421	0.0236888
MBAE14	0	0	0	0	0	0	0	0.0420102	1.18067	1.38277	0.743251	2.15966	0.542034	4.39991	0.708905	1.69566	1.07527	1.15925	0.911911	3.49924	0.763027	8.50541	1.10518	5.79611	2.25117	5.82694	1.39435	0	0	0	0	0	0	0	0	0	0	0.0119477	0.00508893	0	0	0	0	0	0	0.0040778	0	0.00473776
Obscuribacteraceae	0	0	0	0	0	0	0	0.00393846	0.00594295	0.00885253	0.00364339	0.0355366	0	0.1594	0	0.717753	0.0542152	1.07552	0.454908	1.25492	0.91919	1.63315	0.696012	1.56871	2.16325	0.900112	0.771102	0	0	0	0	0	0	0	0	0	0	0	0	0	0	0	0	0	0	0	0	0
Calditrichaceae	2.32769	2.41148	2.65962	2.96222	2.6581	1.97925	0.975215	1.55306	1.07567	1.00388	1.58852	0.507204	0.961845	1.00094	1.16939	0.829249	0.939731	1.24941	1.10058	1.94625	1.18803	1.55254	0.687575	2.47275	1.89718	2.46817	1.57028	0.00715807	0.0681055	3.05879	3.74832	2.41088	8.46309	9.11049	1.70344	7.71202	1.55085	6.34902	2.83199	2.44288	2.22439	5.05901	1.24454	4.72532	2.11236	6.55507	3.6368	5.73743
PHOS.HE36	0.741791	0.813025	0.731243	0.641012	0.421859	0.989624	1.32027	2.0283	1.19849	1.08001	2.42103	0.654197	1.43303	0.750117	2.1146	0.543541	1.37345	0.622558	1.98524	0.831601	1.50233	0.665925	0.489317	0.991665	1.21929	0.766903	1.0219	0.00715807	0	0	0	0	0	0	0	0	0	0	0	0	0	0	0	0	0	0	0	0
Lentimicrobiaceae	0.199981	0.237752	0.261303	0.161894	0.0898402	0.103049	0.129597	0.580266	0.437797	0.731219	0.814297	1.58946	1.13898	1.97843	0.979541	1.66547	1.11593	1.27517	0.949646	1.26744	0.628608	1.09964	0.702339	1.23958	1.19152	1.23123	0.952648	0	0.00469693	0	0.038211	0.0629994	0.562848	0.50331	0.101824	0.504072	0.17094	0.604554	0.374036	0.628029	0.257009	0.832034	0.168326	0.398574	0.235789	0.754394	0.524961	0.516416
Acidiferrobacteraceae	0.462748	0.39696	0.358532	0.310661	0.158197	0.239855	0.312652	0.543507	0.78645	0.497512	0.573833	0.26814	0.341871	0.307079	0.545311	0.371652	0.300443	0.364948	0.392017	1.15973	0.624654	0.972979	0.447135	2.42146	1.03188	4.48724	0.769231	0	0	0	0	0	0	0	0	0	0	0	0	0	0	0	0	0	0	0	0	0
Caldilineaceae	0.0325551	0.0275962	0.0506401	0.0153143	0.0253896	0.0497477	0.0194395	0.0328205	0.245642	0.320462	0.626662	0.424824	0.453467	0.51805	0.61196	0.662006	0.618957	0.583917	0.721144	0.598652	0.652329	0.460582	0.369097	0.527891	0.999491	0.47194	0.43047	0	0	0	0	0.00768285	0.0759105	0.109671	0.00848536	0.0939796	0.0470705	0.215059	0.117045	0.145881	0.070587	0.202441	0.0573025	0.338788	0.101331	0.395547	0.217569	0.585114
Sedimenticolaceae	0	0	0	0	0	0	3.50721	4.5883	6.36886	1.66074	5.44504	0.583123	2.88554	0.820441	9.94688	0.306613	6.07662	0.472285	3.33319	0.854144	2.71211	1.18984	3.32187	0.391109	0.937023	0.848732	5.48568	0	0	0	0	0	0	0.00783361	0	0	0	0	0.0178113	0.0593413	0.0488679	0.273296	0.0680467	2.49773	0.0155894	0.106023	0.479051	0.300848
DEV007	0.0232537	0.00636835	0.010128	0.035004	0.0214835	0.0106602	0.0340191	0.123405	0.44374	0.169969	0.324261	0.163145	0.168279	0.253165	0.270636	0.434369	0.221379	0.384269	0.251562	0.56108	0.31035	0.474016	0.280514	0.448814	0.932396	0.350149	0.396781	0	0	0	0.00545871	0	0.0462869	0.0117504	0	0.0313265	0	0.0286745	0	0	0	0	0	0.0287859	0	0.0224279	0.00798419	0.0568532
Clostridiaceae	0.025579	0.0318417	0.0364609	0.026253	0.0468732	0.030204	0	0.00393846	0.00396197	0	0.0109302	0	0.0885677	0	0.0828065	0	0	0	0.0125781	0.00751447	0.0276745	0.0153527	1.58817	0.0170977	0.895377	0.0152239	0.00561482	0	0	0	0	0	0	0	0	0	0	0	0	0	0	0	0	0	0	0	0	0
Desulfocapsaceae	0.120919	0.0785429	0.0749473	0.0371918	0.039061	0.305593	0.00809979	0	0.0534865	0.00708203	0.0163952	0	1.47554	0.128926	0.351423	0.0209054	0.0474383	0.0150273	0.289296	0.0150289	0.241164	0.0345436	1.8729	0.0662535	0.89075	0.0475746	1.56841	0	0	0	0	0	0	0	0	0	0	0	0	0	0	0	0	0	0	0	0	0
Hyphomicrobiaceae	0.0162776	0.0318417	0.0222816	0.0131265	0.0624976	0.0408642	0.272153	0.259938	1.03209	0.995025	3.15699	0.7285	2.02289	0.508673	3.10222	0.404172	1.52932	0.354214	1.02721	0.408286	1.10896	0.355032	0.970198	0.391109	0.881496	0.405336	2.08123	0.0322113	0.0751509	0.531513	0.316605	2.71973	0.457314	0.865614	0.371235	1.37552	0.552459	0.896079	0.506348	0.929681	0.247959	0.789522	0.171907	0.96322	0.265019	0.768666	0.435138	0.734354
Rhodobacteraceae	0.41624	0.418188	0.326122	0.459428	0.566384	0.426409	1.5665	2.45891	1.03803	0.66217	1.23511	0.415132	2.03529	0.797	1.11688	0.634132	1.30794	0.626852	0.884659	0.571099	1.13663	0.429876	1.30977	0.478735	0.874555	0.418657	0.649448	3.73293	1.97976	6.0021	4.28145	4.75722	2.7587	3.82085	1.3322	3.77342	1.13217	3.00366	1.48088	1.98793	0.785506	1.88473	0.537211	3.81302	1.00357	2.84019	1.93217	2.61051
Thiotrichaceae	0.458097	0.590133	0.607681	0.498808	0.166009	0.415749	1.15989	1.89177	2.23059	0.805581	0.932707	0.266525	0.836079	0.407876	0.648315	0.155629	0.338845	0.360654	0.490545	0.34817	0.306397	0.330084	0.527282	0.386835	0.744991	0.635597	2.13176	0.0322113	0	0.00592215	0	0	0	0	0	0	0	0	0	0	0	0	0	0	0	0	0	0
Flavobacteriaceae	2.42071	2.49427	1.97091	1.46142	2.43936	2.83029	8.60198	6.06522	0.695325	0.543546	1.67596	0.18576	2.57023	0.433662	1.4784	0.30429	0.8313	0.259757	0.685506	0.338151	0.68791	0.23221	2.39175	0.1838	0.701032	0.215037	0.563354	10.8964	13.9828	5.49132	2.82579	3.36048	1.80889	2.65168	0.740348	2.85071	1.13217	2.82444	1.55976	1.74315	2.05245	1.96773	1.63849	2.60402	2.43194	3.22554	3.98212	3.78074
Comamonadaceae	0.109292	0.0934024	0.0992546	0.100637	0.162103	0.138583	2.41212	3.41333	3.08439	1.90861	1.32437	1.16463	2.75091	1.74168	1.2421	1.54003	0.838077	1.32455	0.960127	1.27996	0.763027	0.78107	1.82861	0.884804	0.589977	0.915336	0.673779	0.728333	0.514314	0.642554	0.436697	1.10172	0.486938	0.489601	1.31947	1.10497	0.146166	0.824392	0.201013	0.541489	0.119455	0.246979	0.066256	1.04072	0.0759982	0.607593	0.155692	0.492728
Leptospiraceae	0.0348805	0.127367	0.0627937	0.0218775	0.0332018	0.0461943	0	0.0472615	0.0198098	0.109771	0.251394	0.0888415	0.224962	0.229723	0.329206	0.0580707	0.835818	0.169593	0.851117	0.235453	0.587096	0.138175	0.19193	0.196623	0.562214	0.16556	0.507206	0	0	0	0	0	0	0	0	0	0	0	0	0	0	0	0	0	0	0	0	0
Gallionellaceae	0.358106	0.407574	0.478042	0.266906	0.166009	0.840381	12.728	5.75802	0.54477	0.249641	0.346122	0.0920721	0.161193	0.0492264	0.521075	0.0255511	0.0496973	0.0622558	0.236887	0.0400771	0.177908	0.0652491	2.29051	0.0598418	0.532136	0.0456717	1.12484	0.0572645	0.0117423	0	0	0	0	0	0	0	0	0	0	0	0	0	0	0	0	0	0	0
Sulfurovaceae	0.874337	2.8509	1.45033	1.54893	0.226554	1.42136	2.15292	1.20254	0.471474	0.265576	1.6377	0.143762	0.644773	0.302391	0.765456	0.195117	0.435981	0.246876	0.582785	0.298074	0.5357	0.197666	0.158184	0.271426	0.527509	0.169366	0.22085	0.465274	0.267725	0.310913	0.138287	0.2059	0.0962767	0.113587	0.0424268	0.102523	0	0.0788549	0.0483448	0	0.0108595	0.0607324	0	0	0.00974336	0	0	0.0450088
Hydrogenedensaceae	0.155799	0.161331	0.245098	0.275657	0.158197	0.277166	0.233274	0.664286	0.392235	0.35056	0.320618	0.276216	0.224962	0.260197	0.292852	0.334487	0.246228	0.300545	0.358476	0.378228	0.31035	0.341598	0.31426	0.369737	0.513627	0.380597	0.349991	0	0	0.416031	0.323884	0.145974	0.320305	0.201716	0.0424268	0.153785	0.104051	0.129035	0.0839673	0.108792	0.0742068	0.10527	0.0859537	0.22143	0.0740495	0.0937895	0.129743	0.158715
Williamwhitmaniaceae	0	0	0	0	0	0	0	0	0	0.00708203	0	0	1.48262	0	0.111082	0.0185826	0	0	0	0	0.0513956	0.0115145	3.68464	0	0.495118	0.0114179	0.170316	0	0	0	0	0	0	0	0	0	0	0	0	0	0	0	0	0	0	0	0	0
Mycobacteriaceae	0.0139522	0.0127367	0.0486145	0	0.0566384	0.0284273	0.00971975	0.0446358	0.86767	0.407217	0.180348	0.237449	0.30113	0.705579	0.187829	3.29841	0.30722	0.91237	0.465389	0.698845	0.266862	0.713902	0.373315	0.271426	0.478923	0.302575	0.127269	0	0	0.524111	0.431238	0.345728	0.433245	0.403431	0.161222	0.424332	0.245262	0.124256	0.185746	0.0791217	0.101356	0.157904	0.137884	0.23693	0.142253	0.140684	0.147708	0.194248
Acidithiobacillaceae	0	0	0	0	0	0	0.00971975	0.0170666	0.368463	0.237248	0.12934	0.40221	0.256846	0.321144	2.75281	0.35307	0.246228	0.354214	0.280911	0.318112	0.21942	0.324326	2.67648	0.156016	0.460414	0.133209	0.185289	0.0769492	0.110378	0.310913	0.307508	1.02336	0.35178	0.372097	0.560034	1.89668	0.094141	0.258071	0.483448	0.299179	0.144794	0.38059	0.0590932	0.341002	0.251379	0.652449	0.491028	1.25788
Ignavibacteriaceae	1.62078	1.42651	1.16877	1.46579	0.93551	1.89752	0.837518	1.24193	0.669572	0.596661	1.15131	0.331137	0.593403	0.353962	0.830085	0.220669	0.506009	0.289812	0.691795	0.35318	0.820353	0.376142	0.250986	0.391109	0.444218	0.342537	0.458544	0	0	0	0	0	0	0	0	0	0	0	0	0	0	0	0	0	0	0	0	0
Desulfomonilaceae	0.00930146	0.00849113	0	0	0	0	0	0	0	0	0	0	0	0	0	0	0	0	0.00838539	0	0.0276745	0	0.0611647	0.0213721	0.411827	0.0361567	1.16601	0	0	0	0	0	0	0	0	0	0	0	0	0	0	0	0	0	0	0	0	0
Pedosphaeraceae	0.223235	0.154963	0.178253	0.15533	0.080075	0.190107	0.153896	0.290133	0.784469	0.945451	0.457245	1.27447	0.480037	1.01266	0.706885	1.00578	0.838077	0.59465	0.563918	0.558575	0.680003	0.445229	0.398625	0.363325	0.384064	0.378694	0.432341	0	0	0.0399745	0.012737	0.00614628	0.0425839	0.00979202	0.00848536	0.0085436	0.0371609	0.00477909	0.0763339	0.0123628	0.0289588	0	0.0429769	0.022143	0.0136407	0.020389	0	0.040271
Bacteroidetes.BD2.2	1.6045	1.61544	1.61035	1.38266	1.50385	2.12849	0.277013	0.303261	0.0554675	0.0796728	0.156666	0.101764	1.11595	0.297703	0.311029	0.127755	0.291407	0.208235	0.21802	0.538537	0.448723	0.782989	3.07511	1.15837	0.342418	1.275	0.78046	0.128845	0.138559	1.14298	1.38469	2.62139	4.28061	3.55059	0.72762	2.32386	1.14703	2.54486	1.63609	2.33904	0.92668	2.64996	0.61063	4.07874	0.676189	2.306	1.5649	4.15502
Phaselicystidaceae	0	0.0127367	0.010128	0.00437551	0	0.00355341	0.00971975	0.0341333	0.0633914	0.0300986	0.023682	0	1.24172	0.0820441	0.0969442	0.0116141	0.0158128	0.0493753	0.0880466	0.0576109	0.162094	0.0806018	1.95516	0.132507	0.340105	0.0970523	0.769231	0	0	0.0103638	0.489465	0.307314	0.361038	0.340762	0.0551549	0.170872	0.0569801	0.162489	0.0407114	0.113738	0.101356	0.210539	0.0787909	0.285645	0.224097	0.324185	0.189625	0.281897
BSV26	0.241838	0.208033	0.200535	0.236277	0.164056	0.246962	0.116637	0.274379	0.190174	0.20892	0.296936	0.0936874	0.136394	0.19925	0.296892	0.102204	0.293666	0.137392	0.272525	0.222929	0.258955	0.276349	0.111784	0.256465	0.319282	0.287351	0.248924	0.00357903	0	0	0	0	0	0	0	0	0	0	0	0	0	0	0	0	0	0	0	0
Desulfosarcinaceae	5.02976	5.37488	4.82499	5.17404	6.05836	8.09466	0.0858578	0.0800819	0.0376387	0.0141641	0.100193	0.0209989	0.184221	0.0468823	0.292852	0.0185826	0.0429204	0.00858701	0.0754685	0.0150289	0.130466	0.0403009	0.0717103	0.051293	0.298459	0.0342537	0.713083	0.00715807	0	0	0	0	0	0	0	0	0	0	0	0	0	0	0	0	0	0	0	0
BIrii41	0.0139522	0	0.0121536	0.0131265	0.00585915	0.0319807	0.0680382	0.993803	0.457607	0.655088	1.25515	0.440977	0.671343	0.705579	0.543292	0.55051	1.19274	0.341334	0.532472	0.395762	0.820353	0.347355	0.175057	0.265014	0.286891	0.21694	0.301329	0	0	0	0	0	0	0	0	0	0	0	0	0	0	0	0	0	0	0	0	0
Rhizobiales.Incertae.Sedis	0.239513	0.218647	0.220791	0.207837	0.242178	0.14036	0.0307792	0.0420102	0.204041	0.148723	0.446315	0.10984	0.253304	0.147679	0.339305	0.162598	0.341104	0.180327	0.343801	0.240463	0.401281	0.236048	0.0991289	0.305621	0.270695	0.243582	0.194647	0	0	0	0.112813	0.064536	0.0573957	0.0646273	0	0.0256308	0.012387	0.0119477	0.0178113	0.00741766	0.0144794	0.024293	0.0143256	0.0531432	0.0155894	0.040778	0.00798419	0.0497465
Gemmatimonadaceae	2.01377	1.40316	1.27208	2.03023	2.83778	1.22593	0.247854	0.418789	0.104992	0.109771	0.426276	0.0565355	0.106281	0.110173	0.333246	0.0929131	0.225897	0.0901636	0.354283	0.177842	0.480351	0.117065	0.0527282	0.220133	0.245245	0.0989553	0.0673779	0.00357903	0	0.00296108	0.012737	0.00921942	0	0.0176256	0	0.00569573	0	0.00716863	0	0.00989022	0	0.00607324	0	0	0	0	0	0.00710665
Methylococcaceae	0	0	0	0	0	0	0	0	0	0.00708203	0.0874413	0.329521	0.430439	0.182841	0.385757	0.169566	0.666396	0.0686961	0.236887	0.0450868	0.296513	0.0441391	0.354333	0.0769395	0.242932	0.0627985	0.505334	0	0	0	0	0	0	0	0	0	0	0	0	0	0	0	0	0	0	0	0	0
Microtrichaceae	0.132546	0.0530695	0.119511	0.0875101	0.0839811	0.0515244	0	0	0	0	0.00546508	0.0096918	0	0	0.0100984	0.0348424	0.0067769	0.0450818	0.0524087	0.112717	0.0731399	0.0882782	0.0928016	0.117546	0.231364	0.104664	0.086094	0	0	0	0	0	0	0	0	0	0	0	0	0	0	0	0	0	0	0	0	0
Xanthobacteraceae	0.069761	0.104016	0.107357	0.0831346	0.0859341	0.0675147	0.0437389	0.115528	0.754754	0.603743	0.209495	0.125993	0.177135	0.121894	0.0767475	0.283385	0.119725	0.236143	0.150937	0.265511	0.207559	0.33776	0.147639	0.265014	0.217482	0.258806	0.110425	0.0250532	0.0516662	0.310913	0.147385	0.164413	0.157375	0.129255	0.0487908	0.0825881	0.069367	0.0621281	0.0865118	0.0543962	0.0814465	0.0647813	0.0411862	0.139501	0.11692	0.103984	0.121759	0.182404
Latescibacteraceae	0.972003	1.10597	1.13029	0.811656	0.708957	1.62568	0.301312	0.224492	0.352615	0.361183	0.568368	0.281062	0.458781	0.550867	0.557429	0.413463	0.469865	0.276931	0.631001	0.328132	0.650352	0.276349	0.101238	0.267151	0.208227	0.253097	0.166573	0	0	0.00444161	0	0	0	0	0	0	0	0	0	0	0	0	0	0	0	0	0	0
Xanthomonadaceae	0.0813878	0.0275962	0.0567169	0.0481306	0.0566384	0.0461943	0.358011	0.295384	0.10103	0.111542	0.165774	0.10984	0.729798	0.0773558	0.193888	0.111496	0.0745459	0.0772831	0.153033	0.0651254	0.207559	0.0556536	0.784595	0.0448814	0.198973	0.0532836	0.0748643	0.171794	0.314694	0.33016	0.292951	0.857406	0.185147	0.458266	0.0975817	0.395854	0.126347	0.205501	0.0687005	0.187914	0.0126695	0.0890742	0.0161163	0.272359	0.017538	0.108062	0.0319368	0.236888
X67.14	0.076737	0.0573151	0.0486145	0.146579	0.105465	0.136806	0.00971975	0.00525127	0.0455626	0.0194756	0.0455423	0.0048459	0.0389698	0.00937647	0.0262557	0.0418109	0.0067769	0.0579623	0.0607941	0.0500964	0.0336048	0.115145	0.0653829	0.0790767	0.182777	0.131306	0.0617631	0	0	0.0251692	0.107355	0.0568531	0.21292	0.197799	0.086975	0.327505	0.0594575	0.181605	0.129768	0.140936	0.0633473	0.435249	0.0644653	0.686433	0.134458	0.646332	0.221561	0.72014
Pirellulaceae	0.132546	0.108262	0.168125	0.0918856	0.142573	0.158127	0.00647983	0.0131282	0.0732964	0.0708203	0.10748	0.0193836	0.0619974	0.0656353	0.0545311	0.0371652	0.110689	0.0279078	0.0566014	0.0726398	0.108721	0.0671682	0.0421825	0.0812139	0.166582	0.0894403	0.348119	0	0	0.0888323	0.0582263	0.0599262	0.0222177	0.0724609	0.0169707	0.0455659	0.0148644	0.0238954	0.0203557	0.0197804	0.023529	0.0323906	0.0286512	0.0310002	0.0214354	0.020389	0.0538933	0.0497465
Nitrosomonadaceae	1.2743	1.15479	0.996597	1.072	1.35151	1.03937	0.181435	0.165415	0.0832013	0.150493	0.12934	0.0904568	0.0478265	0.168776	0.111082	0.160275	0.0745459	0.176034	0.096432	0.202891	0.102791	0.161204	0.0717103	0.22227	0.164268	0.178881	0.0449186	0.00894759	0	0	0.00363914	0	0	0.00587521	0	0	0	0	0	0	0	0	0	0	0	0.00815561	0.00998024	0.00236888
Bacteroidetes.vadinHA17	2.39745	2.14613	2.48744	2.54873	2.62685	2.65084	0.234894	0.244184	0.0515055	0.0194756	0.162131	0.0064612	0.0690828	0.0539147	0.171672	0.0325196	0.0655101	0	0.0880466	0	0.114652	0.0307055	0.0485099	0	0.150386	0.0647015	0.213363	0.0125266	0.0328785	0	0	0.00307314	0	0	0	0	0	0	0	0	0	0	0	0	0	0	0	0
JG30.KF.CM45	0.00465073	0	0.00607681	0.0196898	0	0	0	0	0.0336767	0.0442627	0.0418989	0.0759191	0.109824	0.060947	0.0646295	0.12311	0.0880998	0.126658	0.140455	0.125241	0.0770934	0.14777	0.0949107	0.162428	0.148073	0.178881	0.102938	0	0	0	0.025474	0.0691457	0.0499898	0.0763777	0.0233347	0.0711967	0.00990958	0.0788549	0.0483448	0.0519236	0.0180992	0.0425127	0.0250698	0.106286	0.0331274	0.0917506	0.0499012	0.1066
Chitinophagaceae	0.188355	0.0997707	0.107357	0.0546938	0.0703098	0.0710682	0.0615584	0.140472	0.0435816	0.143411	0.0291471	0.0953027	0.0584547	0.103141	0.0222164	0.0627163	0.0542152	0.0601091	0.0146744	0.0826591	0.015814	0.0537346	0.101238	0.0534302	0.138818	0.0989553	0.0262025	0.205794	0.526056	2.12605	1.62488	2.06054	0.84057	1.68031	0.201527	0.834425	0.148644	0.528089	0.114501	0.1261	0.092306	0.0931231	0.0358141	0.0952149	0.0311788	0.0591282	0.0379249	0.0142133
Burkholderiaceae	0.186029	0.131612	0.123562	0.218775	0.18554	0.122593	0.283493	0.38203	0.402139	0.447938	0.633949	0.176068	0.338329	0.267229	0.383738	0.204409	0.381766	0.201795	0.410884	0.137765	0.537677	0.140094	0.067492	0.168839	0.138818	0.157948	0.125398	0.0178952	0.0187877	0.0725464	0.0418501	0.0276583	0.0129603	0.0254592	0	0.0227829	0	0	0.0203557	0	0	0	0	0.0110715	0	0.0142723	0.00798419	0.0165822
Prolixibacteraceae	0.455772	0.392715	0.471966	0.328163	0.333971	0.399758	0.192775	0.185107	0.112916	0.0283281	0.023682	0.0145377	0.0779396	0.00468823	0.0383738	0.013937	0.00451794	0.0386415	0.0146744	0.070135	0	0.0191909	0.432371	0.0341953	0.138818	0.0437687	0.0318173	0.0733702	0.0681055	0.13621	0.089159	0.133682	0.129603	0.0489601	0.00848536	0.0512616	0.0421157	0.0406222	0.0788784	0.00989022	0.284158	0.0222686	0.170117	0.0575718	0.0896389	0.0265057	0.17166	0.0521154
Desulfovibrionaceae	0	0	0	0	0	0	0	0	0	0	0	0	0.0177135	0	0	0	0	0	0.0335416	0	0.0731399	0	0.147639	0	0.138818	0	0.254539	0	0	0	0	0	0	0	0	0	0	0	0	0	0	0	0	0	0	0	0	0
Eel.36e1D6	0.00465073	0.00849113	0	0	0	0	0.00809979	0.0958357	0.0435816	0.123935	0.0674026	0.0242295	0.122223	0.0914205	0.0363541	0.0557478	0.0609921	0.0601091	0.111106	0.125241	0.179885	0.128579	0.0611647	0.162428	0.12725	0.215037	0.0636347	0	0	0	0	0	0	0	0	0	0	0	0	0	0	0	0	0	0	0	0	0
Spirochaetaceae	1.36034	1.0805	1.41995	1.38922	1.47455	1.43735	0.0145796	0.0105025	0	0	0.00546508	0	0.134623	0.021097	0.00807869	0	0.00451794	0	0.0125781	0	0.015814	0.04222	0.236222	0.0277837	0.117995	0.0247388	0.510949	0.0107371	0	0	0	0	0	0	0	0	0	0	0	0	0	0	0	0	0	0	0	0
Beijerinckiaceae	0	0	0	0	0	0	0.037259	0.0328205	0.249604	0.233707	0.123875	0.0759191	0.0655401	0.0679794	0.206007	0.0836218	0.10843	0.0815766	0.102721	0.100193	0.114652	0.115145	0.084365	0.108998	0.115682	0.152239	0.215235	0.00536855	0	0.0547799	0.0145566	0.043024	0.0314751	0.0156672	0.0106067	0.0085436	0	0	0	0.0148353	0	0.0121465	0	0.0088572	0.00974336	0.0224279	0	0.0260577
Geopsychrobacteraceae	0.0186029	0.0297189	0.0486145	0	0.0312488	0.0639613	0	0	0	0	0	0	0.0513693	0.0187529	0.0444328	0	0.0180717	0.0150273	0.0670831	0.0250482	0.0612794	0.0153527	0.130766	0.0427442	0.113368	0.0608955	0.432341	0	0	0	0	0	0	0	0	0	0	0	0	0	0	0	0	0	0	0.0224279	0	0
Sulfurimonadaceae	0.213934	0.0806657	0.137741	0.0831346	0.0566384	0.714235	1.68638	2.15433	0.299128	0.297445	0.245929	0.197067	0.61466	0.255509	0.195908	0.0975587	0.169423	0.0837233	0.188671	0.0551061	0.183838	0.2111	0.548373	0.0577046	0.0971727	0.0551866	0.0505334	10.2682	2.61854	20.6742	34.55	0.984942	17.5038	0.849947	62.6029	0.569573	61.8308	0.26285	46.35	0.351103	58.7863	0.396785	72.5879	0.248002	59.5456	0.342536	21.5034	0.324537
Cyclobacteriaceae	0.025579	0.00424556	0.0283585	0.00437551	0.00585915	0.0852818	0.302932	0.359712	0.307052	0.295675	0.335191	0.142146	0.271017	0.107829	0.317088	0.0836218	0.230415	0.0923103	0.180286	0.132756	0.116628	0.0786827	0.033746	0.051293	0.07635	0.0856344	0.1516	0.00536855	0.00939386	0	0	0	0.00370295	0	0	0	0	0	0	0	0	0	0	0	0	0	0	0
Kiritimatiellaceae	0.025579	0.0275962	0.0283585	0	0.0039061	0.0319807	0.0145796	0	0	0	0	0	0.0265703	0	0.0504918	0.00464565	0.0271076	0	0.048216	0	0.0929074	0	0.105456	0	0.0717227	0	0.290099	0	0	0	0	0	0	0	0	0	0	0	0	0	0	0	0	0	0	0	0	0
BSV40	0	0	0	0	0	0	0	0.0183795	0.00396197	0.0832138	0.0400772	0.0613814	0.024799	0.021097	0.0585705	0.0278739	0.1762	0.0236143	0.236887	0.0576109	0.207559	0.0268673	0.0780377	0.040607	0.0694091	0.0285448	0.16283	0	0	0	0	0	0	0	0	0	0	0	0	0	0	0	0	0	0	0	0	0
Cellulomonadaceae	0	0	0	0	0	0.00710682	0	0	0	0	0	0	0.914018	0	0.129259	0	0	0	0.0670831	0	0.15221	0	1.18533	0.0128233	0.0647818	0	0.0655063	0	0	0	0	0.0998771	0	0	0.415783	0.136698	0.00743218	0.0382327	0	0.0741766	0	0.034415	0	0.157215	0	0.159034	0	0.0615909
Sandaracinaceae	0.22091	0.237752	0.259277	0.325975	0.314441	0.33935	0.121497	0.187733	0.0277338	0.0424922	0.0437206	0.0080765	0.0141708	0.00703235	0.0484721	0.0116141	0.0519563	0.051522	0.0880466	0.125241	0.434886	0.120903	0.0738194	0.170977	0.0647818	0.142724	0.0767359	0	0	0	0	0.00460971	0.0259206	0.0235008	0.0424268	0.13385	0.146166	0.41817	0.109412	0.405499	0.0325786	0.327955	0.0161163	0.285645	0	0.171268	0.0259486	0.144502
Gaiellaceae	0.272068	0.203787	0.224842	0.345665	0.33983	0.213204	0.0242994	0.0249435	0.0534865	0.0513447	0.156666	0.0452284	0.0566833	0.0328176	0.0807869	0.013937	0.0790639	0.0407883	0.0503124	0.0450868	0.0593026	0.0249482	0.0189821	0.0363325	0.0647818	0.0304478	0.0467902	0.00715807	0	0.00888323	0	0.00307314	0.0074059	0	0	0	0	0	0	0	0	0.00404883	0	0	0	0	0	0
Thioalkalispiraceae	0	0	0.0222816	0.0131265	0	0.0195437	0	0	0	0	0	0	0.00885677	0	0	0	0	0	0	0	0	0	0.0548373	0	0.0624682	0	0.0168445	0.00894759	0	0	0	0	0	0	0	0	0	0	0	0	0	0	0	0	0	0	0	0
Sva1033	0.406939	0.346013	0.362583	0.284408	0.248037	0.348234	0.0210595	0.00787691	0	0	0	0.0048459	0	0	0.0161574	0	0.0203307	0	0.0188671	0	0.0553491	0.00959546	0.0126548	0	0.0601546	0.00570896	0.00935804	0	0	0	0	0	0	0	0	0	0	0	0	0	0	0	0	0	0	0	0	0
Melioribacteraceae	0.118594	0.0785429	0.0708961	0.0415673	0.0546854	0.0728449	0.0340191	0.0498871	0.0316957	0.285052	0.0601159	0.0904568	0.0460552	0.0257853	0.0464524	0.0511022	0.0158128	0.0322013	0.0377343	0.0125241	0.0296513	0.0153527	0.160294	0.0235093	0.0578409	0.0114179	0.0374322	0	0.0070454	0.0814296	0.0837003	0.0522434	0.0962767	0.103795	0.0169707	0.0569573	0.0272513	0.0454013	0.038167	0.0420334	0.0271488	0.0647813	0.00895351	0.0553575	0.0155894	0.0591282	0.0479051	0.0876486
Saccharimonadaceae	0	0	0	0	0.00585915	0.00533011	0.0242994	1.14346	0.437797	0.414299	0.0929063	0.234219	0.0991958	0.126582	0.0706885	0.239251	0.0225897	0.161006	0.090143	0.0776495	0.0395351	0.08444	0.067492	0.0170977	0.0555273	0.0418657	0.0374322	0.0268428	0.117423	0.910531	0.584082	0.185925	1.09422	0.2213	0.212134	0.156633	0.126347	0.0740758	0.0916007	0.0370883	0.213571	0.10527	0.154	0.0686433	0.0409221	0.0672838	0.0998024	0.0260577
LD.RB.34	0.0744117	0.0742974	0.0688705	0.0809469	0.0605445	0.103049	0.0421189	0.0735178	0.0713154	0.0442627	0.0819762	0.0371519	0.0531406	0.0375059	0.0868459	0.0162598	0.112948	0.0450818	0.104817	0.0526013	0.0513956	0.0479773	0.0232004	0.051293	0.0509	0.0494776	0.0729927	0	0	0	0	0	0	0	0	0	0	0	0	0	0	0	0	0	0	0	0	0
Sulfurospirillaceae	0	0	0	0	0	0	0	0	0	0	0	0	0.403869	0.00703235	0.208026	0.0487794	0	0	0	0	0.00988377	0	0.322696	0	0.0509	0	0.0131013	0	0	0	0	0	0	0	0	0.00569573	0	0	0	0	0	0.00607324	0	0	0	0.0142723	0	0
Methyloligellaceae	0.399963	0.307803	0.277508	0.581942	0.591774	0.286049	0.0129597	0.057764	0.0356577	0.0336396	0.100193	0.0080765	0.0389698	0.0187529	0.0565508	0.0371652	0.0474383	0	0.0775649	0.00751447	0.023721	0	0	0	0.0462727	0.00951493	0.00374322	0	0	0	0	0	0	0	0	0	0	0	0	0	0	0	0	0	0	0	0	0
Acanthopleuribacteraceae	0	0	0	0	0	0	0	0.00393846	0	0.0141641	0.0109302	0.0145377	0	0.0257853	0	0.0232283	0	0.0107338	0	0.305588	0.015814	0.163123	0.0232004	0.252191	0.0416455	0.451008	0.0187161	0	0	0	0	0	0	0	0	0	0	0.00477909	0	0.0370883	0	0.0101221	0	0.0066429	0.00779469	0.040778	0.0299407	0.0923864
Rhodanobacteraceae	0.0116268	0	0.00405121	0	0	0	0.100437	0.13522	0.0554675	0.0902959	0.0528291	0.476514	1.22578	0.360994	0.379698	0.167244	0.0880998	0.0729896	0.190768	0.0125241	0.138373	0.0556536	2.45502	0.0662535	0.0393318	0.144627	0.0224593	0.189689	0.227801	0.339043	0.232905	2.64597	0.0925737	0.460225	2.00467	1.32426	0.247739	1.98332	0.193379	1.75304	0.114025	0.755107	0.0340234	0.992006	0.0370248	0.621865	0.123755	0.461932
Rhodothermaceae	0.0395312	0.0360873	0.0324097	0.0393796	0.0292957	0.0266506	0.00971975	0.0420102	0.00396197	0.0265576	0.0346122	0.0468437	0.00354271	0.0562588	0.012118	0.067362	0.0632511	0.0322013	0.0272525	0.027553	0.0276745	0.0268673	0	0.0149605	0.0393318	0.0228358	0.00374322	0	0	0	0	0	0	0	0	0	0	0	0.00508893	0.00494511	0	0	0	0	0	0	0	0
Sumerlaeaceae	0.406939	0.28233	0.423351	0.376294	0.43553	0.392652	0.103677	0.0485743	0.0217908	0.0336396	0.120232	0.0549202	0.0283417	0.0632911	0.0424131	0.0511022	0.135538	0.156713	0.0586977	0.0325627	0.120582	0.0287864	0.139202	0.00427442	0.0370182	0.0304478	0.207748	0	0	0	0	0.0245851	0.00555442	0.0861698	0.0106067	0.128154	0.0520253	0.126646	0.246813	0.623084	0.0343885	0.263174	0.017907	0.179358	0.0194867	0.103984	0.0618775	0.153977
Bdellovibrionaceae	0.0069761	0.0106139	0	0.0218775	0.0039061	0.0106602	0.536206	1.97579	4.73257	0.894106	0.506431	0.0193836	0.343643	0.0421941	0.147436	0.00696848	0.0406614	0.120218	0.0775649	0.107707	0.280699	0.06333	0.128657	0.104723	0.0323909	0.243582	0.0505334	0.00536855	0.577722	0.245769	0.0400306	0.0230486	0.0203662	0.019584	0.0106067	0.00569573	0	0	0	0	0.00361984	0.00404883	0.00537211	0	0.0155894	0	0.0299407	0.040271
Microbacteriaceae	0	0	0.010128	0	0	0	0.0194395	0.0525127	0.0554675	0.0991484	0.0218603	0.0209989	0.308216	0.0445382	0.0525115	0.0278739	0.0112948	0.0364948	0.0251562	0.0475916	0.0276745	0.0307055	0.0316369	0.0448814	0.0323909	0.0342537	0.0205877	0	0	0.0370135	0.0709633	0.327289	0.1259	0.2213	0.11031	0.276243	0.141211	0.119477	0.0687005	0.368411	0.045248	0.182197	0.0555118	0.274573	0.0682035	0.226318	0.0698617	0.187142
Christensenellaceae	0.0348805	0.0106139	0.0607681	0.0481306	0.0214835	0.0106602	0	0	0	0	0	0	0	0	0	0	0	0	0	0	0	0	0.0548373	0	0.0323909	0	0.0112296	0	0	0	0	0	0	0	0	0	0	0	0	0	0	0	0	0	0	0	0	0
Devosiaceae	0	0	0	0	0	0.0124369	0.0129597	0.0170666	0.0237718	0.0265576	0	0.0274601	0.0726255	0.00937647	0.0100984	0	0.0316256	0.0150273	0.00838539	0	0	0.0172718	0.0295278	0.0128233	0.0300773	0.0171269	0.0355605	0	0	0.103638	0.0600459	0.0245851	0.118494	0.0685441	0.0318201	0	0.0767992	0.0286745	0.0737895	0	0.0506778	0.024293	0.0429769	0.0575718	0.0448195	0.0489337	0.039921	0.0521154
Desulfobulbaceae	1.44638	1.44986	1.24575	1.46579	1.05269	1.24547	0.0275393	0.043323	0.00594295	0.00708203	0.0273254	0	0.0194849	0	0.0201967	0	0	0.00644026	0.0125781	0	0.0415118	0	0	0	0.0277636	0	0.0149729	0.00894759	0	0.00444161	0	0	0	0	0	0	0	0	0	0	0	0	0	0	0	0	0	0
Desulfobaccaceae	0.146498	0.15284	0.180279	0.148767	0.193352	0.0604079	0	0	0	0	0	0	0.030113	0	0.0222164	0	0	0	0.0146744	0	0.0177908	0	0	0	0.02545	0	0.140371	0	0	0	0	0	0	0	0	0	0	0	0	0	0	0	0	0	0	0	0	0
Hyphomonadaceae	0.0209283	0.0360873	0.0405121	0.0765714	0.0273427	0.0390875	0.161996	0.540881	0.364501	0.396594	0.0255037	0.048459	0.0230276	0.117206	0.0343344	0.206732	0	0.100897	0.0461197	0.167823	0	0.0748446	0	0.0726651	0.0231364	0.0513806	0	0.143161	0.0774994	0.0458967	0.0527676	0.0138291	0.0629501	0.0156672	0.0233347	0.0199351	0.0668896	0.0119477	0.0356225	0	0.0814465	0.0161953	0.0250698	0	0.017538	0.00611671	0.0359289	0.00710665
Omnitrophaceae	0.9534	0.830008	0.87101	0.752587	1.1855	0.8084	0	0	0	0	0	0.0226142	0	0.0375059	0	0.162598	0.0112948	0.285518	0.0251562	0.0801543	0.0533723	0.0345436	0.0189821	0.00427442	0.0231364	0.0209328	0.00748643	0	0	0	0	0	0	0	0	0	0	0	0	0	0	0	0	0	0	0	0	0
Polyangiaceae	0.00465073	0	0	0	0	0	0.00647983	0.00393846	0.00990491	0.0708203	1.21871	0.0516896	0.591632	0.0468823	0.434229	0.0348424	0.205566	0.00858701	0.121588	0.0150289	0.0395351	0.0403009	0.0316369	0.010686	0.0208227	0.0437687	0.0486618	0	0	0	0	0	0.0166633	0	0.00424268	0	0.0198192	0	0.0356225	0.0370883	0.00904961	0.0202441	0.00358141	0.0310002	0.00389734	0	0	0.0331644
Steroidobacteraceae	0.0627849	0.0849113	0.0891266	0.0853224	0.0664037	0.184777	0.0712781	0.0472615	0.0356577	0.0424922	0.102015	0.0258448	0.0389698	0.0187529	0.0525115	0.0209054	0.0361435	0	0.0272525	0.0125241	0.0434886	0.0153527	0	0.0256465	0.0208227	0.0171269	0.0243309	0	0	0	0	0	0	0	0	0	0	0	0	0	0	0	0	0	0	0	0	0
Sneathiellaceae	0	0	0	0	0	0	0.262433	0.273066	0.152536	0.10623	0.0674026	0.0177683	0.0425125	0.0257853	0.0605901	0.0278739	0	0.0128805	0.0230598	0.0125241	0.015814	0.0441391	0.0084365	0.0170977	0.0185091	0.0285448	0.0112296	0.658542	0.511965	0.270939	0.238364	0.248924	0.18885	0.256551	0.0275774	0.222134	0.0445931	0.0884131	0.038167	0.0296707	0.0271488	0.0526348	0.0125349	0.0597861	0.011692	0.040778	0.0279447	0.0450088
AKYH767	0.0441819	0.0297189	0.0506401	0	0.0195305	0.0195437	0.309412	0.311138	0.0455626	0	0.169417	0.0096918	0.0159422	0	0.0949246	0	0.0112948	0.00644026	0.048216	0	0.0256978	0	0.0084365	0.010686	0.0185091	0.00761194	0.00561482	0	0	0	0	0	0	0	0	0	0	0	0	0	0	0	0	0	0	0	0	0
Ilumatobacteraceae	0.367408	0.441539	0.356506	0.323787	0.267568	0.227418	0	0	0.0178288	0.010623	0.0327905	0	0.0106281	0	0.0262557	0	0.0158128	0.00858701	0	0.042582	0.00988377	0.0230291	0.0084365	0.00427442	0.0185091	0.0133209	0	0	0.0070454	0.0118443	0	0	0	0	0	0	0	0	0	0	0	0.00404883	0	0	0	0	0	0
Haliangiaceae	0.025579	0.0360873	0.0243072	0.0525061	0.0605445	0.0568545	0.0129597	0.0196923	0.0396197	0.0371806	0.0564725	0.0048459	0	0.00937647	0.0424131	0.0116141	0.0135538	0	0.0230598	0.0200386	0.0197675	0.0364627	0	0.134644	0.0185091	0.226455	0.0112296	0	0	0	0	0	0	0	0	0	0	0	0	0	0	0	0	0	0	0	0	0
Sulfuricellaceae	0	0	0	0	0	0	1.58756	0.150974	0.0217908	0	0.0163952	0	0	0	0	0	0	0	0	0	0.00790701	0.0364627	0.0906924	0.0213721	0.0161955	0.00951493	0.00935804	9.7636	5.08912	3.60067	1.1063	1.10787	0.4388	0.74811	0.165465	0.469898	0.126347	0.351263	0.0992341	0.128573	0.0488679	0.184222	0.0376048	0.263502	0.0292301	0.195735	0.0638735	0.187142
Crocinitomicaceae	0.00465073	0.0127367	0.010128	0.00875101	0.00585915	0.0106602	0.340191	0.175918	0.0217908	0.0300986	0.102015	0.0113071	0.00885677	0.0351617	0.0666492	0.0232283	0.0768049	0.017174	0.0272525	0.0500964	0.0355816	0.209181	0.0105456	0.119684	0.0161955	0.0304478	0.00748643	4.31274	0.439163	1.12965	0.72055	0.659189	0.0259206	0.0842114	0.0106067	0.0569573	0.0173418	0.0931922	0.0508893	0.0370883	0.0289588	0.0668057	0.00895351	0.562432	0.0331274	0.234474	0.129743	0.208462
Ectothiorhodospiraceae	0.0372058	0.0212278	0.0303841	0.0218775	0.0156244	0.0142136	0.0113397	0.0196923	0.0118859	0.0212461	0.0255037	0	0.0123995	0	0.0222164	0	0.00903587	0	0.0209635	0	0.0118605	0	0	0.010686	0.0161955	0.0133209	0.0149729	0	0	0	0	0	0	0	0	0	0	0	0	0	0	0	0	0	0	0	0	0
Myxococcaceae	0.0162776	0.00424556	0.0162048	0.00656326	0.00976524	0.0248739	0.038879	0.0840204	0.108954	0.0672793	0.0619376	0.032306	0.00531406	0.107829	0.0383738	0.067362	0.0948767	0.0300545	0.0586977	0.0751447	0.229303	0.02111	0.0442916	0.0363325	0.0138818	0.0323508	0.0318173	0	0	0	0	0	0	0	0	0	0	0	0	0	0	0	0	0	0	0	0	0
Cryomorphaceae	0	0	0	0	0	0.00355341	0.207355	0.0630153	0	0.0584267	0	0	0.0442838	0.0445382	0	0.0836218	0.334327	0.0214675	0.199153	0.170328	0.274769	0.291702	0.345897	0.141056	0.0115682	0.0666045	0.0168445	0	0.0422724	0.0162859	0	0.0338045	0.1259	0.50331	0.0212134	0.108219	0	0.0477909	0.00763339	0.135991	0.0343885	0.244954	0.017907	0.285645	0.0155894	0.50157	0.0538933	0.139764
Pseudomonadaceae	0.0139522	0.00424556	0.00810241	0	0.0136713	0.00533011	1.02543	0.837578	0.128764	0.0548857	0.143914	0.27137	0.0619974	0.124238	0.0565508	0.0789761	0.0384025	0.195354	0.0607941	0.0125241	0.0217443	0.0307055	0.0780377	0.0128233	0.0115682	0.0171269	0.0112296	0.343587	0.070454	0.0370135	0.0109174	0.0291948	0.0222177	0	0.0254561	0.0170872	0.0198192	0	0	0	0	0	0.00358141	0	0	0	0.00998024	0
Stappiaceae	0	0	0.00607681	0	0	0	0	0	0.0277338	0.0141641	0.0200386	0.0403825	0.0690828	0.0187529	0.00807869	0.0580707	0.0112948	0.0601091	0.0104817	0.027553	0.00790701	0.0191909	0.0485099	0.00641163	0.0115682	0.0342537	0.00748643	0.0268428	0.0446208	0.0858712	0.0691437	0.00153657	0.149969	0.213466	0.0593975	0.205046	0.0867088	0.107529	0.0305336	0.089012	0.0253389	0.0445371	0.0214884	0.0642147	0.0253327	0.0550504	0.00199605	0.040271
Nitrospiraceae	0.611571	0.543432	0.557041	0.693518	0.68552	0.909672	0.0178195	0.0157538	0.0138669	0.010623	0.0455423	0.016153	0.0106281	0	0.0141377	0.00696848	0	0.00858701	0.00628904	0	0	0	0	0.0170977	0.00925455	0	0	0	0	0	0	0	0	0	0	0	0	0	0	0	0	0	0	0	0	0	0	0
MSB.3C8	0	0	0	0	0	0.00355341	0.121497	0.0643281	0	0.00708203	0.0437206	0.0048459	0.0159422	0	0.012118	0	0	0	0	0	0	0	0.00632738	0	0.00925455	0	0	0	0	0.11104	0.0473089	0.0522434	0	0.0176256	0.00636402	0	0	0.0119477	0.0152668	0.00741766	0.00723969	0	0.00358141	0.0066429	0	0.00611671	0	0.00947553
Legionellaceae	0	0.00849113	0.00405121	0	0	0	0	0	0.130745	0.0424922	0.0109302	0	0.0159422	0.0187529	0	0.00929131	0	0	0.0188671	0.0150289	0.00790701	0.00959546	0	0.00641163	0.00925455	0	0.00561482	0	0	0.0118443	0.00727829	0.00460971	0.0129603	0.0117504	0	0.0085436	0	0	0	0	0	0	0.00358141	0	0	0	0	0.00473776
Trueperaceae	0	0	0.00810241	0	0	0	0	0	0	0	0	0	0.00885677	0	0	0	0.00451794	0	0	0.00500964	0	0.00767636	0.0105456	0.010686	0.00925455	0.00951493	0	0	0	0	0	0	0	0	0	0	0	0	0	0	0	0	0	0	0	0	0	0
Halothiobacillaceae	0	0	0	0	0	0.00533011	0.0907176	0.0249435	0.00990491	0	0	0	0.0956531	0.00234412	0.0444328	0	0	0	0	0	0	0	0.00421825	0	0.00694091	0	0.194647	0.0769492	0.0540147	0.0296108	0.0145566	1.16165	0.0148118	0.0842114	2.67501	1.98781	0.00495479	0.217448	0.00508893	0.153298	0.00723969	0.265198	0.0232791	0.394145	0.00779469	0.61371	0.0499012	0.182404
Parvibaculaceae	0.0348805	0.0233506	0.0263328	0.0634448	0.0312488	0.0426409	0	0.0301948	0.0336767	0.0265576	0	0.016153	0	0.0117206	0	0	0	0.00644026	0	0.0300579	0	0.02111	0.0147639	0.0128233	0.00694091	0.0247388	0	0.14674	0.0868932	0.0932739	0.0746024	0.0460971	0.0444354	0.0235008	0.0381841	0.0227829	0.116438	0.00716863	0.0814229	0	0.023529	0	0.0304419	0.0398574	0.0233841	0.0183501	0.0199605	0.0213199
Thermoanaerobaculaceae	0.22556	0.163454	0.178253	0.258155	0.248037	0.280719	0.0712781	0.043323	0.0178288	0.0247871	0.071046	0.0355366	0.0177135	0.0328176	0.0161574	0	0.0180717	0	0.0503124	0	0.00790701	0	0.00421825	0	0.00694091	0	0.0205877	0	0	0	0	0	0	0	0	0	0.00743218	0.00716863	0.00508893	0	0	0	0	0	0	0.0244668	0	0
SB.5	0.195331	0.184682	0.180279	0.181583	0.173821	0.278943	0.0259193	0.014441	0	0	0	0	0.00531406	0	0	0	0	0	0	0	0	0	0	0	0.00694091	0	0	0	0	0	0	0	0	0	0	0	0	0	0	0	0	0	0	0	0	0	0	0
Fimbriimonadaceae	0.0139522	0	0	0	0.0156244	0.0106602	0	0.0210051	0.0237718	0.0513447	0.0291471	0.0048459	0.0283417	0.0234412	0.0323147	0.0162598	0.0112948	0.0128805	0.0230598	0.0175338	0.0336048	0.0115145	0	0.0149605	0.00694091	0.00570896	0.00374322	0	0	0	0	0	0	0	0	0	0	0	0	0	0	0	0	0	0	0	0	0
Acetobacteraceae	0.025579	0.00636835	0	0	0.00976524	0.00355341	0.0356391	0.0328205	0.00594295	0.0123935	0.0145735	0.0339213	0.00531406	0.00468823	0	0	0	0	0	0.0125241	0	0	0.00421825	0	0.00462727	0.00761194	0	0	0	0.019247	0.00363914	0.0245851	0.0148118	0.00783361	0	0.0170872	0	0.00955817	0.0203557	0.00494511	0.00361984	0	0	0.0155001	0	0.00815561	0	0.00710665
TG3	1.09292	1.51567	1.60023	0.796342	0.36522	0.559662	0	0	0	0	0	0	0	0	0	0	0	0	0	0	0	0	0	0	0	0	0	0	0	0	0	0	0	0	0	0	0	0	0	0	0	0	0	0	0	0	0	0
Methylophagaceae	0	0	0	0	0	0	0.0161996	0	0	0	0	0	0	0	0	0	0	0	0	0	0	0	0	0	0	0	0	0.0536855	0.0258331	0.0177665	0	0.00614628	0.00925737	0.115546	0.0700042	0.623683	0.255172	1.89013	0.0585227	0.257146	0.0126695	0.0546592	0.00537211	0.724076	0	0.430208	0.0958103	0.345857
Alcanivoracaceae1	0	0	0	0	0	0	0	0	0	0	0	0	0	0	0	0	0	0	0	0	0	0	0	0	0	0	0	1.30993	1.20711	0.718061	0.141927	0.0199754	0.290682	0.0137088	0.0190921	0	0.00743218	0	0.0279891	0.00989022	0.0199091	0	0.0125349	0.0110715	0.00779469	0	0.0359289	0
Desulfatiglandaceae	2.00912	1.88928	1.87166	1.89459	2.02531	2.11072	0.0291592	0.0131282	0.00792393	0	0.0109302	0	0.00708541	0	0.00605901	0	0.00451794	0	0	0	0	0	0.00421825	0	0	0	0.00748643	0	0	0.00296108	0	0	0	0	0	0	0	0	0	0	0	0	0	0	0	0	0	0
Caulobacteraceae	0	0.00424556	0	0	0	0	0.00809979	0.028882	0.0198098	0.0194756	0	0.0145377	0	0	0.00807869	0.013937	0	0	0	0	0	0	0	0	0	0	0	1.48351	1.77544	0.121404	0.0218349	0.05378	0.0148118	0.0235008	0.0169707	0.0227829	0.0322061	0.0143373	0	0	0.0162893	0.0161953	0.0107442	0.0177144	0	0.0326224	0	0.0165822
Moraxellaceae	0	0.00636835	0	0	0	0	1.28949	0.173292	0.792393	0.152264	0.0382555	0.226142	0.030113	0.0515706	0.0100984	0.00929131	0.0067769	0	0.00628904	0.00751447	0.00790701	0	0	0	0	0.0133209	0	0.0733702	0.0258331	0.0162859	0.00909786	0	0.0148118	0.0117504	0.00848536	0.0199351	0	0.00477909	0	0	0	0	0	0	0	0	0	0
Kiloniellaceae	0.330202	0.354505	0.457786	0.575379	0.662084	0.449506	0	0	0.0158479	0.0212461	0	0.0113071	0.00531406	0	0.00807869	0	0.0112948	0.00858701	0.0104817	0.0125241	0	0.00767636	0.00421825	0	0	0	0	0.00357903	0	0	0	0	0	0	0	0	0	0	0	0	0	0	0	0	0	0	0	0
Desulfurivibrionaceae	0.3209	0.28233	0.145843	0.641012	0.708957	0.913226	0.0550786	0.0420102	0	0	0.0163952	0	0	0	0	0	0	0	0	0	0	0	0	0	0	0	0.0318173	0	0	0	0	0	0	0	0	0	0	0	0	0	0	0	0	0	0	0	0	0
PBS.18	0.720863	0.638957	0.945957	0.901354	0.66599	0.525904	0.00971975	0	0	0	0.00546508	0	0	0	0	0	0	0	0	0	0	0	0	0	0	0	0	0	0	0	0	0	0	0	0	0	0	0	0	0	0	0	0	0	0	0	0	0
Dehalococcoidaceae	0.395312	0.312049	0.465889	0.400359	0.34569	0.214981	0.00809979	0	0	0	0	0	0	0	0	0	0	0	0	0	0	0	0	0	0	0	0	0	0	0	0	0	0	0	0	0	0	0	0	0	0	0	0	0	0	0	0	0
Marinifilaceae	0.09534	0.171945	0.0627937	0.0415673	0.0273427	0.101272	0.00485987	0	0	0	0.00364339	0	0	0	0	0	0	0	0	0	0	0	0	0	0	0	0	0.803493	0.364012	0.13621	0.0582263	0.0752919	0.0259206	0.0646273	0.00848536	0.0284787	0	0	0	0	0	0.00404883	0	0.0110715	0	0	0	0.0142133
Microscillaceae	0.246489	0.182559	0.196484	0.336914	0.503887	0.472603	0.0453588	0.00918973	0	0	0.00546508	0	0.00354271	0	0	0	0	0	0	0	0	0	0	0	0	0	0	0	0	0	0	0	0	0	0	0	0	0	0	0	0	0	0	0	0	0	0	0
Woeseiaceae	1.43242	1.13781	1.15662	1.2689	1.1523	1.60436	0.233274	0.0984614	0	0.0141641	0.0728677	0.0113071	0.0177135	0.0117206	0.018177	0	0.0271076	0	0.0440233	0	0.0375583	0	0	0	0	0	0	0	0	0	0	0	0	0	0	0	0	0	0	0	0	0	0	0	0	0	0	0
Marinilabiliaceae	0.176728	0.288698	0.241047	0.227526	0.142573	0.214981	0.100437	0.0485743	0.00594295	0.00708203	0	0	0	0	0	0	0	0.00644026	0	0	0	0	0	0	0	0	0	0.0125266	0	0	0	0	0	0	0	0	0	0	0	0	0	0	0	0	0	0	0	0
Alcanivoracaceae	0	0	0	0	0	0	0	0.502809	0.0138669	0.010623	0	0.0662273	0	0	0	0	0	0	0	0	0	0	0	0	0	0	0	0	0	0	0	0	0	0	0	0	0	0	0	0	0	0	0	0	0	0	0	0
Unknown.Family	0.878988	0.723869	0.617809	0.669452	0.701144	0.922109	0.277013	0.133907	0.0138669	0	0.0255037	0.0096918	0.0212562	0	0	0.013937	0	0.00858701	0	0	0.0197675	0	0	0	0	0	0.00748643	0	0	0	0	0	0	0	0	0	0	0	0	0	0	0	0	0	0	0	0	0
Desulfobacteraceae	0.239513	0.520082	0.322071	0.0940734	0.0859341	0.259399	0.00485987	0	0	0	0	0	0	0	0	0	0	0	0	0	0	0.00383818	0.0316369	0	0	0	0	0	0	0.00296108	0	0	0.00370295	0	0	0	0	0	0	0	0	0	0	0	0	0	0	0
Abditibacteriaceae	0	0	0	0	0	0	0.00971975	0.0446358	0.0554675	0.136329	0.103836	0.0597661	0.090339	0.0445382	0.0989639	0.0371652	0.067769	0.0128805	0.0670831	0.0150289	0.0632561	0.0115145	0.0189821	0.0170977	0	0.0266418	0.0393038	0	0	0	0	0	0	0	0	0	0	0	0	0	0	0	0	0	0	0.0040778	0	0
Amb.16S.1323	0	0	0	0	0	0	0	0	0.196117	0.182362	0.0327905	0.0419978	0.0389698	0.0164088	0.0464524	0.0162598	0.0135538	0.0279078	0.0230598	0.0551061	0.0276745	0	0	0	0	0.0152239	0	0	0	0	0	0	0	0	0	0	0	0	0	0	0	0	0	0	0	0	0	0
SC.I.84	0.139522	0.127367	0.10128	0.266906	0.279286	0.175894	0	0.00393846	0	0	0	0	0	0	0	0	0	0	0	0	0	0.00383818	0	0.00641163	0	0	0	0	0	0	0	0	0	0	0	0	0	0	0	0	0	0	0	0	0	0	0	0
Halieaceae	0.627849	0.494608	0.409172	0.472555	0.408187	0.435292	0	0.00918973	0	0	0.00728677	0	0	0	0	0	0	0	0	0	0	0	0	0	0	0	0	0	0	0	0	0	0	0	0	0	0	0	0	0	0	0	0	0	0	0	0	0
Vicinamibacteraceae	0.183704	0.135858	0.180279	0.227526	0.267568	0.184777	0	0	0	0	0	0	0	0	0	0	0	0	0.00628904	0	0	0	0	0	0	0	0	0	0	0	0	0	0	0	0	0	0	0	0	0	0	0	0	0	0	0	0	0
EF100.94H03	0.0883639	0.0912796	0.0830497	0.115951	0.0937463	0.0746216	0.00485987	0.0105025	0	0	0	0	0	0	0	0	0	0	0	0	0.0118605	0	0	0	0	0	0	0	0	0	0	0	0	0	0	0	0	0	0	0	0	0	0	0	0	0	0	0
Unknown.Family.1	0.0209283	0.0254734	0.020256	0.0284408	0.0156244	0	0.0874777	0.158851	0.00990491	0	0.0218603	0.0048459	0.0106281	0	0.012118	0	0.00903587	0	0.0104817	0	0.00988377	0	0	0	0	0	0	0	0	0	0	0	0	0	0	0	0	0	0	0	0	0	0	0	0	0	0	0
SG8.4	0.195331	0.140104	0.149895	0.0809469	0.341784	0.262952	0	0	0	0	0	0	0	0	0	0	0	0	0	0	0	0	0	0	0	0	0	0	0	0	0	0	0	0	0	0	0	0	0	0	0	0	0	0	0	0	0	0
Gimesiaceae	0	0.00424556	0	0.017502	0	0.00888352	0	0.0105025	0.192155	0.118624	0.00910846	0	0	0.00937647	0.0262557	0.0209054	0	0	0.0167708	0	0	0	0	0	0	0	0.0355605	0	0	0	0	0	0	0	0	0	0	0	0	0	0	0	0	0	0	0	0.00798419	0
Smithellaceae	0.0279044	0.125244	0.0931778	0.0634448	0.0371079	0.0977187	0	0	0	0	0	0	0	0	0	0	0	0	0	0	0	0	0	0	0	0	0	0	0	0	0	0	0	0	0	0	0	0	0	0	0	0	0	0	0	0	0	0
AKAU3564.sediment.group	0.437169	0.517959	0.708961	0.77884	0.656224	0.541895	0.00323992	0.00262564	0	0	0	0	0	0	0	0	0	0	0	0	0	0	0	0	0	0	0	0	0	0	0	0	0	0	0	0	0	0	0	0	0	0	0	0	0	0	0	0
Paceibacteraceae	0.104641	0.159209	0.111408	0.0918856	0.0449201	0.103049	0	0	0	0	0	0	0	0	0	0	0	0	0	0	0	0	0	0	0	0	0	0	0	0	0	0	0	0	0	0	0	0	0	0	0	0	0	0	0	0	0	0
KI89A.clade	0.134871	0.108262	0.149895	0.203461	0.126948	0.175894	0.00809979	0	0	0	0.00910846	0	0	0	0	0	0	0	0	0	0	0	0	0	0	0	0	0	0	0	0	0	0	0	0	0	0	0	0	0	0	0	0	0	0	0	0	0
NS11.12.marine.group	0.0069761	0	0	0.00437551	0	0	0.0275393	0.0170666	0	0.00531152	0	0.0177683	0.00885677	0	0.0908852	0	0.0338845	0	0.0712758	0	0.0652329	0	0.0126548	0	0	0	0.0318173	0	0	0	0	0	0	0	0	0	0	0	0	0	0	0	0	0	0	0	0	0
Candidatus.Raymondbacteria	0.0395312	0.0551923	0.10128	0.0765714	0.0527323	0.0941653	0	0	0	0	0	0	0	0	0	0	0	0	0	0	0	0	0	0	0	0	0	0	0	0	0	0	0	0	0	0	0	0	0	0	0	0	0	0	0	0	0	0
KF.JG30.B3	0.051158	0.0297189	0.0526657	0.0700081	0.0859341	0.0604079	0	0	0	0	0	0	0	0	0	0	0	0	0	0	0	0	0	0	0	0	0	0	0	0	0	0	0	0	0	0	0	0	0	0	0	0	0	0	0	0	0	0
Nitrospinaceae	0.0325551	0.0424556	0.0243072	0.0831346	0.0976524	0.0550778	0	0.00393846	0	0	0	0	0	0	0	0	0	0	0	0	0	0	0	0	0	0	0	0	0	0	0	0	0	0	0	0	0	0	0	0	0	0	0	0	0	0	0	0
Geothermobacteraceae	0.0418566	0.120999	0.0688705	0.017502	0	0.0692915	0	0	0	0	0	0	0	0	0	0	0	0	0	0	0	0	0	0	0	0	0	0	0	0	0	0	0	0	0	0	0	0	0	0	0	0	0	0	0	0	0	0
Alcaligenaceae	0	0	0	0	0.0117183	0	0.0599384	0.0485743	0.0832013	0.0690498	0.0273254	0.0193836	0.0230276	0.0304735	0.0343344	0.013937	0.0248486	0.025761	0.0230598	0.00500964	0.0138373	0.02111	0.0147639	0	0	0.00570896	0.0112296	0.0322113	0.0798478	0.0458967	0.00909786	0.0291948	0.0148118	0.00391681	0.00424268	0.0085436	0	0	0	0	0	0	0	0	0	0.0224279	0.00598814	0.00710665
MSBL8	0.025579	0.0233506	0.0445633	0.0875101	0.0468732	0.0675147	0	0	0	0	0	0	0	0	0	0	0	0	0	0	0	0	0	0	0	0	0	0	0	0	0	0	0	0	0	0	0	0	0	0	0	0	0	0	0	0	0	0
AB.539.J10	0.0883639	0.0721746	0.109383	0.0437551	0.080075	0.0390875	0	0	0	0	0	0	0	0	0	0	0	0	0	0	0	0	0	0	0	0	0	0	0	0	0	0	0	0	0	0	0	0	0	0	0	0	0	0	0	0	0	0
Sphingomonadaceae	0.0744117	0.0360873	0.0546913	0.0218775	0.0742159	0.0621846	0.0502187	0.0367589	0.0198098	0.0123935	0.00364339	0.0371519	0.0460552	0	0	0.00929131	0	0.0193208	0.00838539	0	0	0.00767636	0	0	0	0.0152239	0	0.0662121	0	0.0103638	0	0.010756	0.0074059	0	0	0	0.00743218	0	0.00763339	0	0.00904961	0	0	0	0	0	0	0
Chthoniobacteraceae	0.0744117	0.097648	0.0830497	0.0831346	0.138666	0.0497477	0	0	0	0	0	0	0	0	0	0	0	0	0	0	0	0	0	0	0	0	0	0	0	0	0	0	0	0	0	0	0	0	0	0	0	0	0	0	0	0	0	0
Porticoccaceae	0	0.00424556	0	0	0	0	0.0971975	0.0551384	0.0118859	0	0.0182169	0	0	0	0.012118	0	0	0	0	0	0	0	0	0.00854884	0	0	0	0.0178952	0.00939386	0	0	0	0	0	0	0	0	0	0	0	0	0	0	0	0	0	0	0
Cyanobiaceae	0.137197	0.110385	0.115459	0.0656326	0.0449201	0.0515244	0	0	0	0	0	0	0	0	0	0	0	0	0	0	0	0	0	0	0	0	0	0	0	0	0	0	0	0	0	0	0	0	0	0	0	0	0	0	0	0	0	0
A0839	0.0162776	0.0254734	0.0587425	0.0437551	0.039061	0.0497477	0	0	0	0	0.00728677	0	0	0	0	0	0	0	0	0	0	0	0	0	0	0	0	0	0	0	0	0	0	0	0	0	0	0	0	0	0	0	0	0	0	0	0	0
Rubritaleaceae	0.113943	0.0997707	0.087101	0.129077	0.111324	0.191884	0.00485987	0	0	0	0	0	0	0	0	0	0	0	0	0	0	0	0	0	0	0	0	0	0	0	0	0	0	0	0	0	0	0	0	0	0	0	0	0	0	0	0	0
Syntrophaceae	0.0813878	0.0827885	0.0749473	0.0393796	0.0156244	0.0284273	0	0	0	0	0	0	0	0	0	0	0	0	0	0	0	0	0	0	0	0	0	0	0	0	0	0	0	0	0	0	0	0	0	0	0	0	0	0	0	0	0	0
UCG.010	0.0581341	0.0403329	0.0425377	0.0481306	0.0195305	0.0106602	0	0	0	0	0	0	0	0	0	0	0	0	0	0	0	0	0	0	0	0	0	0	0	0	0	0	0	0	0	0	0	0	0	0	0	0	0	0	0	0	0	0
Reyranellaceae	0.0418566	0.0467012	0.020256	0.0240653	0.0195305	0.0390875	0	0	0	0	0	0	0	0	0	0	0	0	0	0	0	0	0	0	0	0	0	0	0	0	0	0	0	0	0	0	0	0	0	0	0	0	0	0	0	0	0	0
Desulfuromonadaceae	0.0465073	0.133735	0.0283585	0.0131265	0.0468732	0.0533011	0	0	0	0	0	0	0	0	0	0	0	0	0	0	0	0	0	0	0	0	0	0.0196847	0.0117423	0.0162859	0	0.00460971	0.0074059	0	0	0	0	0	0	0	0	0	0	0	0	0	0	0
NS9.marine.group	0.00930146	0	0.00405121	0.00656326	0	0.00355341	0.00971975	0.00918973	0	0	0	0.0209989	0	0.0164088	0	0.0418109	0.0180717	0.0107338	0.0146744	0.0125241	0	0.0115145	0.00632738	0.0149605	0	0.0209328	0	0	0.00469693	0	0	0	0	0	0	0	0	0	0	0	0	0	0	0	0	0	0	0
Pleomorphomonadaceae	0	0	0	0	0	0	0	0	0	0	0	0.0096918	0.0779396	0	0	0	0	0	0	0	0	0	0.0210913	0	0	0	0.0355605	0	0	0	0	0	0	0	0	0	0	0	0	0	0	0	0	0	0	0	0	0
Arenicellaceae	0.0279044	0.0424556	0.0182304	0.0131265	0.00585915	0.0515244	0	0	0	0	0	0	0	0	0	0	0	0	0	0	0	0	0	0	0	0	0.00935804	0	0	0	0	0	0	0	0	0	0	0	0	0	0	0	0	0	0	0	0	0
Kangiellaceae	0.0186029	0	0.0182304	0.00875101	0.0234366	0.0142136	0	0	0	0	0	0	0	0	0	0	0	0	0	0	0	0	0	0	0	0	0	0.125266	0.0164393	0	0	0	0	0	0	0	0	0	0	0	0	0	0	0	0	0	0	0
Hungateiclostridiaceae	0.123244	0.101894	0.18433	0.0503183	0.119136	0.129699	0	0	0	0	0	0	0	0	0	0	0.0067769	0	0	0	0	0	0	0	0	0	0	0	0	0	0	0	0	0	0	0	0	0	0	0	0	0	0	0	0	0	0	0
Opitutaceae	0	0	0	0	0	0	0	0	0	0	0	0	0	0	0	0	0	0	0	0	0	0	0.0189821	0	0	0	0.0149729	0	0.00939386	0	0.0218349	0.0122926	0.0203662	0.0156672	0	0.0113915	0	0	0	0	0	0	0	0.0110715	0	0	0	0.0189511
Syntrophotaleaceae	0.0395312	0.0594379	0.0283585	0	0	0.0444176	0	0	0.00594295	0	0	0	0	0	0	0	0	0	0	0	0	0	0	0	0	0	0	0	0	0	0	0	0	0	0	0	0	0	0	0	0	0	0	0	0	0	0	0
Vermiphilaceae	0.262766	0.148595	0.210663	0.220963	0.210929	0.0550778	0	0	0	0	0	0	0	0	0	0	0	0	0	0	0	0	0	0	0	0	0	0	0	0	0	0	0	0	0	0	0	0	0	0	0	0	0	0	0	0	0	0
Peptococcaceae	0.0674356	0.0318417	0	0.0328163	0.0039061	0.0195437	0	0	0	0	0	0	0	0	0	0	0	0	0	0	0	0	0	0	0	0	0	0	0	0	0	0	0	0	0	0	0	0	0	0	0	0	0	0	0	0	0	0
Coxiellaceae	0.0744117	0.104016	0.125587	0.0196898	0.039061	0.0515244	0	0	0	0	0	0	0	0	0	0	0	0	0	0	0	0	0	0	0	0	0	0	0	0	0	0	0	0	0	0	0	0	0	0	0	0	0	0	0	0	0	0
Bacillaceae	0.00930146	0	0	0	0.00585915	0.00533011	0	0	0.00990491	0.00531152	0.0127518	0	0.0106281	0	0.012118	0	0.0180717	0.00644026	0	0	0.00790701	0	0.016873	0	0	0	0.0112296	0	0	0	0	0.00460971	0	0	0	0	0	0	0	0	0	0	0	0	0	0	0	0
Fibrobacteraceae	0.0534834	0.0339645	0.0344353	0.0590693	0	0.0870585	0	0	0	0	0	0	0	0	0	0	0	0	0	0	0	0	0	0	0	0	0	0	0	0	0	0	0	0	0	0	0	0	0	0	0	0	0	0	0	0	0	0
Fusibacteraceae	0.109292	0.0551923	0.00405121	0	0.00976524	0.0692915	0	0	0	0	0	0	0	0	0	0	0	0	0	0	0	0	0.0379643	0	0	0	0	0	0	0	0	0	0	0	0	0	0	0	0	0	0	0	0	0	0	0	0	0
Diplorickettsiaceae	0.069761	0.0424556	0.0445633	0.0218775	0.0234366	0.0230972	0	0	0	0	0	0	0	0	0	0	0	0	0	0	0	0	0	0	0	0	0	0	0	0	0	0	0	0	0	0	0	0	0	0	0	0	0	0	0	0	0	0
Brevinemataceae	0	0	0	0	0	0	0	0	0	0	0	0	0.0123995	0	0	0	0.0135538	0	0	0	0	0	0.050619	0	0	0	0.0224593	0	0	0	0	0	0	0	0	0	0	0	0	0	0	0	0	0	0	0	0	0
Nocardioidaceae	0	0	0	0	0	0	0	0	0.0158479	0.00885253	0	0.0096918	0.0106281	0	0	0.0162598	0	0.0128805	0	0	0.0138373	0	0.016873	0	0	0	0	0	0	0	0	0	0.0074059	0	0	0	0	0	0.0101779	0	0	0	0	0.0088572	0	0.0305835	0	0.0118444
Iamiaceae	0.0232537	0.0212278	0.0243072	0.035004	0	0	0	0	0	0	0	0	0	0	0	0	0	0	0.00628904	0	0	0	0	0	0	0	0	0	0	0	0	0.00768285	0	0	0	0	0	0	0	0	0	0	0	0	0	0	0	0
Syntrophorhabdaceae	0	0.106139	0	0	0	0	0	0	0	0	0	0	0	0	0	0	0	0	0	0	0	0	0	0	0	0	0	0	0	0	0	0	0	0	0	0	0	0	0	0	0	0	0	0	0	0	0	0
OM182.clade	0.0186029	0	0.0182304	0.00875101	0.0214835	0.017767	0.0421189	0.0183795	0.0118859	0.00531152	0	0	0	0	0	0	0	0	0	0	0	0	0	0	0	0	0	0	0	0	0	0	0	0	0	0	0	0	0	0	0	0	0	0	0	0	0	0
Simkaniaceae	0.0534834	0.0700518	0.103306	0.0546938	0.14062	0.030204	0	0	0	0	0	0	0	0	0	0	0	0	0	0	0	0	0	0	0	0	0	0	0	0	0	0	0	0	0	0	0	0	0	0	0	0	0	0	0	0	0	0
B1.7BS	0.0139522	0.0106139	0.020256	0.0284408	0.0136713	0.0355341	0	0	0	0	0	0	0	0	0	0	0	0	0	0	0	0	0	0.00427442	0	0	0	0	0	0	0	0	0	0	0	0	0	0	0	0	0	0	0	0	0	0	0	0
Nitrincolaceae	0	0	0.0222816	0	0.00781219	0.00888352	0	0	0.132726	0	0	0	0	0	0	0	0	0	0	0	0	0	0	0	0	0	0	0	0	0	0	0	0	0	0	0	0	0	0	0	0	0	0	0	0	0	0	0
Thalassospiraceae	0	0	0	0	0	0	0.0145796	0.00656409	0	0	0	0	0	0	0	0	0	0.0042935	0	0	0	0	0.050619	0	0	0	0.00748643	0	0	0	0	0	0	0	0	0	0	0	0	0	0	0	0	0	0	0	0	0
Rickettsiaceae	0.025579	0.0254734	0.0222816	0.0393796	0.00585915	0	0	0	0	0	0	0	0	0	0	0	0	0	0	0	0	0	0	0	0	0	0	0	0	0	0	0	0	0	0	0	0	0	0	0	0	0	0	0	0	0	0	0
Peptostreptococcaceae	0.0069761	0	0	0	0.0136713	0.0159903	0.00485987	0.00918973	0	0	0	0	0.00885677	0	0.00807869	0	0.0135538	0	0.0104817	0.0175338	0	0	0	0	0	0	0	0	0	0	0	0.00460971	0	0	0	0	0	0	0	0	0	0	0	0	0	0	0	0
Endomicrobiaceae	0.0186029	0.0339645	0.0141792	0.0481306	0.0136713	0.0159903	0	0	0	0	0	0	0	0	0	0	0	0	0	0	0	0	0	0	0	0	0	0	0	0	0	0	0	0	0	0	0	0	0	0	0	0	0	0	0	0	0	0
Parachlamydiaceae	0.0674356	0.048824	0.0324097	0.0415673	0.0351549	0.00533011	0	0	0	0	0	0	0	0	0	0	0	0	0	0	0	0	0	0	0	0	0	0	0	0.00444161	0	0	0.00925737	0.00587521	0	0	0	0.00716863	0	0	0	0.0121465	0	0.0044286	0.00389734	0	0	0
Dissulfuribacteraceae	0	0.00849113	0	0.0153143	0.0214835	0.0248739	0	0	0	0	0	0	0	0	0	0	0	0	0	0	0	0	0	0	0	0	0	0	0	0	0	0	0	0	0	0	0	0	0	0	0	0	0	0	0	0	0	0
Anaerovoracaceae	0.0720863	0.0275962	0.0182304	0	0.00585915	0.0230972	0	0	0	0	0	0	0	0	0	0	0	0	0	0	0	0	0	0	0	0	0	0	0	0	0	0	0	0	0	0	0	0	0	0	0	0	0	0	0	0	0	0
WD2101.soil.group	0.0162776	0.00636835	0	0.0153143	0.0234366	0.0159903	0	0	0	0	0	0	0	0	0	0	0	0	0	0	0	0	0	0	0	0	0	0	0	0	0	0	0	0	0	0	0	0	0	0	0	0	0	0	0	0	0	0
LH041	0.0116268	0.0169823	0.0182304	0.017502	0.00781219	0	0	0	0	0	0	0	0	0	0	0	0	0	0	0	0	0	0	0	0	0	0	0	0	0	0	0	0	0	0	0	0	0	0	0	0	0	0	0	0	0	0	0
Vibrionaceae	0	0	0	0	0	0	0	0	0.0792393	0	0	0	0	0	0	0	0	0	0	0	0	0	0	0	0	0	0	0	0	0	0	0	0	0	0	0	0	0	0	0	0	0	0	0	0	0	0	0
Spongiibacteraceae	0.0069761	0.0254734	0.0425377	0	0	0	0	0	0	0	0	0	0	0	0	0	0	0	0	0	0	0	0	0	0	0	0	0	0	0	0	0	0	0	0	0	0	0	0	0	0	0.00607324	0	0.0155001	0.00584602	0.0122334	0.00798419	0.0307955
Solirubrobacteraceae	0	0.00424556	0.0162048	0.00875101	0.0117183	0	0	0	0	0.00708203	0	0.0064612	0	0	0.00605901	0	0.0067769	0	0	0	0.0118605	0	0	0	0	0	0	0	0	0	0.00363914	0	0.0074059	0	0	0.0113915	0	0	0	0	0	0	0	0.0066429	0	0	0	0
Demequinaceae	0	0	0	0.017502	0	0	0	0	0	0	0	0	0.0212562	0	0.0100984	0	0	0	0	0	0	0	0.0274186	0	0	0	0	0	0	0	0	0	0	0	0	0	0	0	0	0	0	0	0	0	0	0	0	0
Dermacoccaceae	0	0	0	0	0	0	0	0	0.0178288	0.0318691	0	0	0	0	0	0	0	0	0	0	0	0	0	0	0	0	0	0.00357903	0	0	0	0	0	0	0	0	0	0	0	0	0	0	0	0	0	0	0	0
Izemoplasmataceae	0.0325551	0.0233506	0.0182304	0.0196898	0.0136713	0.00710682	0	0	0	0	0	0	0	0	0	0	0	0	0	0	0	0	0	0	0	0	0	0	0	0	0	0	0	0	0	0	0	0	0	0	0	0	0	0	0	0	0	0
Enterobacteriaceae	0.0279044	0	0.00607681	0	0	0	0	0	0	0	0	0	0	0	0	0.0116141	0	0.00644026	0	0	0	0.00383818	0	0	0	0	0	0	0	0	0	0	0	0	0	0	0.00743218	0	0	0	0	0	0	0	0	0.0040778	0	0
Blastocatellaceae	0.0069761	0.0233506	0.0121536	0	0.0175774	0.0248739	0	0	0	0	0	0	0	0	0	0	0	0	0	0	0	0	0	0	0	0	0	0	0	0	0.00363914	0	0	0	0	0.0085436	0	0	0	0	0	0	0	0.0044286	0	0	0	0
Propionibacteriaceae	0	0	0	0	0	0	0	0	0	0	0	0	0.0159422	0	0	0	0	0	0	0	0	0	0.0105456	0	0	0	0	0.00357903	0	0	0	0	0	0	0	0	0	0	0	0.00989022	0	0	0	0.0066429	0	0.00611671	0	0
SBYC	0.0069761	0.0148595	0.0121536	0.0109388	0	0.017767	0	0	0	0	0	0	0	0	0	0	0	0	0	0	0	0	0	0	0	0	0	0	0	0	0	0	0	0	0	0	0	0	0	0	0	0	0	0	0	0	0	0
Geobacteraceae	0.0162776	0.0424556	0.0465889	0	0.00976524	0.0159903	0	0	0	0	0	0	0	0	0	0	0	0	0	0	0	0	0	0	0	0	0	0	0	0	0	0	0	0	0	0	0	0	0	0	0	0	0	0	0	0	0	0
koll11	0	0.00636835	0.0162048	0.026253	0.00976524	0	0	0	0	0	0	0	0	0	0	0	0	0	0	0	0	0	0	0	0	0	0	0	0	0	0	0	0	0	0	0	0	0	0	0	0	0	0	0	0	0	0	0
Marinobacteraceae	0	0	0	0	0	0	0	0	0	0	0	0	0	0	0	0	0	0	0	0	0	0	0	0	0	0	0	0.0143161	0.0281816	0.00444161	0	0	0	0	0	0	0	0	0	0	0	0	0	0	0	0	0	0
Rubinisphaeraceae	0	0	0.0243072	0.0196898	0.0156244	0.0373108	0	0	0	0	0	0	0	0	0	0	0	0	0	0	0	0	0	0	0	0	0	0	0	0	0	0	0	0	0	0	0	0	0	0	0	0	0	0	0	0	0	0
Isosphaeraceae	0.0069761	0.0127367	0.00607681	0	0.0195305	0.00533011	0	0	0	0	0	0	0	0	0	0	0	0	0	0	0	0	0	0	0	0	0	0	0	0	0	0	0	0	0	0	0	0	0	0	0	0	0	0	0	0	0	0
Geminicoccaceae	0	0	0.0141792	0.00656326	0	0.00355341	0	0	0	0	0	0	0	0	0	0	0	0	0	0	0	0	0	0.00427442	0	0	0	0	0	0.00296108	0	0	0	0	0	0.0085436	0	0	0	0.00494511	0	0.00809766	0	0.0066429	0	0.0122334	0	0
Puniceispirillales.Incertae.Sedis	0	0	0	0	0	0	0	0	0.00990491	0.0177051	0	0	0	0	0	0.013937	0	0	0	0	0	0	0	0	0	0	0	0	0	0	0	0	0	0	0	0	0	0	0	0	0	0	0	0	0	0	0	0
Methylacidiphilaceae	0.0162776	0.0148595	0.010128	0.00437551	0	0	0	0	0	0	0	0	0	0	0	0	0	0	0	0	0	0	0	0	0	0	0	0	0	0	0	0	0	0	0	0	0	0	0	0	0	0	0	0	0	0	0	0
LWQ8	0.00465073	0.00636835	0.0141792	0.00875101	0	0.00888352	0	0	0	0	0	0	0	0	0	0	0	0	0	0	0	0	0	0	0	0	0	0	0	0	0	0	0	0	0	0	0	0	0	0	0	0	0	0	0	0	0	0
B5.096	0.0139522	0.0254734	0	0.017502	0	0.0373108	0	0	0	0	0	0	0	0	0	0	0	0	0	0	0	0	0	0	0	0	0	0	0	0	0	0	0	0	0	0	0	0	0	0	0	0	0	0	0	0	0	0
Syntrophobacteraceae	0.0232537	0.00849113	0.0121536	0	0	0	0	0	0	0	0	0	0	0	0	0	0	0	0	0	0	0	0	0	0	0	0	0	0	0	0	0	0	0	0	0	0	0	0	0	0	0	0	0	0	0	0	0
Puniceicoccaceae	0.0139522	0.0169823	0.010128	0.00218775	0.0234366	0.0230972	0	0.00262564	0	0	0	0	0	0	0	0	0	0	0	0	0	0	0	0	0	0	0	0	0	0	0	0	0	0	0	0	0	0	0	0	0	0	0	0	0	0	0	0
Dethiobacteraceae	0	0	0.0324097	0.0306285	0	0.0106602	0	0	0	0	0	0	0	0	0	0	0	0	0	0	0	0	0	0	0	0	0	0	0	0	0	0	0	0	0	0	0	0	0	0	0	0	0	0	0	0	0	0
cvE6	0.0116268	0.0127367	0.0263328	0.00656326	0.0449201	0.0142136	0	0	0	0	0	0	0	0	0	0	0	0	0	0	0	0	0	0	0	0	0	0	0	0	0	0	0	0	0	0	0	0	0	0	0	0	0	0	0	0	0	0
Tenderiaceae	0	0.019105	0.00810241	0	0.00781219	0.00355341	0	0	0	0	0	0	0	0	0	0	0	0	0	0	0	0	0	0	0	0	0	0	0	0	0	0	0	0	0	0	0	0	0	0	0	0	0	0	0	0	0	0
Selenomonadaceae	0	0	0	0	0	0	0	0	0	0	0.00364339	0	0	0	0	0	0	0	0	0	0	0	0	0	0	0	0	0.0322113	0	0	0	0	0	0	0	0	0	0	0	0	0	0	0	0	0	0	0	0
Desulfatiferula	0.0139522	0	0	0	0	0.0515244	0	0	0	0	0	0	0	0	0	0	0	0	0	0	0	0	0	0	0	0	0	0	0	0	0	0	0	0	0	0	0	0	0	0	0	0	0	0	0	0	0	0
L21.RPul.D3	0.0139522	0.0148595	0.00607681	0.0131265	0.0117183	0.0106602	0	0	0	0	0	0	0	0	0	0	0	0	0	0	0	0	0	0	0	0	0	0	0	0	0	0	0	0	0	0	0	0	0	0	0	0	0	0	0	0	0	0
Kaistiaceae	0	0	0	0	0	0	0	0	0	0	0	0	0	0	0	0	0	0	0	0	0	0	0.0126548	0	0	0	0	0	0	0	0	0.0261217	0	0	0	0	0	0	0	0	0	0	0	0	0	0	0	0
FFCH9454	0.0372058	0.0148595	0.0324097	0	0	0.00710682	0	0	0	0	0	0	0	0	0	0	0	0	0	0	0	0	0	0	0	0	0	0	0	0	0	0	0	0	0	0	0	0	0	0	0	0	0	0	0	0	0	0
WWH38	0.0116268	0.0106139	0	0.0153143	0.0117183	0	0	0	0	0	0	0	0	0	0	0	0	0	0	0	0	0	0	0	0	0	0	0	0	0	0	0	0	0	0	0	0	0	0	0	0	0	0	0	0	0	0	0
UBA12411	0.0186029	0	0	0.00437551	0.00976524	0.00533011	0	0	0	0	0	0	0	0	0	0	0	0	0	0	0	0	0	0	0	0	0	0	0	0	0	0	0	0	0	0	0	0	0	0	0	0	0	0	0	0	0	0
A21b	0.00465073	0.00424556	0.00810241	0	0	0.0106602	0	0	0	0	0	0	0	0	0	0	0	0	0	0	0	0	0	0	0	0	0	0	0	0	0	0	0	0	0	0	0	0	0	0	0	0	0	0	0	0	0	0
Arcobacteraceae	0	0.0127367	0.00607681	0	0.0039061	0.0195437	0	0	0	0	0	0	0.00354271	0	0	0	0	0	0	0	0	0	0	0	0	0	0	0	0	0	0	0	0	0	0	0	0	0	0	0	0	0	0	0	0	0	0	0
TRA3.20	0	0	0.0182304	0	0.0136713	0.0230972	0	0	0	0	0	0	0	0	0	0	0	0.0128805	0	0	0	0	0	0	0	0	0	0	0	0	0	0	0	0	0	0	0	0	0	0	0	0	0	0	0	0	0	0
X37.13	0	0.0106139	0	0.00875101	0.00781219	0	0	0	0	0	0	0	0	0	0	0	0	0	0	0	0	0	0	0	0	0	0	0	0	0	0	0	0	0	0	0	0	0	0	0	0	0	0	0	0	0	0	0
Verrucomicrobiaceae	0.0069761	0	0.00405121	0	0.00976524	0.00888352	0	0	0	0	0	0	0	0	0	0	0	0	0	0	0	0	0	0	0	0	0	0	0	0	0	0	0	0	0.00848536	0	0.0173418	0	0.00508893	0	0	0	0	0	0	0	0	0
Bryobacteraceae	0	0	0.0121536	0	0.0039061	0.017767	0	0	0	0	0	0	0	0	0	0	0	0	0	0	0	0	0	0	0	0	0	0	0	0	0	0	0	0	0	0	0	0	0	0	0	0	0	0	0	0	0	0
Bacteriovoracaceae	0.0348805	0.0254734	0.0162048	0.0131265	0.00585915	0.00888352	0	0	0.00594295	0	0	0	0	0	0	0	0	0	0	0	0	0	0	0	0	0	0	0.0107371	0	0	0	0	0	0	0	0	0	0	0	0	0	0	0	0	0	0	0	0
PS1.clade	0.0069761	0	0	0.0109388	0.00781219	0	0	0	0	0	0	0	0	0	0	0	0	0	0	0	0	0	0	0	0	0	0	0	0	0	0	0	0	0	0	0	0	0	0	0	0	0	0	0	0	0	0	0
Alicyclobacillaceae	0	0	0	0	0	0	0	0	0.00396197	0	0	0	0	0	0.00605901	0	0	0	0	0	0	0	0.0210913	0	0	0	0	0	0	0	0	0	0	0	0	0	0	0	0	0	0	0	0	0	0	0	0	0
Chlamydiaceae	0.00465073	0	0.00405121	0.026253	0.0214835	0.00355341	0	0	0	0	0	0	0	0	0	0	0	0	0	0	0	0	0	0	0	0	0	0	0	0	0	0.00307314	0	0	0	0	0	0	0	0	0	0	0	0	0	0	0	0
Lenti.02	0.025579	0.0169823	0.00810241	0.0109388	0.0136713	0.00710682	0	0	0	0	0	0	0	0	0	0	0	0	0	0	0	0	0.0126548	0	0	0	0.00935804	0	0	0	0	0	0	0	0	0	0	0	0	0	0	0	0	0	0	0	0	0
GWF2.44.16	0.0116268	0.00636835	0	0.0109388	0	0	0	0	0	0	0	0	0	0	0	0	0	0	0	0	0	0	0	0	0	0	0	0	0	0	0	0	0	0	0	0	0	0	0	0	0	0	0	0	0	0	0	0
Defluviitaleaceae	0	0.0233506	0	0	0.00585915	0.0124369	0	0	0	0	0	0	0	0	0	0	0	0	0	0	0	0	0	0	0	0	0	0	0	0	0	0	0	0	0	0	0	0	0	0	0	0	0	0	0	0	0	0
Kordiimonadaceae	0	0	0.010128	0	0.0175774	0	0	0	0	0	0	0	0	0	0	0	0	0	0	0	0	0	0	0	0	0	0	0	0	0	0	0	0	0	0	0	0	0	0	0	0	0	0	0	0	0	0	0
WCHB1.02	0	0.00636835	0	0.0153143	0.00976524	0.00710682	0	0	0	0	0	0	0	0	0	0	0	0	0	0	0	0	0	0	0	0	0	0	0	0	0	0	0	0	0	0	0	0	0	0	0	0	0	0	0	0	0	0
Sporichthyaceae	0	0	0.0141792	0	0	0	0	0	0	0	0	0	0	0	0.00605901	0	0	0	0	0	0	0	0	0	0	0	0	0	0	0	0	0	0	0	0	0	0	0	0	0	0	0	0	0	0	0	0	0
Defluviicoccaceae	0	0	0	0.00656326	0	0.00888352	0	0	0.00396197	0	0	0	0	0	0	0	0	0	0	0	0	0	0	0	0	0	0	0	0	0	0	0	0	0	0	0	0	0	0	0	0	0	0	0	0	0	0	0
S15A.MN91	0	0	0	0	0.0195305	0.0124369	0	0	0	0	0	0	0	0	0	0	0	0	0	0	0	0	0	0	0	0	0	0	0	0	0	0	0	0	0	0	0	0	0	0	0	0	0	0	0	0	0	0
Immundisolibacteraceae	0	0	0	0	0.0117183	0.00710682	0	0	0	0	0	0	0	0	0	0	0	0	0	0	0	0	0	0	0	0	0	0	0	0	0	0	0	0	0	0	0	0	0	0	0	0	0	0	0	0	0	0
Dehalococcoidales.Incertae.Sedis	0.00930146	0.0106139	0.00810241	0	0	0	0	0	0	0	0	0	0	0	0	0	0	0	0	0	0	0	0	0	0	0	0	0	0	0	0	0	0	0	0	0	0	0	0	0	0	0	0	0	0	0	0	0
Babeliaceae	0	0	0	0	0.00781219	0	0	0	0	0	0	0	0	0	0	0	0	0	0	0	0	0	0	0	0	0	0	0	0	0	0.00545871	0	0.00370295	0	0	0	0	0	0	0	0	0.00809766	0	0	0	0	0	0
Vulgatibacteraceae	0	0	0	0	0.0175774	0	0	0	0	0	0	0	0	0	0	0	0	0	0	0	0	0	0	0	0	0	0	0	0	0	0	0	0	0	0	0	0	0	0	0	0	0	0	0	0	0	0	0
UA.50	0	0	0.010128	0	0	0	0	0	0	0.00531152	0	0	0	0	0	0	0	0	0	0	0	0	0	0	0	0	0	0	0	0	0	0	0	0	0	0	0	0	0	0	0	0	0	0	0	0	0	0
Paracaedibacteraceae	0	0	0	0	0	0.00533011	0	0.00262564	0	0.00354101	0	0	0	0	0	0	0	0	0	0	0	0.00767636	0	0	0	0	0	0	0	0	0	0.00768285	0	0	0	0	0	0	0	0	0.00542977	0	0	0	0	0	0	0
TC1	0	0	0	0	0	0	0.00971975	0	0	0	0	0	0	0	0	0	0	0	0	0	0	0	0.00421825	0	0	0	0	0	0	0	0	0	0	0	0	0	0	0	0	0	0	0	0	0	0	0	0	0
AKYG1722	0	0	0	0	0.00585915	0.00355341	0	0	0	0	0	0	0	0	0	0	0	0.0042935	0	0	0	0	0	0	0	0.00570896	0	0	0	0	0	0	0	0	0	0	0	0	0	0	0	0	0	0	0	0	0	0
Defferrisomataceae	0	0.00849113	0.00810241	0	0	0	0	0	0	0	0	0	0	0	0	0	0	0	0	0	0	0	0	0	0	0	0	0	0	0	0	0	0	0	0	0	0	0	0	0	0	0	0	0	0	0	0	0
Acholeplasmataceae	0	0	0	0	0	0.00888352	0	0	0	0	0	0	0	0	0	0	0	0	0	0	0	0	0	0	0	0	0	0	0	0.0118443	0	0	0	0	0	0	0	0	0	0	0	0	0	0	0	0	0	0
Holophagaceae	0.00465073	0	0.0121536	0	0.00976524	0	0	0	0	0	0	0	0	0	0	0	0	0	0	0	0	0	0	0	0	0	0	0	0	0	0	0	0	0	0	0	0	0	0	0	0	0	0	0	0	0	0	0
Oxalobacteraceae	0	0	0	0	0	0	0	0	0	0	0	0	0	0	0	0	0	0	0	0	0	0	0	0	0	0	0	0	0	0	0	0	0	0	0	0	0	0	0	0	0	0	0	0.0088572	0	0	0.00798419	0
Gven.F17	0	0	0	0	0	0.0142136	0	0	0	0	0	0	0	0	0	0	0	0	0	0	0	0	0	0	0	0	0	0	0	0	0	0	0	0	0	0	0	0	0	0	0	0	0	0	0	0	0	0
Competibacteraceae	0	0	0	0	0	0	0	0	0	0	0.00728677	0	0.00531406	0	0.00807869	0	0	0	0	0	0.00593026	0	0	0	0	0	0	0	0	0	0	0	0	0	0	0	0	0	0	0	0	0	0	0	0	0	0	0
Moduliflexaceae	0.0069761	0.0212278	0.00607681	0.00875101	0.0039061	0	0	0	0	0	0	0	0	0	0	0	0	0	0	0	0	0	0	0	0	0	0	0	0	0	0	0	0	0	0	0	0	0	0	0	0	0	0	0	0	0	0	0
Sutterellaceae	0	0.00636835	0	0.00875101	0	0	0	0	0	0	0	0	0	0	0	0	0	0	0	0	0	0	0	0	0	0	0	0	0	0	0	0	0	0	0	0	0	0	0	0	0	0	0	0	0	0	0	0
Thermoflexaceae	0	0.00849113	0.010128	0	0	0.00355341	0	0	0	0	0	0	0	0	0	0	0	0	0	0	0	0	0	0	0	0	0	0	0	0	0	0	0	0	0	0	0	0	0	0	0	0	0	0	0	0	0	0
MAT.CR.H6.H10	0	0	0	0.0153143	0.0039061	0.017767	0	0	0	0	0	0	0	0	0	0	0	0	0	0	0	0	0	0	0	0	0	0	0	0	0	0	0	0	0	0	0	0	0	0	0	0	0	0	0	0	0	0
Alteromonadaceae	0	0	0	0.00437551	0.00976524	0	0	0	0	0	0.00364339	0	0	0	0	0	0	0	0	0	0	0	0	0	0	0	0	0	0	0	0	0	0	0	0	0	0	0	0	0	0	0	0	0	0	0	0	0
Shewanellaceae	0	0	0	0	0.0136713	0	0	0	0	0	0	0	0	0	0	0	0	0	0	0	0	0	0	0	0	0	0	0	0	0	0	0	0	0	0	0	0	0	0	0	0	0	0	0	0	0	0	0
X4572.13	0	0	0	0	0.0175774	0	0	0	0	0	0	0	0	0	0	0	0	0	0	0	0	0	0	0	0	0	0	0	0	0	0	0	0	0	0	0	0	0	0	0	0	0	0	0	0	0	0	0
Thiomicrospiraceae	0.0139522	0	0	0	0	0.00355341	0	0	0	0	0	0	0	0	0	0	0	0	0	0	0	0	0	0	0	0	0	0	0	0	0	0	0	0	0	0	0	0	0	0	0	0	0	0	0	0	0	0
SM23.30	0	0.0169823	0.0141792	0	0.0039061	0.00355341	0	0	0	0	0	0	0	0	0	0	0	0	0	0	0	0	0	0	0	0	0	0	0	0	0	0	0	0	0	0	0	0	0	0	0	0	0	0	0	0	0	0
Oceanibaculaceae	0	0	0	0	0.0117183	0	0	0	0	0	0	0	0	0	0	0	0	0	0	0	0	0	0	0	0	0.00570896	0	0	0	0	0	0	0	0	0	0	0	0	0	0	0	0	0	0	0	0	0	0
Colwelliaceae	0	0	0	0	0.0117183	0	0	0	0	0	0	0	0	0	0	0	0	0	0	0	0	0	0	0	0	0	0	0	0	0	0	0	0	0	0	0	0	0	0	0	0	0	0	0	0	0	0	0
Pseudohongiellaceae	0	0	0	0	0	0.0106602	0	0	0	0	0	0	0	0	0	0	0	0	0	0	0	0	0	0	0	0	0	0	0	0	0	0	0	0	0	0	0	0	0	0	0	0	0	0	0	0	0	0
Erysipelotrichaceae	0	0	0	0	0	0	0	0	0	0	0.00910846	0	0	0	0	0	0	0	0	0	0	0	0	0	0	0	0	0	0	0	0	0	0	0	0	0	0	0	0	0	0	0	0	0	0	0	0	0
BD2.3	0	0	0	0	0	0	0	0	0	0	0	0	0.00885677	0	0	0	0	0	0	0	0	0	0	0	0	0	0	0	0	0	0	0	0	0	0	0	0	0	0	0	0	0	0	0	0	0	0	0
B122	0.0162776	0	0.00607681	0	0	0.00888352	0	0	0	0	0	0	0	0	0	0	0	0	0	0	0	0	0	0	0	0	0	0	0	0	0	0	0	0	0	0	0	0	0	0	0	0	0	0	0	0	0	0
Enterococcaceae	0.0116268	0	0	0	0	0	0	0	0	0	0	0	0	0	0	0	0	0	0	0	0	0	0	0	0	0	0	0	0	0	0	0	0	0	0	0	0	0	0	0	0	0	0	0	0	0	0	0
Lachnospiraceae	0	0	0	0.00656326	0	0	0	0	0	0	0	0	0	0	0	0	0	0	0	0	0	0	0	0	0	0	0.00374322	0.0161057	0	0	0	0	0	0	0	0	0	0	0	0	0	0	0	0	0	0	0	0
Deinococcaceae	0	0	0	0	0	0	0	0	0	0	0	0	0	0	0	0	0	0	0	0	0	0	0	0	0	0	0	0.00894759	0	0	0	0	0	0	0	0	0	0	0	0	0	0	0	0	0	0	0	0
Dethiosulfatibacteraceae	0	0.0106139	0	0	0	0	0	0	0	0	0	0	0	0	0	0	0	0	0	0	0	0	0	0	0	0	0	0	0	0	0	0	0	0	0	0	0	0	0	0	0	0	0	0	0	0	0	0
SBYX.4944	0	0.00636835	0	0	0.0039061	0	0	0	0	0	0	0	0	0	0	0	0	0	0	0	0	0	0	0	0	0	0	0	0	0	0	0	0	0	0	0	0	0	0	0	0	0	0	0	0	0	0	0
Tistrellaceae	0	0	0	0	0	0	0	0	0	0	0	0	0	0	0	0	0	0	0	0	0	0	0	0	0	0	0	0	0	0	0	0	0	0	0	0	0.00495479	0	0	0	0.00542977	0	0	0	0	0	0	0
Microcystaceae	0	0	0	0	0.00976524	0	0	0	0	0	0	0	0	0	0	0	0	0	0	0	0	0	0	0	0	0	0	0	0	0	0	0	0	0	0	0	0	0	0	0	0	0	0	0	0	0	0	0
Desulfolunaceae	0	0	0	0	0.00976524	0.0142136	0	0	0	0	0	0	0	0	0	0	0	0	0	0	0	0	0	0	0	0	0	0	0	0	0	0	0	0	0	0	0	0	0	0	0	0	0	0	0	0	0	0
Micavibrionaceae	0	0	0	0.00437551	0	0	0.00809979	0	0	0	0	0	0	0	0	0	0	0	0	0	0	0	0	0	0	0	0	0	0	0	0	0	0	0	0	0	0	0	0	0	0	0	0	0	0	0	0	0
Hahellaceae	0	0	0	0	0	0	0	0	0	0.00708203	0	0	0	0	0	0	0	0	0	0	0	0	0	0	0	0	0	0	0	0	0	0	0	0	0	0	0	0	0	0	0	0	0	0	0	0	0	0
Paenibacillaceae	0	0	0	0	0	0	0	0	0	0	0	0	0.00708541	0	0	0	0	0	0	0	0	0	0	0	0	0	0	0	0	0	0	0	0	0	0	0	0	0	0	0	0	0	0	0	0	0	0	0
Carnobacteriaceae	0	0	0	0	0	0	0	0	0	0	0	0	0	0	0	0	0.00903587	0	0	0	0	0	0	0	0	0	0	0	0	0	0	0	0	0	0	0	0	0	0	0	0	0	0	0	0	0	0	0
Muribaculaceae	0	0	0	0	0	0	0	0.00525127	0	0	0	0	0	0	0	0.00464565	0	0	0.00838539	0	0	0	0	0	0	0	0	0	0	0	0	0	0	0	0	0	0	0	0	0	0	0	0	0	0	0	0	0
Rhodobiaceae	0.00930146	0	0	0	0	0	0	0	0	0	0	0	0	0	0	0	0	0	0	0	0	0	0	0	0	0	0	0	0	0	0	0	0	0	0	0	0	0	0	0	0	0	0	0	0	0	0	0
Psychromonadaceae	0	0.00849113	0	0	0	0.00710682	0	0	0	0	0	0	0	0	0	0	0	0	0	0	0	0	0	0	0	0	0	0	0	0	0	0	0	0	0	0	0	0	0	0	0	0	0	0	0	0	0	0
Ktedonobacteraceae	0	0	0	0	0	0	0	0	0	0	0	0	0	0	0	0	0	0	0	0	0	0	0	0	0	0	0	0	0	0	0	0.00614628	0	0	0	0	0	0	0	0	0	0	0	0	0	0	0	0
UBA12409	0	0	0.00810241	0.0109388	0	0.00355341	0	0	0	0	0	0	0	0	0	0	0	0	0	0	0	0	0	0	0	0	0	0	0	0	0	0	0	0	0	0	0	0	0	0	0	0	0	0	0	0	0	0
ST.NAGAB.D1	0	0	0	0	0.00781219	0	0	0	0	0	0	0	0	0	0	0	0	0	0	0	0	0	0	0	0	0	0	0	0	0	0	0	0	0	0	0	0	0	0	0	0	0	0	0	0	0	0	0
Bacteroidaceae	0	0	0	0	0	0.00533011	0	0.00525127	0	0	0.00546508	0	0	0	0.00403934	0.00464565	0	0	0	0	0	0	0	0	0	0	0	0.0125266	0	0	0	0	0	0	0	0	0	0	0	0	0	0	0	0	0	0	0	0
Ika33	0.0069761	0	0	0	0	0	0	0	0	0	0	0	0	0	0	0	0	0	0	0	0	0	0	0	0	0	0	0	0	0	0	0	0	0	0	0	0	0	0	0	0	0	0	0	0	0	0	0
Terrimicrobiaceae	0.0069761	0.00212278	0.00405121	0.00437551	0	0	0	0	0	0	0	0	0	0	0	0	0	0	0	0	0	0	0	0	0	0	0	0	0	0	0	0	0	0	0	0	0	0	0	0	0	0	0	0	0	0	0	0
Synergistaceae	0.0069761	0	0	0	0	0	0	0	0	0	0	0	0	0	0	0	0	0	0	0	0	0	0	0	0	0	0	0	0	0	0	0	0	0	0	0	0	0	0	0	0	0	0	0	0	0	0	0
Sphingobacteriaceae	0.0069761	0	0	0	0	0	0	0	0	0	0	0	0	0	0	0	0	0	0	0	0	0	0	0	0	0	0	0	0	0	0	0	0	0	0	0	0	0	0	0	0	0	0	0	0	0	0	0
Parvularculaceae	0.0069761	0	0.00405121	0	0	0	0	0	0	0	0	0	0	0	0	0	0	0	0	0	0	0	0	0	0	0	0	0	0	0	0	0	0	0	0	0	0	0	0	0	0	0	0	0	0	0	0	0
Weeksellaceae	0	0	0	0	0	0	0	0	0	0	0	0	0	0	0	0	0	0	0	0	0	0	0	0	0	0.00570896	0	0	0	0	0	0	0	0	0	0	0	0	0	0	0	0	0	0	0	0	0	0
Oligoflexaceae	0	0.00636835	0.00405121	0	0	0	0	0	0	0	0	0	0	0	0	0	0	0	0	0	0	0	0	0	0	0	0	0	0	0	0	0	0	0	0	0	0	0	0	0	0	0	0	0	0	0	0	0
Silvanigrellaceae	0	0	0.00607681	0	0	0.00533011	0	0	0	0	0	0	0	0	0	0	0	0	0	0	0	0	0	0	0	0	0	0	0	0	0	0	0	0	0	0	0	0	0	0	0	0	0	0	0	0	0	0
Aeromonadaceae	0	0	0	0.00656326	0	0	0	0	0	0	0	0	0	0	0	0	0	0	0	0	0	0	0	0	0	0	0	0	0	0	0	0	0	0	0	0	0	0	0	0	0	0	0	0	0	0	0	0
KD3.93	0	0	0	0.00656326	0	0	0	0	0	0	0	0	0	0	0	0	0	0	0	0	0	0	0	0	0	0	0	0	0	0	0	0	0	0	0	0	0	0	0	0	0	0	0	0	0	0	0	0
BBMC.4	0	0	0	0.00656326	0	0	0	0	0	0	0	0	0	0	0	0	0	0	0	0	0	0	0	0	0	0	0	0	0	0	0	0	0	0	0	0	0	0	0	0	0	0	0	0	0	0	0	0
Desulfococcaceae	0	0	0	0	0.00585915	0	0	0	0	0	0	0	0	0	0	0	0	0	0	0	0	0	0	0	0	0	0	0	0	0	0	0	0	0	0	0	0	0	0	0	0	0	0	0	0	0	0	0
Rhodomicrobiaceae	0	0	0	0	0	0.00533011	0	0	0	0	0	0	0	0	0	0	0	0	0	0	0	0	0	0	0	0	0	0	0	0	0	0	0	0	0	0	0	0	0	0	0	0	0	0	0	0	0	0
Nitrosococcaceae	0	0	0	0	0	0.00533011	0	0	0	0	0	0	0	0	0	0	0	0	0	0	0	0	0	0	0	0	0	0	0	0	0	0	0	0	0	0	0	0	0	0	0	0	0	0	0	0	0	0
KD1.131	0	0	0	0	0	0.00533011	0	0	0	0	0	0	0	0	0	0	0	0	0	0	0	0	0	0	0	0	0	0	0	0	0	0	0	0	0	0	0	0	0	0	0	0	0	0	0	0	0	0
ST.12K33	0	0	0	0	0	0	0	0.00393846	0	0	0	0	0	0	0	0	0	0	0	0	0	0	0	0	0	0	0	0	0	0	0	0	0	0	0	0	0	0	0	0	0	0	0	0	0	0	0	0
Dysgonomonadaceae	0	0	0	0	0	0	0	0	0.00594295	0	0	0	0	0	0	0	0	0	0	0	0	0	0	0	0	0	0	0	0	0	0	0	0	0	0	0	0	0	0	0	0	0	0	0	0	0	0	0
Lactobacillaceae	0	0	0	0	0	0	0	0	0	0	0	0	0	0.00468823	0	0	0	0	0	0	0	0	0	0	0	0	0	0	0	0.00296108	0	0	0	0	0	0	0	0	0	0	0	0	0	0	0	0	0	0
Prevotellaceae	0	0	0	0	0	0	0	0	0	0	0	0	0	0	0	0.00464565	0	0	0	0	0	0	0	0	0	0	0	0	0	0	0	0	0	0	0	0	0	0	0	0	0	0	0	0	0	0	0	0
Haloplasmataceae	0	0	0	0	0	0	0	0	0	0	0	0	0	0	0	0	0	0.0042935	0	0	0	0	0	0	0	0	0	0	0	0	0	0	0	0	0	0	0	0	0	0	0	0	0	0	0	0	0	0
Rikenellaceae	0.00465073	0	0	0	0	0	0	0	0	0	0	0	0	0	0	0	0	0	0.0041927	0	0	0	0	0	0	0	0	0	0	0	0	0	0	0	0	0	0	0	0	0	0	0	0	0	0	0	0	0
Nannocystaceae	0.00465073	0	0	0	0	0	0	0	0	0	0	0	0	0	0	0	0	0	0	0	0	0	0	0	0	0	0	0	0	0	0	0	0	0	0	0	0	0	0	0	0	0	0	0	0	0	0	0
Tannerellaceae	0	0	0	0	0	0	0	0	0	0	0	0	0	0	0	0	0	0	0	0	0	0	0	0	0	0	0	0.00357903	0	0	0	0	0	0	0	0	0	0	0	0	0	0	0	0	0	0	0	0
Corynebacteriaceae	0	0.00424556	0	0	0	0	0	0	0	0	0	0	0	0	0	0	0	0	0	0	0	0	0	0	0	0	0	0	0	0	0	0	0	0	0	0	0	0	0	0	0	0	0	0	0	0	0	0
env.OPS.17	0	0.00424556	0	0	0	0	0	0	0	0	0	0	0	0	0	0	0	0	0	0	0	0	0	0	0	0	0	0	0	0	0	0	0	0	0	0	0	0	0	0	0	0	0	0	0	0	0	0
T34	0	0.00424556	0	0	0	0	0	0	0	0	0	0	0	0	0	0	0	0	0	0	0	0	0	0	0	0	0	0	0	0	0	0	0	0	0	0	0	0	0	0	0	0	0	0	0	0	0	0
Gemmataceae	0	0	0	0	0	0	0	0	0	0	0	0	0	0	0	0	0	0	0	0	0	0	0	0	0	0	0	0	0	0	0.00363914	0	0	0	0	0	0	0	0	0	0	0	0	0	0	0	0	0
Fodinicurvataceae	0	0	0.00405121	0	0	0	0	0	0	0	0	0	0	0	0	0	0	0	0	0	0	0	0	0	0	0	0	0	0	0	0	0	0	0	0	0	0	0	0	0	0	0	0	0	0	0	0	0
Phormidiaceae	0	0	0.00405121	0	0	0	0	0	0	0	0	0	0	0	0	0	0	0	0	0	0	0	0	0	0	0	0	0	0	0	0	0	0	0	0	0	0	0	0	0	0	0	0	0	0	0	0	0
Syntrophomonadaceae	0	0	0.00405121	0	0	0	0	0	0	0	0	0	0	0	0	0	0	0	0	0	0	0	0	0	0	0	0	0	0	0	0	0	0	0	0	0	0	0	0	0	0	0	0	0	0	0	0	0
Fermentibacteraceae	0	0	0	0.00437551	0	0	0	0	0	0	0	0	0	0	0	0	0	0	0	0	0	0	0	0	0	0	0	0	0	0	0	0	0	0	0	0	0	0	0	0	0	0	0	0	0	0	0	0
Waddliaceae	0	0	0	0	0.0039061	0	0	0	0	0	0	0	0	0	0	0	0	0	0	0	0	0	0	0	0	0	0	0	0	0	0	0	0	0	0	0	0	0	0	0	0	0	0	0	0	0	0	0
Magnetobacteriaceae	0	0	0	0	0.0039061	0	0	0	0	0	0	0	0	0	0	0	0	0	0	0	0	0	0	0	0	0	0	0	0	0	0	0	0	0	0	0	0	0	0	0	0	0	0	0	0	0	0	0
PRD18C08	0	0	0	0	0.0039061	0	0	0	0	0	0	0	0	0	0	0	0	0	0	0	0	0	0	0	0	0	0	0	0	0	0	0	0	0	0	0	0	0	0	0	0	0	0	0	0	0	0	0
Paludibacteraceae	0	0	0	0	0	0.00355341	0	0	0	0	0	0	0	0	0	0	0	0	0	0	0	0	0	0	0	0	0	0	0	0	0	0	0	0	0	0	0	0	0	0	0	0	0	0	0	0	0	0
Spirosomaceae	0	0	0	0	0	0	0	0	0.00396197	0	0	0	0	0	0	0	0	0	0	0	0	0	0	0	0	0	0	0	0	0	0	0	0	0	0	0	0	0	0	0	0	0	0	0	0	0	0	0
	100

## Sheet: S3- % genus arch 16S amp
	1Raw9cm	2Raw10cm	3Raw12cm	4Raw14cm	5Raw16cm	6Inoc0m	7Low2m	8Low3m	9Low5m	10Low6m	11Low6mBF	12Low7m	13Low7mBF	14Low8m	15Low8mBF	16Low9m	17Low9mBF	18Low10m	19Low10mBF	20Low11m	21Low11mBF	22Low12m	23Low12mBF	24Low145	25Low145BF	26LowS155	27LowS155BF	28High2m	29High3m	30High5m	31High6m	32High6mBF	33High7m	34High7mBF	35High8m	36High8mBF	37High9m	38High9mBF	39High10m	40High10mBF	41High11m	42High11mBF	43High12m	44High12mBF	45High145	46High145BF	47HighS155	48HighS155BF
Candidatus Methanoperedens	0	0	0	0	0.00733756	0.00454153	0	0.0957704	3.19675	0	0.141188	1.25979	0	89.2235	0.165472	25.8976	35.9466	97.9343	37.4668	99.0908	87.9769	98.811	82.8557	99.4136	95.3466	99.3632	13.1041	0	0	0.0241534	0	0	0	0	0	0	0	0	0	0	8.08159	0	31.1206	0	12.7422	4.08551	49.3846	3.71327
Methanosarcina	2.05495	2.31773	1.5543	1.02334	0.627362	1.8291	2.77677	2.91839	7.24988	5.22146	8.42908	3.99232	20.5888	2.16833	18.0116	5.811	9.42023	0.279883	13.1967	0.110155	1.23246	0.177613	2.92362	0.121699	1.41357	0.0283873	38.9124	4.87741	2.47054	15.6635	5.27102	3.74152	3.68737	1.87368	0	6.27881	0	0.403119	5.76923	0	0	1.8824	0.480477	0.680849	8.53552	3.73342	0.529305	4.56283
Methanosaeta	4.91216	6.65357	5.68225	5.87739	3.43031	1.24438	0.934797	2.97585	3.43732	2.57111	3.3382	2.28561	2.27888	0.199211	1.65472	4.87586	1.07308	0.0544905	2.5175	0.0149362	0.351725	0.0970291	0.993751	0.0241386	0.047259	0.0132474	1.11346	2.41156	3.24928	3.40805	2.1547	1.51886	5.07345	2.46908	1.87013	2.07871	0	4.98813	0	0	0	6.27583	0	0.675861	0.256007	0	1.16619	0.369261
Candidatus Nitrosopumilus	15.1853	13.2641	14.1079	17.6603	27.3049	15.708	4.22767	4.08853	3.1013	3.16932	3.34145	5.15312	2.14359	0.163455	1.52785	1.59078	3.29272	0.0260068	1.6657	0.032673	0.295791	0.0213793	0.504156	0.0462656	0.111321	0.00662371	0.585387	4.76532	7.56832	5.00459	3.2047	0.267052	3.0706	1.66468	1.60462	4.49035	0	0	0.680113	0	0	0.347307	0.226432	0.810534	1.60586	0	0.245288	0.748851
ANME-3	5.04681	4.40899	4.22739	7.23628	1.3868	1.80753	1.0322	1.46442	1.36499	0.810158	1.96689	2.16563	1.21594	0.0830045	1.9112	0	2.71517	0.0445831	0.194626	0.0214708	0.147895	0.0172679	0.032761	0	0.0378072	0	0.0951254	0.805604	1.25526	0.454084	0	0	0.0895315	0	0	0	0	0	0	0	0	0	0	0	0	0	0	0
Methanolobus	0.143462	0.0350715	0.136312	0.0623666	0	0.0794768	0.0886821	0.0696512	0.2628	0.138658	0.032457	0	13.2497	0	0.943188	5.74717	1.44217	0	9.81473	0	0.020857	0.00986737	1.12358	0.0100577	0.447385	0.00473122	15.5396	0	0	0	0	0	0	0	0	0	0	0	0	0	0	0	0	0	0	0	0	0
Methanogenium	1.7568	2.90292	3.37094	0.050069	0.0183439	0.369	0.309661	0.63905	0.997594	0.875525	1.44758	1.11881	0.25124	0.0268168	1.51131	2.53282	0.0580968	0	0	0.00653461	0.0436102	0.0041114	0.128011	0	0.0504096	0	0.564655	0.600701	0.52289	1.41298	0.561821	1.53277	0.215539	0.850567	0	0	0.191629	0	0	0	1.11705	0	0	0.616006	0	0	0	1.64489
Methanoregula	4.43369	4.92304	5.49707	1.97114	2.73416	0.976429	0.0755979	0.16368	0.215731	0	0.105485	0.41093	0.210977	0	0.0496415	0	0	0.00743052	0.126381	0	0	0	0.297276	0	0	0	0	0.758319	1.03938	0.514468	0	0	0.673144	0.63185	0	0	0	0	0	0	0	0	0	0	0	0	0	0.86247
Methanobacterium	0	0	0	0	0	0	0	0	0.0156896	0	0	0	0	0	0	0	0	0	0	0	0	0	0	0	0	0	0	0	0	0	0	0	0	0	0	0	0	0	0	0	0	0	0	0	0	0	0	5.05603
Candidatus Methanofastidiosum	0.375084	0.353722	0.22633	0.00263521	0.0770444	0.077206	0.0261685	0.0470146	0	0	0.0129828	0	0.0966308	0	0	0	0	0	0	0	0	0	0	0	0	0	0	0	0	0	0	0	0	0	0	0	0	0	0	0	0	0	0	0	0	0	0	0
Nitrosarchaeum	0.24124	0.160327	0.083159	0.206425	0.276076	0.166901	0.0712365	0.0348256	0.0143821	0.0158466	0.103862	0.0179969	0.122399	0	0	0	0	0	0	0	0	0	0	0	0	0	0	0.290718	0.137519	0	0	0	0	0	0	0	0	0	0	0	0	0	0	0	0	0	0	0
Methanoculleus	0	0	0	0	0	0	0	0	0	0	0.021097	0	0	0	0	0	0	0	0	0	0	0	0	0	0	0	0	0	0	0	0	0	1.06111	0	0	0	0	0	0	0	0	0	0	0.102252	0	0	0	0
Candidatus Altiarchaeum	0.248453	0.0761554	0.176606	0.246831	0.158675	0.20664	0	0	0	0	0.0129828	0	0	0	0	0	0	0	0	0	0	0	0	0	0	0	0	0.112084	0	0	0	0	0	0	0	0	0	0	0	0	0	0	0	0	0	0	0	0
SDB	0.107396	0.102209	0.00771578	0	0	0.00454153	0	0	0	0	0.0064914	0	0	0	0	0	0	0	0	0	0	0	0	0	0	0	0	0	0	0	0	0	0	0	0	0	0	0	0	0	0	0	0	0	0	0	0	0
Methanobrevibacter	0.00320585	0	0	0	0	0	0	0.0156715	0.0183045	0.091118	0	0.011998	0.133673	0	0	0	0	0	0	0	0	0	0	0	0	0	0	0	0	0	0	0	0	0.0291623	0	0	0	0	0	0	0	0	0	0	0	0	0	0
Methanolinea	0.0232424	0.0290593	0.00771578	0.0158112	0	0.00794768	0	0.0296018	0	0.0297124	0	0	0	0	0	0	0	0	0	0	0	0	0	0	0	0	0	0	0.0623631	0	0	0.0472905	0	0	0	0	0	0	0	0	0	0	0	0	0	0	0	0
Candidatus Nitrocosmicus	0	0.00601227	0.00257193	0	0	0.00567692	0	0	0	0	0	0	0	0.0344788	0.110314	0	0	0	0	0	0	0	0	0	0	0	0	0.0595447	0	0	0	0	0	0	0	0	0	0	0	0	0	0	0	0	0	0	0	0
Methanomicrobium	0.010419	0.0300613	0.0428655	0	0	0.0261138	0	0	0	0	0	0	0	0	0	0	0	0	0	0	0	0	0	0	0	0	0	0	0	0	0	0	0	0	0	0	0	0	0	0	0	0	0	0	0	0	0	0
Methanosphaera	0	0	0	0	0	0	0	0	0	0	0.0405712	0	0	0	0	0	0	0	0	0	0	0	0	0	0	0	0	0	0	0	0	0	0	0	0	0	0	0	0	0	0	0	0	0	0	0	0	0
Methermicoccus	0	0	0	0	0	0.0283846	0	0	0	0	0	0	0	0	0	0	0	0	0	0	0	0	0	0	0	0	0	0	0	0	0	0	0	0	0	0	0	0	0	0	0	0	0	0	0	0	0	0
AR15	0.0160292	0	0.0102877	0	0	0	0	0	0	0	0	0	0	0	0	0	0	0	0	0	0	0	0	0	0	0	0	0	0	0	0	0	0	0	0	0	0	0	0	0	0	0	0	0	0	0	0	0
Methanocorpusculum	0	0	0	0	0.00642037	0.0170307	0	0	0	0	0	0	0	0	0	0	0	0	0	0	0	0	0	0	0	0	0	0	0	0	0	0	0	0	0	0	0	0	0	0	0	0	0	0	0	0	0	0
Methanomethylovorans	0	0	0	0	0	0	0	0	0	0	0	0	0	0	0	0	0	0	0	0	0	0	0	0	0.0063012	0	0	0	0	0	0	0	0	0	0	0	0	0	0	0	0	0	0	0	0	0	0	0
Methanocella	0.00400731	0	0	0	0	0	0	0	0.00261493	0	0	0	0	0	0	0	0	0	0	0	0	0.00246684	0	0	0	0	0	0	0	0	0	0	0	0	0	0	0	0	0	0	0	0	0	0	0	0	0	0
Unclassified	65.4378	64.7371	64.8666	65.6474	63.9726	77.4411	90.4572	87.4576	80.1226	87.0771	80.9997	83.5838	59.7082	8.10124	74.1147	53.5447	46.052	1.65329	35.0176	0.723474	9.93079	0.859283	11.1412	0.384205	2.53938	0.583832	30.0852	85.3187	83.6945	73.5182	88.8078	92.8925	86.1293	92.481	96.5253	87.1521	99.8084	94.6087	93.5507	100	90.8014	91.4945	68.1725	97.1145	76.8604	92.1811	48.6746	83.0424

## Sheet: S4 - DRAM annotations
	fasta	scaffold	gene_position	start_position	end_position	strandedness	rank	kegg_id	kegg_hit	peptidase_id	peptidase_family	peptidase_hit	peptidase_RBH	peptidase_identity	peptidase_bitScore	peptidase_eVal	pfam_hits	cazy_hits	vogdb_description	vogdb_categories	heme_regulatory_motif_count
Methanoperedens_BLZ2_Methanoperedens_BLZ2_NODE_101512_length_5478_cov_284.882722_1	Methanoperedens_BLZ2	Methanoperedens_BLZ2_NODE_101512_length_5478_cov_284.882722	1	392	685	1	E														0
Methanoperedens_BLZ2_Methanoperedens_BLZ2_NODE_101512_length_5478_cov_284.882722_2	Methanoperedens_BLZ2	Methanoperedens_BLZ2_NODE_101512_length_5478_cov_284.882722	2	672	1082	1	E														0
Methanoperedens_BLZ2_Methanoperedens_BLZ2_NODE_101512_length_5478_cov_284.882722_3	Methanoperedens_BLZ2	Methanoperedens_BLZ2_NODE_101512_length_5478_cov_284.882722	3	1181	1444	-1	E														0
Methanoperedens_BLZ2_Methanoperedens_BLZ2_NODE_101512_length_5478_cov_284.882722_4	Methanoperedens_BLZ2	Methanoperedens_BLZ2_NODE_101512_length_5478_cov_284.882722	4	1703	2383	1	D										Acylphosphatase [PF00708.20]				0
Methanoperedens_BLZ2_Methanoperedens_BLZ2_NODE_101512_length_5478_cov_284.882722_5	Methanoperedens_BLZ2	Methanoperedens_BLZ2_NODE_101512_length_5478_cov_284.882722	5	2467	2904	1	E														0
Methanoperedens_BLZ2_Methanoperedens_BLZ2_NODE_101512_length_5478_cov_284.882722_6	Methanoperedens_BLZ2	Methanoperedens_BLZ2_NODE_101512_length_5478_cov_284.882722	6	2904	3365	1	C	K07038	inner membrane protein								LexA-binding, inner membrane-associated putative hydrolase [PF04307.16]				0
Methanoperedens_BLZ2_Methanoperedens_BLZ2_NODE_101512_length_5478_cov_284.882722_7	Methanoperedens_BLZ2	Methanoperedens_BLZ2_NODE_101512_length_5478_cov_284.882722	7	3362	4957	1	D										Dolichyl-phosphate-mannose-protein mannosyltransferase [PF02366.20]; Dolichyl-phosphate-mannose-protein mannosyltransferase [PF13231.8]	GT66 dolichyl-diphosphooligosaccharide-protein glycotransferase (EC 2.4.99.18); undecaprenyl-diphosphooligosaccharide-protein glycotransferase (EC 2.4.99.19) [GT66]; GT83 undecaprenyl phosphate-alpha-L-Ara4N: 4-amino-4-deoxy-beta-L-arabinosyltransferase (EC 2.4.2.43); dodecaprenyl phosphate-beta-galacturonic acid: lipopolysaccharide core alpha-galacturonosyl transferase (EC 2.4.1.-) [GT83]			0
Methanoperedens_BLZ2_Methanoperedens_BLZ2_NODE_101512_length_5478_cov_284.882722_8	Methanoperedens_BLZ2	Methanoperedens_BLZ2_NODE_101512_length_5478_cov_284.882722	8	4994	5476	-1	D										Carbohydrate binding domain [PF02018.19]	CBM4 Modules of approx. 150 residues found in bacterial enzymes. Binding of these modules has been demonstrated with xylan, beta-1,3-glucan, beta-1,3-1,4-glucan, beta-1,6-glucan and amorphous cellulose but not with crystalline cellulose. [CBM4]			0
Methanoperedens_BLZ2_Methanoperedens_BLZ2_NODE_10321_length_31109_cov_271.927513_1	Methanoperedens_BLZ2	Methanoperedens_BLZ2_NODE_10321_length_31109_cov_271.927513	1	232	585	-1	C	K03626,K03626	nascent polypeptide-associated complex subunit alpha; nascent polypeptide-associated complex subunit alpha								NAC domain [PF01849.20]; HYPK UBA domain [PF19026.2]				0
Methanoperedens_BLZ2_Methanoperedens_BLZ2_NODE_10321_length_31109_cov_271.927513_2	Methanoperedens_BLZ2	Methanoperedens_BLZ2_NODE_10321_length_31109_cov_271.927513	2	591	911	-1	D										Iron-sulphur cluster biosynthesis [PF01521.22]				0
Methanoperedens_BLZ2_Methanoperedens_BLZ2_NODE_10321_length_31109_cov_271.927513_3	Methanoperedens_BLZ2	Methanoperedens_BLZ2_NODE_10321_length_31109_cov_271.927513	3	1024	2133	1	C	K03531	cell division protein FtsZ								FtsZ family, C-terminal domain [PF12327.10]; Tubulin/FtsZ family, GTPase domain [PF00091.27]				0
Methanoperedens_BLZ2_Methanoperedens_BLZ2_NODE_10321_length_31109_cov_271.927513_4	Methanoperedens_BLZ2	Methanoperedens_BLZ2_NODE_10321_length_31109_cov_271.927513	4	2319	2606	1	E														0
Methanoperedens_BLZ2_Methanoperedens_BLZ2_NODE_10321_length_31109_cov_271.927513_5	Methanoperedens_BLZ2	Methanoperedens_BLZ2_NODE_10321_length_31109_cov_271.927513	5	2749	3300	1	E														0
Methanoperedens_BLZ2_Methanoperedens_BLZ2_NODE_10321_length_31109_cov_271.927513_6	Methanoperedens_BLZ2	Methanoperedens_BLZ2_NODE_10321_length_31109_cov_271.927513	6	3297	3914	1	E														0
Methanoperedens_BLZ2_Methanoperedens_BLZ2_NODE_10321_length_31109_cov_271.927513_7	Methanoperedens_BLZ2	Methanoperedens_BLZ2_NODE_10321_length_31109_cov_271.927513	7	4465	4701	-1	E														0
Methanoperedens_BLZ2_Methanoperedens_BLZ2_NODE_10321_length_31109_cov_271.927513_8	Methanoperedens_BLZ2	Methanoperedens_BLZ2_NODE_10321_length_31109_cov_271.927513	8	4944	5420	-1	E														0
Methanoperedens_BLZ2_Methanoperedens_BLZ2_NODE_10321_length_31109_cov_271.927513_9	Methanoperedens_BLZ2	Methanoperedens_BLZ2_NODE_10321_length_31109_cov_271.927513	9	5595	6746	-1	D										Uncharacterized protein conserved in bacteria N-term (DUF3322) [PF11795.10]; Uncharacterized protein conserved in bacteria C-term(DUF2220) [PF09983.11]				0
Methanoperedens_BLZ2_Methanoperedens_BLZ2_NODE_10321_length_31109_cov_271.927513_10	Methanoperedens_BLZ2	Methanoperedens_BLZ2_NODE_10321_length_31109_cov_271.927513	10	6739	10086	-1	D										P-loop containing region of AAA domain [PF13555.8]; Putative exonuclease SbcCD, C subunit [PF13558.8]				0
Methanoperedens_BLZ2_Methanoperedens_BLZ2_NODE_10321_length_31109_cov_271.927513_11	Methanoperedens_BLZ2	Methanoperedens_BLZ2_NODE_10321_length_31109_cov_271.927513	11	10067	10654	-1	D										Domain of unknown function (DUF4194) [PF13835.8]				0
Methanoperedens_BLZ2_Methanoperedens_BLZ2_NODE_10321_length_31109_cov_271.927513_12	Methanoperedens_BLZ2	Methanoperedens_BLZ2_NODE_10321_length_31109_cov_271.927513	12	10668	12116	-1	D										Protein of unknown function (DUF3375) [PF11855.10]				0
Methanoperedens_BLZ2_Methanoperedens_BLZ2_NODE_10321_length_31109_cov_271.927513_13	Methanoperedens_BLZ2	Methanoperedens_BLZ2_NODE_10321_length_31109_cov_271.927513	13	12225	12800	-1	C	K09746	uncharacterized protein												0
Methanoperedens_BLZ2_Methanoperedens_BLZ2_NODE_10321_length_31109_cov_271.927513_14	Methanoperedens_BLZ2	Methanoperedens_BLZ2_NODE_10321_length_31109_cov_271.927513	14	12802	13743	-1	E														0
Methanoperedens_BLZ2_Methanoperedens_BLZ2_NODE_10321_length_31109_cov_271.927513_15	Methanoperedens_BLZ2	Methanoperedens_BLZ2_NODE_10321_length_31109_cov_271.927513	15	13873	14658	1	C	K01916	NAD+ synthase [EC:6.3.1.5]								NAD synthase [PF02540.19]; tRNA methyl transferase [PF03054.18]		sp|B0S1S2|NADE_FINM2 NH(3)-dependent NAD(+) synthetase; Xh	Xh	0
Methanoperedens_BLZ2_Methanoperedens_BLZ2_NODE_10321_length_31109_cov_271.927513_16	Methanoperedens_BLZ2	Methanoperedens_BLZ2_NODE_10321_length_31109_cov_271.927513	16	14907	15128	1	E														0
Methanoperedens_BLZ2_Methanoperedens_BLZ2_NODE_10321_length_31109_cov_271.927513_17	Methanoperedens_BLZ2	Methanoperedens_BLZ2_NODE_10321_length_31109_cov_271.927513	17	15125	15577	1	C	K07064	uncharacterized protein												0
Methanoperedens_BLZ2_Methanoperedens_BLZ2_NODE_10321_length_31109_cov_271.927513_18	Methanoperedens_BLZ2	Methanoperedens_BLZ2_NODE_10321_length_31109_cov_271.927513	18	15629	16888	-1	C	K06932	tRNA(Ile2)-agmatinylcytidine synthase [EC:6.3.4.22]								Domain of unknown function (DUF1743) [PF08489.13]				0
Methanoperedens_BLZ2_Methanoperedens_BLZ2_NODE_10321_length_31109_cov_271.927513_19	Methanoperedens_BLZ2	Methanoperedens_BLZ2_NODE_10321_length_31109_cov_271.927513	19	16954	17919	1	C	K07728	putative transcriptional regulator								Helix-turn-helix domain [PF12844.9]; Helix-turn-helix [PF01381.24]				0
Methanoperedens_BLZ2_Methanoperedens_BLZ2_NODE_10321_length_31109_cov_271.927513_20	Methanoperedens_BLZ2	Methanoperedens_BLZ2_NODE_10321_length_31109_cov_271.927513	20	18063	19706	1	C	K22447	archaeal chaperonin								TCP-1/cpn60 chaperonin family [PF00118.26]				0
Methanoperedens_BLZ2_Methanoperedens_BLZ2_NODE_10321_length_31109_cov_271.927513_21	Methanoperedens_BLZ2	Methanoperedens_BLZ2_NODE_10321_length_31109_cov_271.927513	21	19813	20412	1	C	K03687	molecular chaperone GrpE								GrpE [PF01025.21]				0
Methanoperedens_BLZ2_Methanoperedens_BLZ2_NODE_10321_length_31109_cov_271.927513_22	Methanoperedens_BLZ2	Methanoperedens_BLZ2_NODE_10321_length_31109_cov_271.927513	22	20412	22277	1	C	K04043	molecular chaperone DnaK								Hsp70 protein [PF00012.22]; MreB/Mbl protein [PF06723.15]		sp|Q5UPU0|HSP7L_MIMIV Heat shock protein 70 homolog; Xh	Xh	0
Methanoperedens_BLZ2_Methanoperedens_BLZ2_NODE_10321_length_31109_cov_271.927513_23	Methanoperedens_BLZ2	Methanoperedens_BLZ2_NODE_10321_length_31109_cov_271.927513	23	22422	23321	1	C	K00869	mevalonate kinase [EC:2.7.1.36]								GHMP kinases N terminal domain [PF00288.28]; GHMP kinases C terminal [PF08544.15]				0
Methanoperedens_BLZ2_Methanoperedens_BLZ2_NODE_10321_length_31109_cov_271.927513_24	Methanoperedens_BLZ2	Methanoperedens_BLZ2_NODE_10321_length_31109_cov_271.927513	24	23318	24085	1	C	K06981	isopentenyl phosphate kinase [EC:2.7.4.26]								Amino acid kinase family [PF00696.30]				0
Methanoperedens_BLZ2_Methanoperedens_BLZ2_NODE_10321_length_31109_cov_271.927513_25	Methanoperedens_BLZ2	Methanoperedens_BLZ2_NODE_10321_length_31109_cov_271.927513	25	24119	25225	1	D										FMN-dependent dehydrogenase [PF01070.20]; Conserved region in glutamate synthase [PF01645.19]				0
Methanoperedens_BLZ2_Methanoperedens_BLZ2_NODE_10321_length_31109_cov_271.927513_26	Methanoperedens_BLZ2	Methanoperedens_BLZ2_NODE_10321_length_31109_cov_271.927513	26	25284	26621	1	C	K12574	ribonuclease J [EC:3.1.-.-]								Beta-lactamase superfamily domain [PF12706.9]; Metallo-beta-lactamase superfamily [PF00753.29]; Metallo-beta-lactamase superfamily domain [PF16661.7]; Zn-dependent metallo-hydrolase RNA specificity domain [PF07521.14]				0
Methanoperedens_BLZ2_Methanoperedens_BLZ2_NODE_10321_length_31109_cov_271.927513_27	Methanoperedens_BLZ2	Methanoperedens_BLZ2_NODE_10321_length_31109_cov_271.927513	27	26664	27626	1	C	K13787	geranylgeranyl diphosphate synthase, type I [EC:2.5.1.1 2.5.1.10 2.5.1.29]								Polyprenyl synthetase [PF00348.19]				0
Methanoperedens_BLZ2_Methanoperedens_BLZ2_NODE_10321_length_31109_cov_271.927513_28	Methanoperedens_BLZ2	Methanoperedens_BLZ2_NODE_10321_length_31109_cov_271.927513	28	27757	28188	-1	C	K02991	small subunit ribosomal protein S6e								Ribosomal protein S6e [PF01092.21]				0
Methanoperedens_BLZ2_Methanoperedens_BLZ2_NODE_10321_length_31109_cov_271.927513_29	Methanoperedens_BLZ2	Methanoperedens_BLZ2_NODE_10321_length_31109_cov_271.927513	29	28331	30922	-1	C	K03695,K03696	ATP-dependent Clp protease ATP-binding subunit ClpB; ATP-dependent Clp protease ATP-binding subunit ClpC								AAA domain (Cdc48 subfamily) [PF07724.16]; AAA lid domain [PF17871.3]; C-terminal, D2-small domain, of ClpB protein [PF10431.11]; AAA domain (dynein-related subfamily) [PF07728.16]; ATPase family associated with various cellular activities (AAA) [PF00004.31]; Clp amino terminal domain, pathogenicity island component [PF02861.22]; Sigma-54 interaction domain [PF00158.28]; Bacterial TniB protein [P…		sp|P0ABH9|CLPA_ECOLI ATP-dependent Clp protease ATP-binding subunit ClpA; Xh	Xh	0
Methanoperedens_BLZ2_Methanoperedens_BLZ2_NODE_1077_length_117127_cov_337.828951_1	Methanoperedens_BLZ2	Methanoperedens_BLZ2_NODE_1077_length_117127_cov_337.828951	1	131	529	-1	E														0
Methanoperedens_BLZ2_Methanoperedens_BLZ2_NODE_1077_length_117127_cov_337.828951_2	Methanoperedens_BLZ2	Methanoperedens_BLZ2_NODE_1077_length_117127_cov_337.828951	2	660	1589	1	C	K01061	carboxymethylenebutenolidase [EC:3.1.1.45]	MER0065558	S09X	MER0065558 - family S9 non-peptidase homologues (Koribacter versatilis) [S09.UNW]#S09X#{peptidase unit: 28-229}~source YP_591862~	FALSE	0.507	169	9.18e-45	Dienelactone hydrolase family [PF01738.20]; Prolyl oligopeptidase family [PF00326.23]				0
Methanoperedens_BLZ2_Methanoperedens_BLZ2_NODE_1077_length_117127_cov_337.828951_3	Methanoperedens_BLZ2	Methanoperedens_BLZ2_NODE_1077_length_117127_cov_337.828951	3	1586	1843	-1	E														0
Methanoperedens_BLZ2_Methanoperedens_BLZ2_NODE_1077_length_117127_cov_337.828951_4	Methanoperedens_BLZ2	Methanoperedens_BLZ2_NODE_1077_length_117127_cov_337.828951	4	1935	3074	1	E														0
Methanoperedens_BLZ2_Methanoperedens_BLZ2_NODE_1077_length_117127_cov_337.828951_5	Methanoperedens_BLZ2	Methanoperedens_BLZ2_NODE_1077_length_117127_cov_337.828951	5	3089	3922	-1	D										Proline dehydrogenase [PF01619.20]				0
Methanoperedens_BLZ2_Methanoperedens_BLZ2_NODE_1077_length_117127_cov_337.828951_6	Methanoperedens_BLZ2	Methanoperedens_BLZ2_NODE_1077_length_117127_cov_337.828951	6	4052	4429	1	E														0
Methanoperedens_BLZ2_Methanoperedens_BLZ2_NODE_1077_length_117127_cov_337.828951_7	Methanoperedens_BLZ2	Methanoperedens_BLZ2_NODE_1077_length_117127_cov_337.828951	7	4434	4781	1	E														0
Methanoperedens_BLZ2_Methanoperedens_BLZ2_NODE_1077_length_117127_cov_337.828951_8	Methanoperedens_BLZ2	Methanoperedens_BLZ2_NODE_1077_length_117127_cov_337.828951	8	4734	4973	-1	E														0
Methanoperedens_BLZ2_Methanoperedens_BLZ2_NODE_1077_length_117127_cov_337.828951_9	Methanoperedens_BLZ2	Methanoperedens_BLZ2_NODE_1077_length_117127_cov_337.828951	9	5053	5541	-1	E														0
Methanoperedens_BLZ2_Methanoperedens_BLZ2_NODE_1077_length_117127_cov_337.828951_10	Methanoperedens_BLZ2	Methanoperedens_BLZ2_NODE_1077_length_117127_cov_337.828951	10	5534	5755	-1	E														0
Methanoperedens_BLZ2_Methanoperedens_BLZ2_NODE_1077_length_117127_cov_337.828951_11	Methanoperedens_BLZ2	Methanoperedens_BLZ2_NODE_1077_length_117127_cov_337.828951	11	5852	6925	-1	C	K01992	ABC-2 type transport system permease protein												0
Methanoperedens_BLZ2_Methanoperedens_BLZ2_NODE_1077_length_117127_cov_337.828951_12	Methanoperedens_BLZ2	Methanoperedens_BLZ2_NODE_1077_length_117127_cov_337.828951	12	6918	8765	-1	C	K01992	ABC-2 type transport system permease protein												0
Methanoperedens_BLZ2_Methanoperedens_BLZ2_NODE_1077_length_117127_cov_337.828951_13	Methanoperedens_BLZ2	Methanoperedens_BLZ2_NODE_1077_length_117127_cov_337.828951	13	8854	9735	1	C	K01990,K10822	ABC-2 type transport system ATP-binding protein; nonpolar-amino-acid-transporting ATPase [EC:7.4.2.2]								ABC transporter [PF00005.29]				0
Methanoperedens_BLZ2_Methanoperedens_BLZ2_NODE_1077_length_117127_cov_337.828951_14	Methanoperedens_BLZ2	Methanoperedens_BLZ2_NODE_1077_length_117127_cov_337.828951	14	9749	10693	1	D										NmrA-like family [PF05368.15]; NAD(P)H-binding [PF13460.8]; NAD dependent epimerase/dehydratase family [PF01370.23]; 3-beta hydroxysteroid dehydrogenase/isomerase family [PF01073.21]; RmlD substrate binding domain [PF04321.19]; GDP-mannose 4,6 dehydratase [PF16363.7]		sp|P27830|RMLB2_ECOLI dTDP-glucose 4,6-dehydratase 2; Xh	Xh	0
Methanoperedens_BLZ2_Methanoperedens_BLZ2_NODE_1077_length_117127_cov_337.828951_15	Methanoperedens_BLZ2	Methanoperedens_BLZ2_NODE_1077_length_117127_cov_337.828951	15	10928	11062	-1	E														0
Methanoperedens_BLZ2_Methanoperedens_BLZ2_NODE_1077_length_117127_cov_337.828951_16	Methanoperedens_BLZ2	Methanoperedens_BLZ2_NODE_1077_length_117127_cov_337.828951	16	11059	11424	-1	D										Protein of unknown function DUF86 [PF01934.19]				0
Methanoperedens_BLZ2_Methanoperedens_BLZ2_NODE_1077_length_117127_cov_337.828951_17	Methanoperedens_BLZ2	Methanoperedens_BLZ2_NODE_1077_length_117127_cov_337.828951	17	11421	11717	-1	C	K07075	uncharacterized protein								Polymerase beta, Nucleotidyltransferase [PF18765.3]; Nucleotidyltransferase domain [PF01909.25]				0
Methanoperedens_BLZ2_Methanoperedens_BLZ2_NODE_1077_length_117127_cov_337.828951_18	Methanoperedens_BLZ2	Methanoperedens_BLZ2_NODE_1077_length_117127_cov_337.828951	18	11714	12034	-1	D										EcoEI R protein C-terminal [PF08463.12]				0
Methanoperedens_BLZ2_Methanoperedens_BLZ2_NODE_1077_length_117127_cov_337.828951_19	Methanoperedens_BLZ2	Methanoperedens_BLZ2_NODE_1077_length_117127_cov_337.828951	19	12083	13096	-1	C	K18882	DNA primase large subunit								Eukaryotic and archaeal DNA primase, large subunit [PF04104.16]				0
Methanoperedens_BLZ2_Methanoperedens_BLZ2_NODE_1077_length_117127_cov_337.828951_20	Methanoperedens_BLZ2	Methanoperedens_BLZ2_NODE_1077_length_117127_cov_337.828951	20	13099	13836	-1	C	K04802	proliferating cell nuclear antigen								Proliferating cell nuclear antigen, N-terminal domain [PF00705.20]; Proliferating cell nuclear antigen, C-terminal domain [PF02747.17]		sp|B0R7F7|PCNA_HALS3 DNA polymerase sliding clamp; Xr	Xr	0
Methanoperedens_BLZ2_Methanoperedens_BLZ2_NODE_1077_length_117127_cov_337.828951_21	Methanoperedens_BLZ2	Methanoperedens_BLZ2_NODE_1077_length_117127_cov_337.828951	21	13941	14435	1	E														0
Methanoperedens_BLZ2_Methanoperedens_BLZ2_NODE_1077_length_117127_cov_337.828951_22	Methanoperedens_BLZ2	Methanoperedens_BLZ2_NODE_1077_length_117127_cov_337.828951	22	14442	15368	-1	C	K08482	circadian clock protein KaiC								KaiC [PF06745.15]; AAA domain [PF13481.8]; Rad51 [PF08423.13]; DnaB-like helicase C terminal domain [PF03796.17]; recA bacterial DNA recombination protein [PF00154.23]; GvpD gas vesicle protein [PF07088.13]				0
Methanoperedens_BLZ2_Methanoperedens_BLZ2_NODE_1077_length_117127_cov_337.828951_23	Methanoperedens_BLZ2	Methanoperedens_BLZ2_NODE_1077_length_117127_cov_337.828951	23	15612	16475	-1	C	K01902	succinyl-CoA synthetase alpha subunit [EC:6.2.1.5]								CoA-ligase [PF00549.21]; CoA binding domain [PF02629.21]; Succinyl-CoA ligase like flavodoxin domain [PF13607.8]; CoA binding domain [PF13380.8]				0
Methanoperedens_BLZ2_Methanoperedens_BLZ2_NODE_1077_length_117127_cov_337.828951_24	Methanoperedens_BLZ2	Methanoperedens_BLZ2_NODE_1077_length_117127_cov_337.828951	24	16459	17562	-1	D										ATP-grasp domain [PF08442.12]; CoA-ligase [PF00549.21]; ATP-grasp domain [PF13549.8]; Phosphoribosylglycinamide synthetase, ATP-grasp (A) domain [PF01071.21]; Carbamoyl-phosphate synthase L chain, ATP binding domain [PF02786.19]				0
Methanoperedens_BLZ2_Methanoperedens_BLZ2_NODE_1077_length_117127_cov_337.828951_25	Methanoperedens_BLZ2	Methanoperedens_BLZ2_NODE_1077_length_117127_cov_337.828951	25	17594	18043	-1	E														0
Methanoperedens_BLZ2_Methanoperedens_BLZ2_NODE_1077_length_117127_cov_337.828951_26	Methanoperedens_BLZ2	Methanoperedens_BLZ2_NODE_1077_length_117127_cov_337.828951	26	18040	18330	-1	E														0
Methanoperedens_BLZ2_Methanoperedens_BLZ2_NODE_1077_length_117127_cov_337.828951_27	Methanoperedens_BLZ2	Methanoperedens_BLZ2_NODE_1077_length_117127_cov_337.828951	27	18433	19395	1	C	K04801	replication factor C small subunit								Replication factor C C-terminal domain [PF08542.13]; DNA polymerase III, delta subunit [PF13177.8]; Holliday junction DNA helicase RuvB P-loop domain [PF05496.14]; ATPase family associated with various cellular activities (AAA) [PF00004.31]; AAA domain (Cdc48 subfamily) [PF07724.16]; ATPase family associated with various cellular activities (AAA) [PF07726.13]; AAA domain (dynein-related subfamily…		sp|P35250|RFC2_HUMAN Replication factor C subunit 2; XhXr	Xr;Xh	0
Methanoperedens_BLZ2_Methanoperedens_BLZ2_NODE_1077_length_117127_cov_337.828951_28	Methanoperedens_BLZ2	Methanoperedens_BLZ2_NODE_1077_length_117127_cov_337.828951	28	19392	19904	1	D										Putative small multi-drug export protein [PF06695.13]				0
Methanoperedens_BLZ2_Methanoperedens_BLZ2_NODE_1077_length_117127_cov_337.828951_29	Methanoperedens_BLZ2	Methanoperedens_BLZ2_NODE_1077_length_117127_cov_337.828951	29	19967	20476	1	D										ArsR transcriptional regulator [PF09824.11]				0
Methanoperedens_BLZ2_Methanoperedens_BLZ2_NODE_1077_length_117127_cov_337.828951_30	Methanoperedens_BLZ2	Methanoperedens_BLZ2_NODE_1077_length_117127_cov_337.828951	30	20473	21258	1	C	K07730	putative transcriptional regulator												0
Methanoperedens_BLZ2_Methanoperedens_BLZ2_NODE_1077_length_117127_cov_337.828951_31	Methanoperedens_BLZ2	Methanoperedens_BLZ2_NODE_1077_length_117127_cov_337.828951	31	21261	22583	1	C	K05592	ATP-dependent RNA helicase DeaD [EC:3.6.4.13]								DEAD/DEAH box helicase [PF00270.31]; Helicase conserved C-terminal domain [PF00271.33]; Type III restriction enzyme, res subunit [PF04851.17]		sp|P20703|UVSW_BPT4 ATP-dependent DNA helicase uvsW; Xh	Xh	0
Methanoperedens_BLZ2_Methanoperedens_BLZ2_NODE_1077_length_117127_cov_337.828951_32	Methanoperedens_BLZ2	Methanoperedens_BLZ2_NODE_1077_length_117127_cov_337.828951	32	22610	24613	-1	E														0
Methanoperedens_BLZ2_Methanoperedens_BLZ2_NODE_1077_length_117127_cov_337.828951_33	Methanoperedens_BLZ2	Methanoperedens_BLZ2_NODE_1077_length_117127_cov_337.828951	33	25406	25642	1	C	K06197	cation transport regulator								ChaB [PF06150.14]				0
Methanoperedens_BLZ2_Methanoperedens_BLZ2_NODE_1077_length_117127_cov_337.828951_34	Methanoperedens_BLZ2	Methanoperedens_BLZ2_NODE_1077_length_117127_cov_337.828951	34	25823	26083	-1	E														0
Methanoperedens_BLZ2_Methanoperedens_BLZ2_NODE_1077_length_117127_cov_337.828951_35	Methanoperedens_BLZ2	Methanoperedens_BLZ2_NODE_1077_length_117127_cov_337.828951	35	26229	26663	1	D										Cytochrome C and Quinol oxidase polypeptide I [PF00115.22]				0
Methanoperedens_BLZ2_Methanoperedens_BLZ2_NODE_1077_length_117127_cov_337.828951_36	Methanoperedens_BLZ2	Methanoperedens_BLZ2_NODE_1077_length_117127_cov_337.828951	36	26703	27221	-1	C	K07038	inner membrane protein								LexA-binding, inner membrane-associated putative hydrolase [PF04307.16]				0
Methanoperedens_BLZ2_Methanoperedens_BLZ2_NODE_1077_length_117127_cov_337.828951_37	Methanoperedens_BLZ2	Methanoperedens_BLZ2_NODE_1077_length_117127_cov_337.828951	37	27792	27938	1	E														0
Methanoperedens_BLZ2_Methanoperedens_BLZ2_NODE_1077_length_117127_cov_337.828951_38	Methanoperedens_BLZ2	Methanoperedens_BLZ2_NODE_1077_length_117127_cov_337.828951	38	27966	28202	1	D										Antidote-toxin recognition MazE, bacterial antitoxin [PF04014.20]				0
Methanoperedens_BLZ2_Methanoperedens_BLZ2_NODE_1077_length_117127_cov_337.828951_39	Methanoperedens_BLZ2	Methanoperedens_BLZ2_NODE_1077_length_117127_cov_337.828951	39	28199	28576	1	C	K07065	uncharacterized protein												0
Methanoperedens_BLZ2_Methanoperedens_BLZ2_NODE_1077_length_117127_cov_337.828951_40	Methanoperedens_BLZ2	Methanoperedens_BLZ2_NODE_1077_length_117127_cov_337.828951	40	28994	29449	1	D										Acylphosphatase [PF00708.20]				0
Methanoperedens_BLZ2_Methanoperedens_BLZ2_NODE_1077_length_117127_cov_337.828951_41	Methanoperedens_BLZ2	Methanoperedens_BLZ2_NODE_1077_length_117127_cov_337.828951	41	29449	29625	1	E														0
Methanoperedens_BLZ2_Methanoperedens_BLZ2_NODE_1077_length_117127_cov_337.828951_42	Methanoperedens_BLZ2	Methanoperedens_BLZ2_NODE_1077_length_117127_cov_337.828951	42	29938	31290	1	C	K07558	tRNA nucleotidyltransferase (CCA-adding enzyme) [EC:2.7.7.72]								tRNA nucleotidyltransferase, second domain [PF09249.13]; Second Messenger Oligonucleotide or Dinucleotide Synthetase domain [PF18144.3]				0
Methanoperedens_BLZ2_Methanoperedens_BLZ2_NODE_1077_length_117127_cov_337.828951_43	Methanoperedens_BLZ2	Methanoperedens_BLZ2_NODE_1077_length_117127_cov_337.828951	43	31311	33056	1	D										Cytochrome C biogenesis protein transmembrane region [PF02683.17]; Thioredoxin [PF00085.22]				0
Methanoperedens_BLZ2_Methanoperedens_BLZ2_NODE_1077_length_117127_cov_337.828951_44	Methanoperedens_BLZ2	Methanoperedens_BLZ2_NODE_1077_length_117127_cov_337.828951	44	33139	36195	1	D										Tetratricopeptide repeat [PF13429.8]; Tetratricopeptide repeat [PF13424.8]; Carbon-nitrogen hydrolase [PF00795.24]; Plant specific mitochondrial import receptor subunit TOM20 [PF06552.14]				0
Methanoperedens_BLZ2_Methanoperedens_BLZ2_NODE_1077_length_117127_cov_337.828951_45	Methanoperedens_BLZ2	Methanoperedens_BLZ2_NODE_1077_length_117127_cov_337.828951	45	36237	36896	-1	C	K03673	protein dithiol oxidoreductase (disulfide-forming) [EC:1.8.4.15]								Thioredoxin [PF13462.8]; DSBA-like thioredoxin domain [PF01323.22]; Thioredoxin [PF13743.8]				0
Methanoperedens_BLZ2_Methanoperedens_BLZ2_NODE_1077_length_117127_cov_337.828951_46	Methanoperedens_BLZ2	Methanoperedens_BLZ2_NODE_1077_length_117127_cov_337.828951	46	37562	38950	1	C	K00928	aspartate kinase [EC:2.7.2.4]								Amino acid kinase family [PF00696.30]; ACT domain [PF13840.8]				0
Methanoperedens_BLZ2_Methanoperedens_BLZ2_NODE_1077_length_117127_cov_337.828951_47	Methanoperedens_BLZ2	Methanoperedens_BLZ2_NODE_1077_length_117127_cov_337.828951	47	38972	39154	1	E														0
Methanoperedens_BLZ2_Methanoperedens_BLZ2_NODE_1077_length_117127_cov_337.828951_48	Methanoperedens_BLZ2	Methanoperedens_BLZ2_NODE_1077_length_117127_cov_337.828951	48	39197	39769	1	C	K02428	XTP/dITP diphosphohydrolase [EC:3.6.1.66]								Ham1 family [PF01725.18]				0
Methanoperedens_BLZ2_Methanoperedens_BLZ2_NODE_1077_length_117127_cov_337.828951_49	Methanoperedens_BLZ2	Methanoperedens_BLZ2_NODE_1077_length_117127_cov_337.828951	49	39795	40142	1	D										NAD(P)-binding Rossmann-like domain [PF13450.8]; HI0933-like protein [PF03486.16]; FAD dependent oxidoreductase [PF01266.26]; FAD binding domain [PF01494.21]; Flavin containing amine oxidoreductase [PF01593.26]; FAD dependent oxidoreductase [PF12831.9]; Thi4 family [PF01946.19]; Pyridine nucleotide-disulphide oxidoreductase [PF13738.8]; FAD binding domain [PF00890.26]; Lycopene cyclase protein [P…				0
Methanoperedens_BLZ2_Methanoperedens_BLZ2_NODE_1077_length_117127_cov_337.828951_50	Methanoperedens_BLZ2	Methanoperedens_BLZ2_NODE_1077_length_117127_cov_337.828951	50	40172	42250	-1	D										HEAT repeats [PF13646.8]; HEAT-like repeat [PF13513.8]				0
Methanoperedens_BLZ2_Methanoperedens_BLZ2_NODE_1077_length_117127_cov_337.828951_51	Methanoperedens_BLZ2	Methanoperedens_BLZ2_NODE_1077_length_117127_cov_337.828951	51	42448	42798	-1	C	K22170	F420H2 dehydrogenase subunit O [EC:1.5.98.3]								F420H2 dehydrogenase subunit FpoO [PF10621.11]				0
Methanoperedens_BLZ2_Methanoperedens_BLZ2_NODE_1077_length_117127_cov_337.828951_52	Methanoperedens_BLZ2	Methanoperedens_BLZ2_NODE_1077_length_117127_cov_337.828951	52	42801	44279	-1	C	K00343,K22169	NADH-quinone oxidoreductase subunit N [EC:7.1.1.2]; F420H2 dehydrogenase subunit N [EC:1.5.98.3]								Proton-conducting membrane transporter [PF00361.22]				0
Methanoperedens_BLZ2_Methanoperedens_BLZ2_NODE_1077_length_117127_cov_337.828951_53	Methanoperedens_BLZ2	Methanoperedens_BLZ2_NODE_1077_length_117127_cov_337.828951	53	44276	45790	-1	C	K00342,K22168	NADH-quinone oxidoreductase subunit M [EC:7.1.1.2]; F420H2 dehydrogenase subunit M [EC:1.5.98.3]								Proton-conducting membrane transporter [PF00361.22]; NADH-ubiquinone oxidoreductase chain 4, amino terminus [PF01059.19]				0
Methanoperedens_BLZ2_Methanoperedens_BLZ2_NODE_1077_length_117127_cov_337.828951_54	Methanoperedens_BLZ2	Methanoperedens_BLZ2_NODE_1077_length_117127_cov_337.828951	54	45790	47799	-1	C	K00341,K22167	NADH-quinone oxidoreductase subunit L [EC:7.1.1.2]; F420H2 dehydrogenase subunit L [EC:1.5.98.3]								Proton-conducting membrane transporter [PF00361.22]; NADH dehydrogenase subunit 5 C-terminus [PF06455.13]; NADH-Ubiquinone oxidoreductase (complex I), chain 5 N-terminus [PF00662.22]; NADH-dehyrogenase subunit F, TMs, (complex I) C-terminus [PF01010.21]				0
Methanoperedens_BLZ2_Methanoperedens_BLZ2_NODE_1077_length_117127_cov_337.828951_55	Methanoperedens_BLZ2	Methanoperedens_BLZ2_NODE_1077_length_117127_cov_337.828951	55	47801	48100	-1	C	K00340	NADH-quinone oxidoreductase subunit K [EC:7.1.1.2]								NADH-ubiquinone/plastoquinone oxidoreductase chain 4L [PF00420.26]				0
Methanoperedens_BLZ2_Methanoperedens_BLZ2_NODE_1077_length_117127_cov_337.828951_56	Methanoperedens_BLZ2	Methanoperedens_BLZ2_NODE_1077_length_117127_cov_337.828951	56	48102	48353	-1	E														0
Methanoperedens_BLZ2_Methanoperedens_BLZ2_NODE_1077_length_117127_cov_337.828951_57	Methanoperedens_BLZ2	Methanoperedens_BLZ2_NODE_1077_length_117127_cov_337.828951	57	48355	48600	-1	D										NADH-ubiquinone/plastoquinone oxidoreductase chain 6 [PF00499.22]				0
Methanoperedens_BLZ2_Methanoperedens_BLZ2_NODE_1077_length_117127_cov_337.828951_58	Methanoperedens_BLZ2	Methanoperedens_BLZ2_NODE_1077_length_117127_cov_337.828951	58	48597	49013	-1	C	K00338	NADH-quinone oxidoreductase subunit I [EC:7.1.1.2]								4Fe-4S dicluster domain [PF12838.9]; 4Fe-4S dicluster domain [PF14697.8]; 4Fe-4S dicluster domain [PF13187.8]; 4Fe-4S dicluster domain [PF13237.8]; 4Fe-4S dicluster domain [PF13183.8]; 4Fe-4S dicluster domain [PF13247.8]; 4Fe-4S dicluster domain [PF13534.8]; 4Fe-4S double cluster binding domain [PF13484.8]; 4Fe-4S dicluster domain [PF13746.8]; 4Fe-4S binding domain [PF12797.9]; 4Fe-4S binding dom…		sp|A2BNV4|NDHI_PROMS NAD(P)H-quinone oxidoreductase subunit I; Xh	Xh	0
Methanoperedens_BLZ2_Methanoperedens_BLZ2_NODE_1077_length_117127_cov_337.828951_59	Methanoperedens_BLZ2	Methanoperedens_BLZ2_NODE_1077_length_117127_cov_337.828951	59	49013	50137	-1	C	K00337	NADH-quinone oxidoreductase subunit H [EC:7.1.1.2]								NADH dehydrogenase [PF00146.23]				0
Methanoperedens_BLZ2_Methanoperedens_BLZ2_NODE_1077_length_117127_cov_337.828951_60	Methanoperedens_BLZ2	Methanoperedens_BLZ2_NODE_1077_length_117127_cov_337.828951	60	50124	51272	-1	C	K00333	NADH-quinone oxidoreductase subunit D [EC:7.1.1.2]								Respiratory-chain NADH dehydrogenase, 49 Kd subunit [PF00346.21]				0
Methanoperedens_BLZ2_Methanoperedens_BLZ2_NODE_1077_length_117127_cov_337.828951_61	Methanoperedens_BLZ2	Methanoperedens_BLZ2_NODE_1077_length_117127_cov_337.828951	61	51274	51774	-1	D										Respiratory-chain NADH dehydrogenase, 30 Kd subunit [PF00329.21]				0
Methanoperedens_BLZ2_Methanoperedens_BLZ2_NODE_1077_length_117127_cov_337.828951_62	Methanoperedens_BLZ2	Methanoperedens_BLZ2_NODE_1077_length_117127_cov_337.828951	62	51771	52385	-1	C	K00331	NADH-quinone oxidoreductase subunit B [EC:7.1.1.2]								NADH ubiquinone oxidoreductase, 20 Kd subunit [PF01058.24]				0
Methanoperedens_BLZ2_Methanoperedens_BLZ2_NODE_1077_length_117127_cov_337.828951_63	Methanoperedens_BLZ2	Methanoperedens_BLZ2_NODE_1077_length_117127_cov_337.828951	63	52352	52726	-1	C	K00330	NADH-quinone oxidoreductase subunit A [EC:7.1.1.2]								NADH-ubiquinone/plastoquinone oxidoreductase, chain 3 [PF00507.21]				0
Methanoperedens_BLZ2_Methanoperedens_BLZ2_NODE_1077_length_117127_cov_337.828951_64	Methanoperedens_BLZ2	Methanoperedens_BLZ2_NODE_1077_length_117127_cov_337.828951	64	52870	53985	1	D										Dihydrouridine synthase (Dus) [PF01207.19]				0
Methanoperedens_BLZ2_Methanoperedens_BLZ2_NODE_1077_length_117127_cov_337.828951_65	Methanoperedens_BLZ2	Methanoperedens_BLZ2_NODE_1077_length_117127_cov_337.828951	65	53998	54630	1	C	K06940	uncharacterized protein								Putative zinc- or iron-chelating domain [PF03692.17]				0
Methanoperedens_BLZ2_Methanoperedens_BLZ2_NODE_1077_length_117127_cov_337.828951_66	Methanoperedens_BLZ2	Methanoperedens_BLZ2_NODE_1077_length_117127_cov_337.828951	66	54843	55592	-1	E														0
Methanoperedens_BLZ2_Methanoperedens_BLZ2_NODE_1077_length_117127_cov_337.828951_67	Methanoperedens_BLZ2	Methanoperedens_BLZ2_NODE_1077_length_117127_cov_337.828951	67	55860	56297	-1	E														0
Methanoperedens_BLZ2_Methanoperedens_BLZ2_NODE_1077_length_117127_cov_337.828951_68	Methanoperedens_BLZ2	Methanoperedens_BLZ2_NODE_1077_length_117127_cov_337.828951	68	56319	56954	-1	E														0
Methanoperedens_BLZ2_Methanoperedens_BLZ2_NODE_1077_length_117127_cov_337.828951_69	Methanoperedens_BLZ2	Methanoperedens_BLZ2_NODE_1077_length_117127_cov_337.828951	69	56917	57249	-1	E														0
Methanoperedens_BLZ2_Methanoperedens_BLZ2_NODE_1077_length_117127_cov_337.828951_70	Methanoperedens_BLZ2	Methanoperedens_BLZ2_NODE_1077_length_117127_cov_337.828951	70	57394	57555	-1	E														0
Methanoperedens_BLZ2_Methanoperedens_BLZ2_NODE_1077_length_117127_cov_337.828951_71	Methanoperedens_BLZ2	Methanoperedens_BLZ2_NODE_1077_length_117127_cov_337.828951	71	57743	58387	1	C	K07096	uncharacterized protein								Metallophosphoesterase, calcineurin superfamily [PF14582.8]; Calcineurin-like phosphoesterase superfamily domain [PF12850.9]; Calcineurin-like phosphoesterase [PF00149.30]				0
Methanoperedens_BLZ2_Methanoperedens_BLZ2_NODE_1077_length_117127_cov_337.828951_72	Methanoperedens_BLZ2	Methanoperedens_BLZ2_NODE_1077_length_117127_cov_337.828951	72	58387	59151	1	C	K07321	CO dehydrogenase maturation factor								NUBPL iron-transfer P-loop NTPase [PF10609.11]; AAA domain [PF13614.8]; Anion-transporting ATPase [PF02374.17]; CobQ/CobB/MinD/ParA nucleotide binding domain [PF01656.25]; Cellulose biosynthesis protein BcsQ [PF06564.14]; VirC1 protein [PF07015.13]; 4Fe-4S iron sulfur cluster binding proteins, NifH/frxC family [PF00142.20]; AAA domain [PF13500.8]; ATPase MipZ [PF09140.13]		sp|P07620|PARA_ECOLX Plasmid partition protein A; Xh	Xh	0
Methanoperedens_BLZ2_Methanoperedens_BLZ2_NODE_1077_length_117127_cov_337.828951_73	Methanoperedens_BLZ2	Methanoperedens_BLZ2_NODE_1077_length_117127_cov_337.828951	73	59148	59840	1	C	K04484	DNA repair protein RadB								Rad51 [PF08423.13]; recA bacterial DNA recombination protein [PF00154.23]; KaiC [PF06745.15]; AAA domain [PF13481.8]		sp|P04529|UVSX_BPT4 Recombination and repair protein; XhXr	Xr;Xh	0
Methanoperedens_BLZ2_Methanoperedens_BLZ2_NODE_1077_length_117127_cov_337.828951_74	Methanoperedens_BLZ2	Methanoperedens_BLZ2_NODE_1077_length_117127_cov_337.828951	74	59867	60196	-1	D										Protein of unknown function (DUF2551) [PF10826.10]				0
Methanoperedens_BLZ2_Methanoperedens_BLZ2_NODE_1077_length_117127_cov_337.828951_75	Methanoperedens_BLZ2	Methanoperedens_BLZ2_NODE_1077_length_117127_cov_337.828951	75	60278	60700	-1	E														0
Methanoperedens_BLZ2_Methanoperedens_BLZ2_NODE_1077_length_117127_cov_337.828951_76	Methanoperedens_BLZ2	Methanoperedens_BLZ2_NODE_1077_length_117127_cov_337.828951	76	60700	62400	-1	E														0
Methanoperedens_BLZ2_Methanoperedens_BLZ2_NODE_1077_length_117127_cov_337.828951_77	Methanoperedens_BLZ2	Methanoperedens_BLZ2_NODE_1077_length_117127_cov_337.828951	77	62495	63595	-1	C	K07577	putative mRNA 3-end processing factor								Metallo-beta-lactamase superfamily domain [PF16661.7]; Beta-Casp domain [PF10996.10]; Beta-lactamase superfamily domain [PF12706.9]; Zn-dependent metallo-hydrolase RNA specificity domain [PF07521.14]				0
Methanoperedens_BLZ2_Methanoperedens_BLZ2_NODE_1077_length_117127_cov_337.828951_78	Methanoperedens_BLZ2	Methanoperedens_BLZ2_NODE_1077_length_117127_cov_337.828951	78	63848	65149	-1	C	K07133	uncharacterized protein								Domain of unknown function (DUF4143) [PF13635.8]; AAA domain [PF13173.8]				0
Methanoperedens_BLZ2_Methanoperedens_BLZ2_NODE_1077_length_117127_cov_337.828951_79	Methanoperedens_BLZ2	Methanoperedens_BLZ2_NODE_1077_length_117127_cov_337.828951	79	65207	65668	-1	C	K01529,K02201	inosine/xanthosine triphosphatase [EC:3.6.1.73]; pantetheine-phosphate adenylyltransferase [EC:2.7.7.3]								Cytidylyltransferase-like [PF01467.28]				0
Methanoperedens_BLZ2_Methanoperedens_BLZ2_NODE_1077_length_117127_cov_337.828951_80	Methanoperedens_BLZ2	Methanoperedens_BLZ2_NODE_1077_length_117127_cov_337.828951	80	65737	67245	1	C	K04566	lysyl-tRNA synthetase, class I [EC:6.1.1.6]								tRNA synthetases class I (K) [PF01921.20]; Anticodon binding domain [PF19269.1]				0
Methanoperedens_BLZ2_Methanoperedens_BLZ2_NODE_1077_length_117127_cov_337.828951_81	Methanoperedens_BLZ2	Methanoperedens_BLZ2_NODE_1077_length_117127_cov_337.828951	81	67369	69096	1	E														0
Methanoperedens_BLZ2_Methanoperedens_BLZ2_NODE_1077_length_117127_cov_337.828951_82	Methanoperedens_BLZ2	Methanoperedens_BLZ2_NODE_1077_length_117127_cov_337.828951	82	69117	69689	-1	D										Ferrous iron transport protein B [PF02421.20]; 50S ribosome-binding GTPase [PF01926.25]; Ras family [PF00071.24]; Ethanolamine utilisation - propanediol utilisation [PF10662.11]				0
Methanoperedens_BLZ2_Methanoperedens_BLZ2_NODE_1077_length_117127_cov_337.828951_83	Methanoperedens_BLZ2	Methanoperedens_BLZ2_NODE_1077_length_117127_cov_337.828951	83	69778	71445	-1	E														0
Methanoperedens_BLZ2_Methanoperedens_BLZ2_NODE_1077_length_117127_cov_337.828951_84	Methanoperedens_BLZ2	Methanoperedens_BLZ2_NODE_1077_length_117127_cov_337.828951	84	71654	71851	1	E														0
Methanoperedens_BLZ2_Methanoperedens_BLZ2_NODE_1077_length_117127_cov_337.828951_85	Methanoperedens_BLZ2	Methanoperedens_BLZ2_NODE_1077_length_117127_cov_337.828951	85	71880	72071	1	E														0
Methanoperedens_BLZ2_Methanoperedens_BLZ2_NODE_1077_length_117127_cov_337.828951_86	Methanoperedens_BLZ2	Methanoperedens_BLZ2_NODE_1077_length_117127_cov_337.828951	86	72378	74972	-1	C	K21306	dolichyl-phosphooligosaccharide-protein glycotransferase [EC:2.4.99.21]								Oligosaccharyl transferase STT3 subunit [PF02516.16]; Archaeal glycosylation protein B long peripheral domain [PF18079.3]	GT66 dolichyl-diphosphooligosaccharide-protein glycotransferase (EC 2.4.99.18); undecaprenyl-diphosphooligosaccharide-protein glycotransferase (EC 2.4.99.19) [GT66]			0
Methanoperedens_BLZ2_Methanoperedens_BLZ2_NODE_1077_length_117127_cov_337.828951_87	Methanoperedens_BLZ2	Methanoperedens_BLZ2_NODE_1077_length_117127_cov_337.828951	87	75048	76229	-1	C	K07496	putative transposase								Probable transposase [PF01385.21]; Putative transposase DNA-binding domain [PF07282.13]; Helix-turn-helix domain [PF12323.10]		sp|P54992|YSNA_STRPR Putative transposase in snaA-snaB intergenic region; Xr	Xr	0
Methanoperedens_BLZ2_Methanoperedens_BLZ2_NODE_1077_length_117127_cov_337.828951_88	Methanoperedens_BLZ2	Methanoperedens_BLZ2_NODE_1077_length_117127_cov_337.828951	88	76438	77313	-1	C	K13683	putative colanic acid biosynthesis glycosyltransferase [EC:2.4.-.-]								Glycosyl transferase family 2 [PF00535.28]; Glycosyltransferase like family 2 [PF13641.8]	GT2 cellulose synthase (EC 2.4.1.12); chitin synthase (EC 2.4.1.16); dolichyl-phosphate beta-D-mannosyltransferase (EC 2.4.1.83); dolichyl-phosphate beta-glucosyltransferase (EC 2.4.1.117); N-acetylglucosaminyltransferase (EC 2.4.1.-); N-acetylgalactosaminyltransferase (EC 2.4.1.-); hyaluronan synthase (EC 2.4.1.212); chitin oligosaccharide synthase (EC 2.4.1.-); beta-1,3-glucan synthase (EC 2.4.…			0
Methanoperedens_BLZ2_Methanoperedens_BLZ2_NODE_1077_length_117127_cov_337.828951_89	Methanoperedens_BLZ2	Methanoperedens_BLZ2_NODE_1077_length_117127_cov_337.828951	89	77323	78264	-1	C	K02377	GDP-L-fucose synthase [EC:1.1.1.271]								GDP-mannose 4,6 dehydratase [PF16363.7]; NAD dependent epimerase/dehydratase family [PF01370.23]; RmlD substrate binding domain [PF04321.19]; 3-beta hydroxysteroid dehydrogenase/isomerase family [PF01073.21]		sp|P27830|RMLB2_ECOLI dTDP-glucose 4,6-dehydratase 2; Xh	Xh	0
Methanoperedens_BLZ2_Methanoperedens_BLZ2_NODE_1077_length_117127_cov_337.828951_90	Methanoperedens_BLZ2	Methanoperedens_BLZ2_NODE_1077_length_117127_cov_337.828951	90	78289	79515	-1	D										Glycosyl transferases group 1 [PF00534.22]; Glycosyl transferases group 1 [PF13692.8]; Glycosyltransferase Family 4 [PF13439.8]	GT4 sucrose synthase (EC 2.4.1.13); sucrose-phosphate synthase (EC 2.4.1.14); alpha-glucosyltransferase (EC 2.4.1.52); lipopolysaccharide N-acetylglucosaminyltransferase (EC 2.4.1.56); phosphatidylinositol alpha-mannosyltransferase (EC 2.4.1.57); GDP-Man: Man1GlcNAc2-PP-dolichol alpha-1,3-mannosyltransferase (EC 2.4.1.132); GDP-Man: Man3GlcNAc2-PP-dolichol/Man4GlcNAc2-PP-dolichol alpha-1,2-mannos…			0
Methanoperedens_BLZ2_Methanoperedens_BLZ2_NODE_1077_length_117127_cov_337.828951_91	Methanoperedens_BLZ2	Methanoperedens_BLZ2_NODE_1077_length_117127_cov_337.828951	91	79512	80330	-1	D										Methyltransferase domain [PF13489.8]; Methyltransferase domain [PF13847.8]; Methyltransferase domain [PF08241.14]				0
Methanoperedens_BLZ2_Methanoperedens_BLZ2_NODE_1077_length_117127_cov_337.828951_92	Methanoperedens_BLZ2	Methanoperedens_BLZ2_NODE_1077_length_117127_cov_337.828951	92	80330	81055	-1	D										Methyltransferase domain [PF13489.8]; Methyltransferase domain [PF08241.14]; Methyltransferase domain [PF13847.8]; Methyltransferase domain [PF13649.8]; ubiE/COQ5 methyltransferase family [PF01209.20]; Methyltransferase domain [PF08242.14]; Mycolic acid cyclopropane synthetase [PF02353.22]				0
Methanoperedens_BLZ2_Methanoperedens_BLZ2_NODE_1077_length_117127_cov_337.828951_93	Methanoperedens_BLZ2	Methanoperedens_BLZ2_NODE_1077_length_117127_cov_337.828951	93	81118	82104	-1	D										GNT-I family [PF03071.17]				0
Methanoperedens_BLZ2_Methanoperedens_BLZ2_NODE_1077_length_117127_cov_337.828951_94	Methanoperedens_BLZ2	Methanoperedens_BLZ2_NODE_1077_length_117127_cov_337.828951	94	82076	83494	-1	D										Capsule polysaccharide biosynthesis protein [PF05159.16]				0
Methanoperedens_BLZ2_Methanoperedens_BLZ2_NODE_1077_length_117127_cov_337.828951_95	Methanoperedens_BLZ2	Methanoperedens_BLZ2_NODE_1077_length_117127_cov_337.828951	95	83519	84529	-1	C	K15894	UDP-N-acetylglucosamine 4,6-dehydratase/5-epimerase [EC:4.2.1.115 5.1.3.-]								Polysaccharide biosynthesis protein [PF02719.17]; NAD dependent epimerase/dehydratase family [PF01370.23]; 3-beta hydroxysteroid dehydrogenase/isomerase family [PF01073.21]; GDP-mannose 4,6 dehydratase [PF16363.7]; RmlD substrate binding domain [PF04321.19]; Male sterility protein [PF07993.14]; NAD(P)H-binding [PF13460.8]; NmrA-like family [PF05368.15]; short chain dehydrogenase [PF00106.27]; KR …		sp|P27830|RMLB2_ECOLI dTDP-glucose 4,6-dehydratase 2; Xh	Xh	0
Methanoperedens_BLZ2_Methanoperedens_BLZ2_NODE_1077_length_117127_cov_337.828951_96	Methanoperedens_BLZ2	Methanoperedens_BLZ2_NODE_1077_length_117127_cov_337.828951	96	84541	85671	-1	C	K13010	perosamine synthetase [EC:2.6.1.102]								DegT/DnrJ/EryC1/StrS aminotransferase family [PF01041.19]		sp|D3QY10|COLD_ECOCB GDP-4-keto-6-deoxy-D-mannose 3-dehydratase; Xh	Xh	0
Methanoperedens_BLZ2_Methanoperedens_BLZ2_NODE_1077_length_117127_cov_337.828951_97	Methanoperedens_BLZ2	Methanoperedens_BLZ2_NODE_1077_length_117127_cov_337.828951	97	85677	86831	-1	C	K12409,K18429	bifunctional UDP-N-acetylglucosamine 2-epimerase / N-acetylmannosamine kinase [EC:3.2.1.183 2.7.1.60]; GDP/UDP-N,N'-diacetylbacillosamine 2-epimerase (hydrolysing) [EC:3.2.1.184]								UDP-N-acetylglucosamine 2-epimerase [PF02350.21]				0
Methanoperedens_BLZ2_Methanoperedens_BLZ2_NODE_1077_length_117127_cov_337.828951_98	Methanoperedens_BLZ2	Methanoperedens_BLZ2_NODE_1077_length_117127_cov_337.828951	98	86831	87226	-1	D										Bacterial transferase hexapeptide (six repeats) [PF00132.26]		REFSEQ serine acetyltransferase; Xu	Xu	0
Methanoperedens_BLZ2_Methanoperedens_BLZ2_NODE_1077_length_117127_cov_337.828951_99	Methanoperedens_BLZ2	Methanoperedens_BLZ2_NODE_1077_length_117127_cov_337.828951	99	87229	88254	-1	C	K18430	N,N'-diacetyllegionaminate synthase [EC:2.5.1.101]								NeuB family [PF03102.16]				0
Methanoperedens_BLZ2_Methanoperedens_BLZ2_NODE_1077_length_117127_cov_337.828951_100	Methanoperedens_BLZ2	Methanoperedens_BLZ2_NODE_1077_length_117127_cov_337.828951	100	88242	89021	-1	D										Enoyl-(Acyl carrier protein) reductase [PF13561.8]; short chain dehydrogenase [PF00106.27]; NAD dependent epimerase/dehydratase family [PF01370.23]				0
Methanoperedens_BLZ2_Methanoperedens_BLZ2_NODE_1077_length_117127_cov_337.828951_101	Methanoperedens_BLZ2	Methanoperedens_BLZ2_NODE_1077_length_117127_cov_337.828951	101	89117	90094	-1	D										Oxidoreductase family, NAD-binding Rossmann fold [PF01408.24]				0
Methanoperedens_BLZ2_Methanoperedens_BLZ2_NODE_1077_length_117127_cov_337.828951_102	Methanoperedens_BLZ2	Methanoperedens_BLZ2_NODE_1077_length_117127_cov_337.828951	102	90104	90802	-1	D										Methyltransferase domain [PF13847.8]; Methyltransferase domain [PF13649.8]; Methyltransferase domain [PF08242.14]; Methyltransferase domain [PF08241.14]; Methyltransferase domain [PF13489.8]; mRNA capping enzyme [PF03291.18]; Methyltransferase small domain [PF05175.16]; Methionine biosynthesis protein MetW [PF07021.14]				0
Methanoperedens_BLZ2_Methanoperedens_BLZ2_NODE_1077_length_117127_cov_337.828951_103	Methanoperedens_BLZ2	Methanoperedens_BLZ2_NODE_1077_length_117127_cov_337.828951	103	90804	91523	-1	C	K18431	CMP-N,N'-diacetyllegionaminic acid synthase [EC:2.7.7.82]								Cytidylyltransferase [PF02348.21]				0
Methanoperedens_BLZ2_Methanoperedens_BLZ2_NODE_1077_length_117127_cov_337.828951_104	Methanoperedens_BLZ2	Methanoperedens_BLZ2_NODE_1077_length_117127_cov_337.828951	104	91537	92859	-1	C	K01845	glutamate-1-semialdehyde 2,1-aminomutase [EC:5.4.3.8]								Aminotransferase class-III [PF00202.23]		sp|O27392|ARGD_METTH Acetylornithine aminotransferase; Xh	Xh	0
Methanoperedens_BLZ2_Methanoperedens_BLZ2_NODE_1077_length_117127_cov_337.828951_105	Methanoperedens_BLZ2	Methanoperedens_BLZ2_NODE_1077_length_117127_cov_337.828951	105	92863	94149	-1	E														0
Methanoperedens_BLZ2_Methanoperedens_BLZ2_NODE_1077_length_117127_cov_337.828951_106	Methanoperedens_BLZ2	Methanoperedens_BLZ2_NODE_1077_length_117127_cov_337.828951	106	94207	95877	-1	C	K04034	anaerobic magnesium-protoporphyrin IX monomethyl ester cyclase [EC:1.21.98.3]								Radical SAM superfamily [PF04055.23]; B12 binding domain [PF02310.21]				1
Methanoperedens_BLZ2_Methanoperedens_BLZ2_NODE_1077_length_117127_cov_337.828951_107	Methanoperedens_BLZ2	Methanoperedens_BLZ2_NODE_1077_length_117127_cov_337.828951	107	95897	96643	-1	D										Enoyl-(Acyl carrier protein) reductase [PF13561.8]; short chain dehydrogenase [PF00106.27]; NAD dependent epimerase/dehydratase family [PF01370.23]				0
Methanoperedens_BLZ2_Methanoperedens_BLZ2_NODE_1077_length_117127_cov_337.828951_108	Methanoperedens_BLZ2	Methanoperedens_BLZ2_NODE_1077_length_117127_cov_337.828951	108	96695	97858	-1	D										Methyltransferase domain [PF13847.8]; Methyltransferase domain [PF13489.8]; Methyltransferase domain [PF08242.14]				0
Methanoperedens_BLZ2_Methanoperedens_BLZ2_NODE_1077_length_117127_cov_337.828951_109	Methanoperedens_BLZ2	Methanoperedens_BLZ2_NODE_1077_length_117127_cov_337.828951	109	97940	99181	-1	D										C-methyltransferase C-terminal domain [PF08484.13]; Putative zinc binding domain [PF08421.13]; Methyltransferase domain [PF13489.8]				0
Methanoperedens_BLZ2_Methanoperedens_BLZ2_NODE_1077_length_117127_cov_337.828951_110	Methanoperedens_BLZ2	Methanoperedens_BLZ2_NODE_1077_length_117127_cov_337.828951	110	99217	99762	-1	D										Domain of unknown function (DUF6016) [PF19480.1]				0
Methanoperedens_BLZ2_Methanoperedens_BLZ2_NODE_1077_length_117127_cov_337.828951_111	Methanoperedens_BLZ2	Methanoperedens_BLZ2_NODE_1077_length_117127_cov_337.828951	111	99772	100992	-1	D										C-methyltransferase C-terminal domain [PF08484.13]; Methyltransferase domain [PF13489.8]; Putative zinc binding domain [PF08421.13]				0
Methanoperedens_BLZ2_Methanoperedens_BLZ2_NODE_1077_length_117127_cov_337.828951_112	Methanoperedens_BLZ2	Methanoperedens_BLZ2_NODE_1077_length_117127_cov_337.828951	112	101010	101675	-1	D										Methyltransferase domain [PF13847.8]; Methyltransferase domain [PF13649.8]; Methyltransferase domain [PF08241.14]; ubiE/COQ5 methyltransferase family [PF01209.20]; Methyltransferase domain [PF13489.8]; Methyltransferase domain [PF08242.14]; Mycolic acid cyclopropane synthetase [PF02353.22]				0
Methanoperedens_BLZ2_Methanoperedens_BLZ2_NODE_1077_length_117127_cov_337.828951_113	Methanoperedens_BLZ2	Methanoperedens_BLZ2_NODE_1077_length_117127_cov_337.828951	113	101677	102618	-1	D										Transketolase, pyrimidine binding domain [PF02779.26]; Transketolase, C-terminal domain [PF02780.22]				0
Methanoperedens_BLZ2_Methanoperedens_BLZ2_NODE_1077_length_117127_cov_337.828951_114	Methanoperedens_BLZ2	Methanoperedens_BLZ2_NODE_1077_length_117127_cov_337.828951	114	102615	103451	-1	C	K00615	transketolase [EC:2.2.1.1]								Transketolase, thiamine diphosphate binding domain [PF00456.23]; 1-deoxy-D-xylulose-5-phosphate synthase [PF13292.8]				0
Methanoperedens_BLZ2_Methanoperedens_BLZ2_NODE_1077_length_117127_cov_337.828951_115	Methanoperedens_BLZ2	Methanoperedens_BLZ2_NODE_1077_length_117127_cov_337.828951	115	103481	104551	-1	D										Radical SAM superfamily [PF04055.23]; 4Fe-4S single cluster domain [PF13353.8]; 4Fe-4S single cluster domain [PF13394.8]				0
Methanoperedens_BLZ2_Methanoperedens_BLZ2_NODE_1077_length_117127_cov_337.828951_116	Methanoperedens_BLZ2	Methanoperedens_BLZ2_NODE_1077_length_117127_cov_337.828951	116	104603	105670	-1	D										Radical SAM superfamily [PF04055.23]; 4Fe-4S single cluster domain [PF13394.8]; 4Fe-4S single cluster domain [PF13353.8]; Iron-sulfur cluster-binding domain [PF13186.8]				0
Methanoperedens_BLZ2_Methanoperedens_BLZ2_NODE_1077_length_117127_cov_337.828951_117	Methanoperedens_BLZ2	Methanoperedens_BLZ2_NODE_1077_length_117127_cov_337.828951	117	105672	106247	-1	C	K03271	D-sedoheptulose 7-phosphate isomerase [EC:5.3.1.28]								SIS domain [PF13580.8]; SIS domain [PF01380.24]				0
Methanoperedens_BLZ2_Methanoperedens_BLZ2_NODE_1077_length_117127_cov_337.828951_118	Methanoperedens_BLZ2	Methanoperedens_BLZ2_NODE_1077_length_117127_cov_337.828951	118	106265	107791	-1	D										pfkB family carbohydrate kinase [PF00294.26]; Cytidylyltransferase-like [PF01467.28]		sp|A6Q4Z6|HLDE_NITSB Bifunctional protein HldE; Xh	Xh	0
Methanoperedens_BLZ2_Methanoperedens_BLZ2_NODE_1077_length_117127_cov_337.828951_119	Methanoperedens_BLZ2	Methanoperedens_BLZ2_NODE_1077_length_117127_cov_337.828951	119	107854	108327	-1	D										Cytidylyltransferase-like [PF01467.28]		sp|Q2G2X2|TARD_STAA8 Glycerol-3-phosphate cytidylyltransferase; Xh	Xh	0
Methanoperedens_BLZ2_Methanoperedens_BLZ2_NODE_1077_length_117127_cov_337.828951_120	Methanoperedens_BLZ2	Methanoperedens_BLZ2_NODE_1077_length_117127_cov_337.828951	120	108324	109283	-1	E														0
Methanoperedens_BLZ2_Methanoperedens_BLZ2_NODE_1077_length_117127_cov_337.828951_121	Methanoperedens_BLZ2	Methanoperedens_BLZ2_NODE_1077_length_117127_cov_337.828951	121	109292	109852	-1	C	K03273	D-glycero-D-manno-heptose 1,7-bisphosphate phosphatase [EC:3.1.3.82 3.1.3.83]								Polynucleotide kinase 3 phosphatase [PF08645.13]; HAD-hyrolase-like [PF13242.8]; Haloacid dehalogenase-like hydrolase [PF13419.8]				0
Methanoperedens_BLZ2_Methanoperedens_BLZ2_NODE_1077_length_117127_cov_337.828951_122	Methanoperedens_BLZ2	Methanoperedens_BLZ2_NODE_1077_length_117127_cov_337.828951	122	109849	110493	-1	C	K00616	transaldolase [EC:2.2.1.2]								Transaldolase/Fructose-6-phosphate aldolase [PF00923.21]		sp|B8H6D3|TAL_CAUVN Probable transaldolase; Xh	Xh	0
Methanoperedens_BLZ2_Methanoperedens_BLZ2_NODE_1077_length_117127_cov_337.828951_123	Methanoperedens_BLZ2	Methanoperedens_BLZ2_NODE_1077_length_117127_cov_337.828951	123	110522	111967	-1	D										Polysaccharide biosynthesis protein [PF13440.8]; Polysaccharide biosynthesis protein [PF01943.19]; Polysaccharide biosynthesis C-terminal domain [PF14667.8]; Lipid II flippase MurJ [PF03023.16]				0
Methanoperedens_BLZ2_Methanoperedens_BLZ2_NODE_1077_length_117127_cov_337.828951_124	Methanoperedens_BLZ2	Methanoperedens_BLZ2_NODE_1077_length_117127_cov_337.828951	124	112097	112453	-1	E														0
Methanoperedens_BLZ2_Methanoperedens_BLZ2_NODE_1077_length_117127_cov_337.828951_125	Methanoperedens_BLZ2	Methanoperedens_BLZ2_NODE_1077_length_117127_cov_337.828951	125	112910	113938	-1	C	K01711	GDPmannose 4,6-dehydratase [EC:4.2.1.47]								GDP-mannose 4,6 dehydratase [PF16363.7]; NAD dependent epimerase/dehydratase family [PF01370.23]; RmlD substrate binding domain [PF04321.19]		sp|P27830|RMLB2_ECOLI dTDP-glucose 4,6-dehydratase 2; Xh	Xh	0
Methanoperedens_BLZ2_Methanoperedens_BLZ2_NODE_1077_length_117127_cov_337.828951_126	Methanoperedens_BLZ2	Methanoperedens_BLZ2_NODE_1077_length_117127_cov_337.828951	126	114084	114845	1	C	K12234	coenzyme F420-0:L-glutamate ligase / coenzyme F420-1:gamma-L-glutamate ligase [EC:6.3.2.31 6.3.2.34]								F420-0:Gamma-glutamyl ligase [PF01996.18]				0
Methanoperedens_BLZ2_Methanoperedens_BLZ2_NODE_1077_length_117127_cov_337.828951_127	Methanoperedens_BLZ2	Methanoperedens_BLZ2_NODE_1077_length_117127_cov_337.828951	127	114826	116010	-1	C	K06885	uncharacterized protein								HD associated region [PF19276.1]; HD domain [PF01966.24]				0
Methanoperedens_BLZ2_Methanoperedens_BLZ2_NODE_1077_length_117127_cov_337.828951_128	Methanoperedens_BLZ2	Methanoperedens_BLZ2_NODE_1077_length_117127_cov_337.828951	128	115982	116314	-1	C	K07076	uncharacterized protein								Polymerase beta, Nucleotidyltransferase [PF18765.3]; Nucleotidyltransferase domain [PF01909.25]				0
Methanoperedens_BLZ2_Methanoperedens_BLZ2_NODE_1077_length_117127_cov_337.828951_129	Methanoperedens_BLZ2	Methanoperedens_BLZ2_NODE_1077_length_117127_cov_337.828951	129	116311	116865	-1	E														0
Methanoperedens_BLZ2_Methanoperedens_BLZ2_NODE_11016_length_29797_cov_350.075987_1	Methanoperedens_BLZ2	Methanoperedens_BLZ2_NODE_11016_length_29797_cov_350.075987	1	114	1298	-1	D										C-methyltransferase C-terminal domain [PF08484.13]; Methyltransferase domain [PF13489.8]; Methyltransferase domain [PF13847.8]				0
Methanoperedens_BLZ2_Methanoperedens_BLZ2_NODE_11016_length_29797_cov_350.075987_2	Methanoperedens_BLZ2	Methanoperedens_BLZ2_NODE_11016_length_29797_cov_350.075987	2	1376	2836	-1	D										Polysaccharide biosynthesis protein [PF13440.8]; Polysaccharide biosynthesis protein [PF01943.19]				0
Methanoperedens_BLZ2_Methanoperedens_BLZ2_NODE_11016_length_29797_cov_350.075987_3	Methanoperedens_BLZ2	Methanoperedens_BLZ2_NODE_11016_length_29797_cov_350.075987	3	3154	6891	-1	D			MER0218251	I43	MER0218251 - family I43 unassigned peptidase inhibitors (Pedosphaera parvula) [I43.UPW]#I43#{inhibitor unit: 234-302}~source ZP_03629640~	FALSE	0.476	63	2.52e-08	Carbohydrate binding domain [PF02018.19]; FG-GAP-like repeat [PF13517.8]; Immunoglobulin I-set domain [PF07679.18]	CBM16 Carbohydrate-binding module 16. Binding to cellulose and glucomannan demonstrated [B. Bae et al (2008) J Biol Chem. 283:12415-25 (PMID: 18025086)] [CBM16]; CBM16 Carbohydrate-binding module 16. Binding to cellulose and glucomannan demonstrated [B. Bae et al (2008) J Biol Chem. 283:12415-25 (PMID: 18025086)] [CBM16]; CBM16 Carbohydrate-binding module 16. Binding to cellulose and glucomannan …			0
Methanoperedens_BLZ2_Methanoperedens_BLZ2_NODE_11016_length_29797_cov_350.075987_4	Methanoperedens_BLZ2	Methanoperedens_BLZ2_NODE_11016_length_29797_cov_350.075987	4	7128	9410	-1	D										FG-GAP-like repeat [PF13517.8]				0
Methanoperedens_BLZ2_Methanoperedens_BLZ2_NODE_11016_length_29797_cov_350.075987_5	Methanoperedens_BLZ2	Methanoperedens_BLZ2_NODE_11016_length_29797_cov_350.075987	5	9418	10692	-1	C	K06338	spore coat protein SA								Glycosyl transferases group 1 [PF00534.22]; Glycosyl transferases group 1 [PF13692.8]; Glycosyl transferases group 1 [PF13524.8]	GT4 sucrose synthase (EC 2.4.1.13); sucrose-phosphate synthase (EC 2.4.1.14); alpha-glucosyltransferase (EC 2.4.1.52); lipopolysaccharide N-acetylglucosaminyltransferase (EC 2.4.1.56); phosphatidylinositol alpha-mannosyltransferase (EC 2.4.1.57); GDP-Man: Man1GlcNAc2-PP-dolichol alpha-1,3-mannosyltransferase (EC 2.4.1.132); GDP-Man: Man3GlcNAc2-PP-dolichol/Man4GlcNAc2-PP-dolichol alpha-1,2-mannos…			0
Methanoperedens_BLZ2_Methanoperedens_BLZ2_NODE_11016_length_29797_cov_350.075987_6	Methanoperedens_BLZ2	Methanoperedens_BLZ2_NODE_11016_length_29797_cov_350.075987	6	10863	12971	-1	D										Carbohydrate binding domain [PF02018.19]; Immunoglobulin domain [PF13895.8]	CBM16 Carbohydrate-binding module 16. Binding to cellulose and glucomannan demonstrated [B. Bae et al (2008) J Biol Chem. 283:12415-25 (PMID: 18025086)] [CBM16]; CBM16 Carbohydrate-binding module 16. Binding to cellulose and glucomannan demonstrated [B. Bae et al (2008) J Biol Chem. 283:12415-25 (PMID: 18025086)] [CBM16]; CBM4 Modules of approx. 150 residues found in bacterial enzymes. Binding of…	REFSEQ putative tail protein; Xu	Xu	0
Methanoperedens_BLZ2_Methanoperedens_BLZ2_NODE_11016_length_29797_cov_350.075987_7	Methanoperedens_BLZ2	Methanoperedens_BLZ2_NODE_11016_length_29797_cov_350.075987	7	13406	29797	-1	C	K20276	large repetitive protein	MER0243753	U69	MER0243753 - family U69 unassigned peptidases (Pseudomonas mendocina) [U69.UPW]#U69#{peptidase unit: 454-725}~source YP_004378515~	FALSE	0.605	152	2.2e-34	Bacterial Ig-like domain [PF19078.2]; Bacterial Ig-like domain [PF13205.8]; Carbohydrate binding domain [PF02018.19]; SdrD B-like domain [PF17210.5]; Protein of unknown function (DUF1349) [PF07081.13]; Beta xylosidase C-terminal Concanavalin A-like domain [PF17851.3]; Immunoglobulin domain [PF13895.8]; Immunoglobulin domain [PF13927.8]; Immunoglobulin I-set domain [PF07679.18]	CBM4 Modules of approx. 150 residues found in bacterial enzymes. Binding of these modules has been demonstrated with xylan, beta-1,3-glucan, beta-1,3-1,4-glucan, beta-1,6-glucan and amorphous cellulose but not with crystalline cellulose. [CBM4]; CBM4 Modules of approx. 150 residues found in bacterial enzymes. Binding of these modules has been demonstrated with xylan, beta-1,3-glucan, beta-1,3-1,4…	sp|P18056|HOC_BPT4 Highly immunogenic outer capsid protein; Xs	Xs	0
Methanoperedens_BLZ2_Methanoperedens_BLZ2_NODE_133461_length_4402_cov_561.308489_1	Methanoperedens_BLZ2	Methanoperedens_BLZ2_NODE_133461_length_4402_cov_561.308489	1	1	324	1	C	K02197	cytochrome c-type biogenesis protein CcmE								CcmE [PF03100.17]				0
Methanoperedens_BLZ2_Methanoperedens_BLZ2_NODE_133461_length_4402_cov_561.308489_2	Methanoperedens_BLZ2	Methanoperedens_BLZ2_NODE_133461_length_4402_cov_561.308489	2	340	2349	1	C	K02198	cytochrome c-type biogenesis protein CcmF								Cytochrome c-type biogenesis protein CcmF C-terminal [PF16327.7]; Cytochrome C assembly protein [PF01578.22]				0
Methanoperedens_BLZ2_Methanoperedens_BLZ2_NODE_133461_length_4402_cov_561.308489_3	Methanoperedens_BLZ2	Methanoperedens_BLZ2_NODE_133461_length_4402_cov_561.308489	3	2339	2761	1	D										Cytochrome C biogenesis protein [PF03918.16]				0
Methanoperedens_BLZ2_Methanoperedens_BLZ2_NODE_133461_length_4402_cov_561.308489_4	Methanoperedens_BLZ2	Methanoperedens_BLZ2_NODE_133461_length_4402_cov_561.308489	4	2754	4400	1	E														0
Methanoperedens_BLZ2_Methanoperedens_BLZ2_NODE_14352_length_24780_cov_514.726309_1	Methanoperedens_BLZ2	Methanoperedens_BLZ2_NODE_14352_length_24780_cov_514.726309	1	3	1097	1	D										Type II/IV secretion system protein [PF00437.22]				0
Methanoperedens_BLZ2_Methanoperedens_BLZ2_NODE_14352_length_24780_cov_514.726309_2	Methanoperedens_BLZ2	Methanoperedens_BLZ2_NODE_14352_length_24780_cov_514.726309	2	1079	3073	1	E														0
Methanoperedens_BLZ2_Methanoperedens_BLZ2_NODE_14352_length_24780_cov_514.726309_3	Methanoperedens_BLZ2	Methanoperedens_BLZ2_NODE_14352_length_24780_cov_514.726309	3	3091	3588	-1	E														0
Methanoperedens_BLZ2_Methanoperedens_BLZ2_NODE_14352_length_24780_cov_514.726309_4	Methanoperedens_BLZ2	Methanoperedens_BLZ2_NODE_14352_length_24780_cov_514.726309	4	3753	4385	-1	E														0
Methanoperedens_BLZ2_Methanoperedens_BLZ2_NODE_14352_length_24780_cov_514.726309_5	Methanoperedens_BLZ2	Methanoperedens_BLZ2_NODE_14352_length_24780_cov_514.726309	5	4382	4978	-1	E														0
Methanoperedens_BLZ2_Methanoperedens_BLZ2_NODE_14352_length_24780_cov_514.726309_6	Methanoperedens_BLZ2	Methanoperedens_BLZ2_NODE_14352_length_24780_cov_514.726309	6	4960	5823	-1	E														0
Methanoperedens_BLZ2_Methanoperedens_BLZ2_NODE_14352_length_24780_cov_514.726309_7	Methanoperedens_BLZ2	Methanoperedens_BLZ2_NODE_14352_length_24780_cov_514.726309	7	5832	6803	-1	E														0
Methanoperedens_BLZ2_Methanoperedens_BLZ2_NODE_14352_length_24780_cov_514.726309_8	Methanoperedens_BLZ2	Methanoperedens_BLZ2_NODE_14352_length_24780_cov_514.726309	8	6804	7379	-1	E														0
Methanoperedens_BLZ2_Methanoperedens_BLZ2_NODE_14352_length_24780_cov_514.726309_9	Methanoperedens_BLZ2	Methanoperedens_BLZ2_NODE_14352_length_24780_cov_514.726309	9	7376	8119	-1	E														0
Methanoperedens_BLZ2_Methanoperedens_BLZ2_NODE_14352_length_24780_cov_514.726309_10	Methanoperedens_BLZ2	Methanoperedens_BLZ2_NODE_14352_length_24780_cov_514.726309	10	8241	9155	-1	E														0
Methanoperedens_BLZ2_Methanoperedens_BLZ2_NODE_14352_length_24780_cov_514.726309_11	Methanoperedens_BLZ2	Methanoperedens_BLZ2_NODE_14352_length_24780_cov_514.726309	11	9166	9372	-1	E														0
Methanoperedens_BLZ2_Methanoperedens_BLZ2_NODE_14352_length_24780_cov_514.726309_12	Methanoperedens_BLZ2	Methanoperedens_BLZ2_NODE_14352_length_24780_cov_514.726309	12	9369	9671	-1	E														0
Methanoperedens_BLZ2_Methanoperedens_BLZ2_NODE_14352_length_24780_cov_514.726309_13	Methanoperedens_BLZ2	Methanoperedens_BLZ2_NODE_14352_length_24780_cov_514.726309	13	9716	10393	-1	D										AAA domain [PF13614.8]				0
Methanoperedens_BLZ2_Methanoperedens_BLZ2_NODE_14352_length_24780_cov_514.726309_14	Methanoperedens_BLZ2	Methanoperedens_BLZ2_NODE_14352_length_24780_cov_514.726309	14	10438	11382	-1	E														0
Methanoperedens_BLZ2_Methanoperedens_BLZ2_NODE_14352_length_24780_cov_514.726309_15	Methanoperedens_BLZ2	Methanoperedens_BLZ2_NODE_14352_length_24780_cov_514.726309	15	11476	11982	1	E														0
Methanoperedens_BLZ2_Methanoperedens_BLZ2_NODE_14352_length_24780_cov_514.726309_16	Methanoperedens_BLZ2	Methanoperedens_BLZ2_NODE_14352_length_24780_cov_514.726309	16	12048	12281	-1	E														0
Methanoperedens_BLZ2_Methanoperedens_BLZ2_NODE_14352_length_24780_cov_514.726309_17	Methanoperedens_BLZ2	Methanoperedens_BLZ2_NODE_14352_length_24780_cov_514.726309	17	12306	12584	-1	E														0
Methanoperedens_BLZ2_Methanoperedens_BLZ2_NODE_14352_length_24780_cov_514.726309_18	Methanoperedens_BLZ2	Methanoperedens_BLZ2_NODE_14352_length_24780_cov_514.726309	18	12547	12813	-1	E														0
Methanoperedens_BLZ2_Methanoperedens_BLZ2_NODE_14352_length_24780_cov_514.726309_19	Methanoperedens_BLZ2	Methanoperedens_BLZ2_NODE_14352_length_24780_cov_514.726309	19	12837	13046	-1	E														0
Methanoperedens_BLZ2_Methanoperedens_BLZ2_NODE_14352_length_24780_cov_514.726309_20	Methanoperedens_BLZ2	Methanoperedens_BLZ2_NODE_14352_length_24780_cov_514.726309	20	13034	13321	-1	E														0
Methanoperedens_BLZ2_Methanoperedens_BLZ2_NODE_14352_length_24780_cov_514.726309_21	Methanoperedens_BLZ2	Methanoperedens_BLZ2_NODE_14352_length_24780_cov_514.726309	21	13328	13600	-1	E														0
Methanoperedens_BLZ2_Methanoperedens_BLZ2_NODE_14352_length_24780_cov_514.726309_22	Methanoperedens_BLZ2	Methanoperedens_BLZ2_NODE_14352_length_24780_cov_514.726309	22	13551	13790	-1	E														0
Methanoperedens_BLZ2_Methanoperedens_BLZ2_NODE_14352_length_24780_cov_514.726309_23	Methanoperedens_BLZ2	Methanoperedens_BLZ2_NODE_14352_length_24780_cov_514.726309	23	13759	14010	-1	E														0
Methanoperedens_BLZ2_Methanoperedens_BLZ2_NODE_14352_length_24780_cov_514.726309_24	Methanoperedens_BLZ2	Methanoperedens_BLZ2_NODE_14352_length_24780_cov_514.726309	24	14003	17905	-1	D										Bacterial protein of unknown function (DUF853) [PF05872.14]				0
Methanoperedens_BLZ2_Methanoperedens_BLZ2_NODE_14352_length_24780_cov_514.726309_25	Methanoperedens_BLZ2	Methanoperedens_BLZ2_NODE_14352_length_24780_cov_514.726309	25	18034	18522	-1	E														0
Methanoperedens_BLZ2_Methanoperedens_BLZ2_NODE_14352_length_24780_cov_514.726309_26	Methanoperedens_BLZ2	Methanoperedens_BLZ2_NODE_14352_length_24780_cov_514.726309	26	18555	19001	-1	E														0
Methanoperedens_BLZ2_Methanoperedens_BLZ2_NODE_14352_length_24780_cov_514.726309_27	Methanoperedens_BLZ2	Methanoperedens_BLZ2_NODE_14352_length_24780_cov_514.726309	27	19414	19665	1	E														0
Methanoperedens_BLZ2_Methanoperedens_BLZ2_NODE_14352_length_24780_cov_514.726309_28	Methanoperedens_BLZ2	Methanoperedens_BLZ2_NODE_14352_length_24780_cov_514.726309	28	19896	20510	1	E														0
Methanoperedens_BLZ2_Methanoperedens_BLZ2_NODE_14352_length_24780_cov_514.726309_29	Methanoperedens_BLZ2	Methanoperedens_BLZ2_NODE_14352_length_24780_cov_514.726309	29	20524	22425	1	E														0
Methanoperedens_BLZ2_Methanoperedens_BLZ2_NODE_14352_length_24780_cov_514.726309_30	Methanoperedens_BLZ2	Methanoperedens_BLZ2_NODE_14352_length_24780_cov_514.726309	30	22446	23060	1	E														0
Methanoperedens_BLZ2_Methanoperedens_BLZ2_NODE_14352_length_24780_cov_514.726309_31	Methanoperedens_BLZ2	Methanoperedens_BLZ2_NODE_14352_length_24780_cov_514.726309	31	23091	24509	1	C	K07133	uncharacterized protein								AAA domain [PF13173.8]				0
Methanoperedens_BLZ2_Methanoperedens_BLZ2_NODE_14352_length_24780_cov_514.726309_32	Methanoperedens_BLZ2	Methanoperedens_BLZ2_NODE_14352_length_24780_cov_514.726309	32	24569	24778	1	E														0
Methanoperedens_BLZ2_Methanoperedens_BLZ2_NODE_1454_length_100048_cov_302.893063_1	Methanoperedens_BLZ2	Methanoperedens_BLZ2_NODE_1454_length_100048_cov_302.893063	1	3	101	1	E														0
Methanoperedens_BLZ2_Methanoperedens_BLZ2_NODE_1454_length_100048_cov_302.893063_2	Methanoperedens_BLZ2	Methanoperedens_BLZ2_NODE_1454_length_100048_cov_302.893063	2	377	682	1	C	K07075	uncharacterized protein								Polymerase beta, Nucleotidyltransferase [PF18765.3]; Nucleotidyltransferase domain [PF01909.25]				0
Methanoperedens_BLZ2_Methanoperedens_BLZ2_NODE_1454_length_100048_cov_302.893063_3	Methanoperedens_BLZ2	Methanoperedens_BLZ2_NODE_1454_length_100048_cov_302.893063	3	675	1016	1	D										Protein of unknown function DUF86 [PF01934.19]				0
Methanoperedens_BLZ2_Methanoperedens_BLZ2_NODE_1454_length_100048_cov_302.893063_4	Methanoperedens_BLZ2	Methanoperedens_BLZ2_NODE_1454_length_100048_cov_302.893063	4	1003	1248	1	E														0
Methanoperedens_BLZ2_Methanoperedens_BLZ2_NODE_1454_length_100048_cov_302.893063_5	Methanoperedens_BLZ2	Methanoperedens_BLZ2_NODE_1454_length_100048_cov_302.893063	5	1245	1337	1	E														0
Methanoperedens_BLZ2_Methanoperedens_BLZ2_NODE_1454_length_100048_cov_302.893063_6	Methanoperedens_BLZ2	Methanoperedens_BLZ2_NODE_1454_length_100048_cov_302.893063	6	1386	2216	1	E														0
Methanoperedens_BLZ2_Methanoperedens_BLZ2_NODE_1454_length_100048_cov_302.893063_7	Methanoperedens_BLZ2	Methanoperedens_BLZ2_NODE_1454_length_100048_cov_302.893063	7	2323	3960	1	C	K07459	putative ATP-dependent endonuclease of the OLD family								AAA ATPase domain [PF13175.8]; AAA domain, putative AbiEii toxin, Type IV TA system [PF13304.8]; Protein of unknown function (DUF2813) [PF11398.10]; AAA domain [PF13476.8]				0
Methanoperedens_BLZ2_Methanoperedens_BLZ2_NODE_1454_length_100048_cov_302.893063_8	Methanoperedens_BLZ2	Methanoperedens_BLZ2_NODE_1454_length_100048_cov_302.893063	8	3957	4190	1	E														0
Methanoperedens_BLZ2_Methanoperedens_BLZ2_NODE_1454_length_100048_cov_302.893063_9	Methanoperedens_BLZ2	Methanoperedens_BLZ2_NODE_1454_length_100048_cov_302.893063	9	4281	4499	1	C	K01154	type I restriction enzyme, S subunit [EC:3.1.21.3]								Type I restriction modification DNA specificity domain [PF01420.21]				0
Methanoperedens_BLZ2_Methanoperedens_BLZ2_NODE_1454_length_100048_cov_302.893063_10	Methanoperedens_BLZ2	Methanoperedens_BLZ2_NODE_1454_length_100048_cov_302.893063	10	4547	4828	1	C	K19156	antitoxin PrlF								Antidote-toxin recognition MazE, bacterial antitoxin [PF04014.20]; prlF antitoxin for toxin YhaV_toxin [PF15937.7]				0
Methanoperedens_BLZ2_Methanoperedens_BLZ2_NODE_1454_length_100048_cov_302.893063_11	Methanoperedens_BLZ2	Methanoperedens_BLZ2_NODE_1454_length_100048_cov_302.893063	11	4959	5090	1	C	K07063	uncharacterized protein												0
Methanoperedens_BLZ2_Methanoperedens_BLZ2_NODE_1454_length_100048_cov_302.893063_12	Methanoperedens_BLZ2	Methanoperedens_BLZ2_NODE_1454_length_100048_cov_302.893063	12	5273	5590	1	C	K07075,K07076	uncharacterized protein; uncharacterized protein								Polymerase beta, Nucleotidyltransferase [PF18765.3]; Nucleotidyltransferase domain [PF01909.25]				0
Methanoperedens_BLZ2_Methanoperedens_BLZ2_NODE_1454_length_100048_cov_302.893063_13	Methanoperedens_BLZ2	Methanoperedens_BLZ2_NODE_1454_length_100048_cov_302.893063	13	5583	5681	1	E														0
Methanoperedens_BLZ2_Methanoperedens_BLZ2_NODE_1454_length_100048_cov_302.893063_14	Methanoperedens_BLZ2	Methanoperedens_BLZ2_NODE_1454_length_100048_cov_302.893063	14	5662	6636	1	D										Protein of unknown function (DUF1186) [PF06685.13]; SEC-C motif [PF02810.17]				0
Methanoperedens_BLZ2_Methanoperedens_BLZ2_NODE_1454_length_100048_cov_302.893063_15	Methanoperedens_BLZ2	Methanoperedens_BLZ2_NODE_1454_length_100048_cov_302.893063	15	6736	7509	1	C	K02049	NitT/TauT family transport system ATP-binding protein								ABC transporter [PF00005.29]				0
Methanoperedens_BLZ2_Methanoperedens_BLZ2_NODE_1454_length_100048_cov_302.893063_16	Methanoperedens_BLZ2	Methanoperedens_BLZ2_NODE_1454_length_100048_cov_302.893063	16	7499	8251	1	C	K02050	NitT/TauT family transport system permease protein								Binding-protein-dependent transport system inner membrane component [PF00528.24]				0
Methanoperedens_BLZ2_Methanoperedens_BLZ2_NODE_1454_length_100048_cov_302.893063_17	Methanoperedens_BLZ2	Methanoperedens_BLZ2_NODE_1454_length_100048_cov_302.893063	17	8280	9305	1	C	K02051	NitT/TauT family transport system substrate-binding protein								NMT1/THI5 like [PF09084.13]; NMT1-like family [PF13379.8]; NMT1-like family [PF16868.7]				0
Methanoperedens_BLZ2_Methanoperedens_BLZ2_NODE_1454_length_100048_cov_302.893063_18	Methanoperedens_BLZ2	Methanoperedens_BLZ2_NODE_1454_length_100048_cov_302.893063	18	9277	9705	1	C	K09706	uncharacterized protein								Protein of unknown function (DUF1284) [PF06935.13]				0
Methanoperedens_BLZ2_Methanoperedens_BLZ2_NODE_1454_length_100048_cov_302.893063_19	Methanoperedens_BLZ2	Methanoperedens_BLZ2_NODE_1454_length_100048_cov_302.893063	19	9695	10390	-1	D										Histidine biosynthesis protein [PF00977.23]				0
Methanoperedens_BLZ2_Methanoperedens_BLZ2_NODE_1454_length_100048_cov_302.893063_20	Methanoperedens_BLZ2	Methanoperedens_BLZ2_NODE_1454_length_100048_cov_302.893063	20	10579	12615	1	C	K00198	anaerobic carbon-monoxide dehydrogenase catalytic subunit [EC:1.2.7.4]								Prismane/CO dehydrogenase family [PF03063.22]				0
Methanoperedens_BLZ2_Methanoperedens_BLZ2_NODE_1454_length_100048_cov_302.893063_21	Methanoperedens_BLZ2	Methanoperedens_BLZ2_NODE_1454_length_100048_cov_302.893063	21	12779	13303	1	D										Haem-NO-binding [PF07700.17]				0
Methanoperedens_BLZ2_Methanoperedens_BLZ2_NODE_1454_length_100048_cov_302.893063_22	Methanoperedens_BLZ2	Methanoperedens_BLZ2_NODE_1454_length_100048_cov_302.893063	22	13487	14053	1	D										Flavin reductase like domain [PF01613.20]				0
Methanoperedens_BLZ2_Methanoperedens_BLZ2_NODE_1454_length_100048_cov_302.893063_23	Methanoperedens_BLZ2	Methanoperedens_BLZ2_NODE_1454_length_100048_cov_302.893063	23	14080	14271	1	E														0
Methanoperedens_BLZ2_Methanoperedens_BLZ2_NODE_1454_length_100048_cov_302.893063_24	Methanoperedens_BLZ2	Methanoperedens_BLZ2_NODE_1454_length_100048_cov_302.893063	24	14274	14633	1	E														0
Methanoperedens_BLZ2_Methanoperedens_BLZ2_NODE_1454_length_100048_cov_302.893063_25	Methanoperedens_BLZ2	Methanoperedens_BLZ2_NODE_1454_length_100048_cov_302.893063	25	14636	15025	-1	C	K09135	uncharacterized protein								Protein of unknown function (DUF473) [PF04322.14]				0
Methanoperedens_BLZ2_Methanoperedens_BLZ2_NODE_1454_length_100048_cov_302.893063_26	Methanoperedens_BLZ2	Methanoperedens_BLZ2_NODE_1454_length_100048_cov_302.893063	26	15032	15838	-1	C	K06869	uncharacterized protein								PAC2 family [PF09754.11]				0
Methanoperedens_BLZ2_Methanoperedens_BLZ2_NODE_1454_length_100048_cov_302.893063_27	Methanoperedens_BLZ2	Methanoperedens_BLZ2_NODE_1454_length_100048_cov_302.893063	27	15906	17369	1	C	K02323	DNA polymerase II small subunit [EC:2.7.7.7]								DNA polymerase alpha/epsilon subunit B [PF04042.18]; Calcineurin-like phosphoesterase superfamily domain [PF12850.9]; Calcineurin-like phosphoesterase [PF00149.30]				0
Methanoperedens_BLZ2_Methanoperedens_BLZ2_NODE_1454_length_100048_cov_302.893063_28	Methanoperedens_BLZ2	Methanoperedens_BLZ2_NODE_1454_length_100048_cov_302.893063	28	17373	18158	1	C	K07502	uncharacterized protein								RNase_H superfamily [PF13482.8]; Predicted 3'-5' exonuclease related to the exonuclease domain of PolB [PF10108.11]				0
Methanoperedens_BLZ2_Methanoperedens_BLZ2_NODE_1454_length_100048_cov_302.893063_29	Methanoperedens_BLZ2	Methanoperedens_BLZ2_NODE_1454_length_100048_cov_302.893063	29	18144	18890	-1	C	K07090	uncharacterized protein								Sulfite exporter TauE/SafE [PF01925.21]				0
Methanoperedens_BLZ2_Methanoperedens_BLZ2_NODE_1454_length_100048_cov_302.893063_30	Methanoperedens_BLZ2	Methanoperedens_BLZ2_NODE_1454_length_100048_cov_302.893063	30	18979	19392	1	C	K02197	cytochrome c-type biogenesis protein CcmE								CcmE [PF03100.17]				0
Methanoperedens_BLZ2_Methanoperedens_BLZ2_NODE_1454_length_100048_cov_302.893063_31	Methanoperedens_BLZ2	Methanoperedens_BLZ2_NODE_1454_length_100048_cov_302.893063	31	19554	20828	1	D										Amino acid permease [PF13520.8]; Amino acid permease [PF00324.23]; Spore germination protein [PF03845.15]				0
Methanoperedens_BLZ2_Methanoperedens_BLZ2_NODE_1454_length_100048_cov_302.893063_32	Methanoperedens_BLZ2	Methanoperedens_BLZ2_NODE_1454_length_100048_cov_302.893063	32	20836	23457	1	C	K03555	DNA mismatch repair protein MutS								MutS domain V [PF00488.23]; MutS domain III [PF05192.20]; MutS domain I [PF01624.22]; MutS domain II [PF05188.19]; MutS family domain IV [PF05190.20]				0
Methanoperedens_BLZ2_Methanoperedens_BLZ2_NODE_1454_length_100048_cov_302.893063_33	Methanoperedens_BLZ2	Methanoperedens_BLZ2_NODE_1454_length_100048_cov_302.893063	33	23448	24275	1	D										tRNA pseudouridine synthase [PF01416.22]				0
Methanoperedens_BLZ2_Methanoperedens_BLZ2_NODE_1454_length_100048_cov_302.893063_34	Methanoperedens_BLZ2	Methanoperedens_BLZ2_NODE_1454_length_100048_cov_302.893063	34	24269	25285	1	C	K07446	tRNA (guanine10-N2)-dimethyltransferase [EC:2.1.1.213]								Putative RNA methylase family UPF0020 [PF01170.20]; N-6 DNA Methylase [PF02384.18]; Methyltransferase domain [PF08241.14]; ubiE/COQ5 methyltransferase family [PF01209.20]				0
Methanoperedens_BLZ2_Methanoperedens_BLZ2_NODE_1454_length_100048_cov_302.893063_35	Methanoperedens_BLZ2	Methanoperedens_BLZ2_NODE_1454_length_100048_cov_302.893063	35	25543	26823	-1	D										Aminotransferase class-III [PF00202.23]		sp|O27392|ARGD_METTH Acetylornithine aminotransferase; Xh	Xh	0
Methanoperedens_BLZ2_Methanoperedens_BLZ2_NODE_1454_length_100048_cov_302.893063_36	Methanoperedens_BLZ2	Methanoperedens_BLZ2_NODE_1454_length_100048_cov_302.893063	36	26832	28304	-1	C	K22187	alpha-ketoglutaric semialdehyde dehydrogenase [EC:1.2.1.-]								Aldehyde dehydrogenase family [PF00171.24]				0
Methanoperedens_BLZ2_Methanoperedens_BLZ2_NODE_1454_length_100048_cov_302.893063_37	Methanoperedens_BLZ2	Methanoperedens_BLZ2_NODE_1454_length_100048_cov_302.893063	37	28369	28563	1	E														0
Methanoperedens_BLZ2_Methanoperedens_BLZ2_NODE_1454_length_100048_cov_302.893063_38	Methanoperedens_BLZ2	Methanoperedens_BLZ2_NODE_1454_length_100048_cov_302.893063	38	28600	29958	1	C	K01953	asparagine synthase (glutamine-hydrolysing) [EC:6.3.5.4]	MER0068609	C44	MER0068609 - family C44 non-peptidase homologues (Methanosarcina barkeri) [C44.UNW]#C44#{peptidase unit: 2-225}~source YP_305762~	FALSE	0.418	165	1.76e-41	Asparagine synthase [PF00733.23]; Glutamine amidotransferase domain [PF13537.8]; Glutamine amidotransferase domain [PF13522.8]		sp|P19891|ASNS_CRIGR Asparagine synthetase [glutamine-hydrolyzing]; Xh	Xh	0
Methanoperedens_BLZ2_Methanoperedens_BLZ2_NODE_1454_length_100048_cov_302.893063_39	Methanoperedens_BLZ2	Methanoperedens_BLZ2_NODE_1454_length_100048_cov_302.893063	39	29960	30298	-1	D										Polymerase beta, Nucleotidyltransferase [PF18765.3]				0
Methanoperedens_BLZ2_Methanoperedens_BLZ2_NODE_1454_length_100048_cov_302.893063_40	Methanoperedens_BLZ2	Methanoperedens_BLZ2_NODE_1454_length_100048_cov_302.893063	40	30295	30669	-1	D										HEPN domain [PF05168.16]				0
Methanoperedens_BLZ2_Methanoperedens_BLZ2_NODE_1454_length_100048_cov_302.893063_41	Methanoperedens_BLZ2	Methanoperedens_BLZ2_NODE_1454_length_100048_cov_302.893063	41	30745	31047	-1	E														0
Methanoperedens_BLZ2_Methanoperedens_BLZ2_NODE_1454_length_100048_cov_302.893063_42	Methanoperedens_BLZ2	Methanoperedens_BLZ2_NODE_1454_length_100048_cov_302.893063	42	31053	31634	-1	E														0
Methanoperedens_BLZ2_Methanoperedens_BLZ2_NODE_1454_length_100048_cov_302.893063_43	Methanoperedens_BLZ2	Methanoperedens_BLZ2_NODE_1454_length_100048_cov_302.893063	43	31965	32768	1	C	K09166	uncharacterized protein								Uncharacterized conserved protein (COG2071) [PF09844.11]				0
Methanoperedens_BLZ2_Methanoperedens_BLZ2_NODE_1454_length_100048_cov_302.893063_44	Methanoperedens_BLZ2	Methanoperedens_BLZ2_NODE_1454_length_100048_cov_302.893063	44	32838	33665	1	C	K00286	pyrroline-5-carboxylate reductase [EC:1.5.1.2]								Pyrroline-5-carboxylate reductase dimerisation [PF14748.8]; NADP oxidoreductase coenzyme F420-dependent [PF03807.19]				0
Methanoperedens_BLZ2_Methanoperedens_BLZ2_NODE_1454_length_100048_cov_302.893063_45	Methanoperedens_BLZ2	Methanoperedens_BLZ2_NODE_1454_length_100048_cov_302.893063	45	33677	34477	1	D										Phosphate acetyl/butaryl transferase [PF01515.21]				0
Methanoperedens_BLZ2_Methanoperedens_BLZ2_NODE_1454_length_100048_cov_302.893063_46	Methanoperedens_BLZ2	Methanoperedens_BLZ2_NODE_1454_length_100048_cov_302.893063	46	34591	35070	1	E														0
Methanoperedens_BLZ2_Methanoperedens_BLZ2_NODE_1454_length_100048_cov_302.893063_47	Methanoperedens_BLZ2	Methanoperedens_BLZ2_NODE_1454_length_100048_cov_302.893063	47	35060	35359	1	D										Uncharacterised protein family (UPF0175) [PF03683.15]				0
Methanoperedens_BLZ2_Methanoperedens_BLZ2_NODE_1454_length_100048_cov_302.893063_48	Methanoperedens_BLZ2	Methanoperedens_BLZ2_NODE_1454_length_100048_cov_302.893063	48	35427	36233	1	C	K15429	tRNA (guanine37-N1)-methyltransferase [EC:2.1.1.228]								Met-10+ like-protein [PF02475.18]; Methyltransferase small domain [PF05175.16]; Mycolic acid cyclopropane synthetase [PF02353.22]; S-adenosylmethionine-dependent methyltransferase [PF10672.11]				0
Methanoperedens_BLZ2_Methanoperedens_BLZ2_NODE_1454_length_100048_cov_302.893063_49	Methanoperedens_BLZ2	Methanoperedens_BLZ2_NODE_1454_length_100048_cov_302.893063	49	36562	36753	1	E														0
Methanoperedens_BLZ2_Methanoperedens_BLZ2_NODE_1454_length_100048_cov_302.893063_50	Methanoperedens_BLZ2	Methanoperedens_BLZ2_NODE_1454_length_100048_cov_302.893063	50	37198	38043	-1	E														0
Methanoperedens_BLZ2_Methanoperedens_BLZ2_NODE_1454_length_100048_cov_302.893063_51	Methanoperedens_BLZ2	Methanoperedens_BLZ2_NODE_1454_length_100048_cov_302.893063	51	38036	38233	-1	E														0
Methanoperedens_BLZ2_Methanoperedens_BLZ2_NODE_1454_length_100048_cov_302.893063_52	Methanoperedens_BLZ2	Methanoperedens_BLZ2_NODE_1454_length_100048_cov_302.893063	52	38223	38978	-1	E														0
Methanoperedens_BLZ2_Methanoperedens_BLZ2_NODE_1454_length_100048_cov_302.893063_53	Methanoperedens_BLZ2	Methanoperedens_BLZ2_NODE_1454_length_100048_cov_302.893063	53	39052	39261	1	E														0
Methanoperedens_BLZ2_Methanoperedens_BLZ2_NODE_1454_length_100048_cov_302.893063_54	Methanoperedens_BLZ2	Methanoperedens_BLZ2_NODE_1454_length_100048_cov_302.893063	54	39487	39750	1	E														0
Methanoperedens_BLZ2_Methanoperedens_BLZ2_NODE_1454_length_100048_cov_302.893063_55	Methanoperedens_BLZ2	Methanoperedens_BLZ2_NODE_1454_length_100048_cov_302.893063	55	39663	40928	-1	C	K01939	adenylosuccinate synthase [EC:6.3.4.4]								Adenylosuccinate synthetase [PF00709.23]		sp|B3QQZ0|PURA_CHLP8 Adenylosuccinate synthetase; Xh	Xh	0
Methanoperedens_BLZ2_Methanoperedens_BLZ2_NODE_1454_length_100048_cov_302.893063_56	Methanoperedens_BLZ2	Methanoperedens_BLZ2_NODE_1454_length_100048_cov_302.893063	56	41148	41576	1	D										AAA domain [PF13173.8]				0
Methanoperedens_BLZ2_Methanoperedens_BLZ2_NODE_1454_length_100048_cov_302.893063_57	Methanoperedens_BLZ2	Methanoperedens_BLZ2_NODE_1454_length_100048_cov_302.893063	57	41597	42136	1	E														0
Methanoperedens_BLZ2_Methanoperedens_BLZ2_NODE_1454_length_100048_cov_302.893063_58	Methanoperedens_BLZ2	Methanoperedens_BLZ2_NODE_1454_length_100048_cov_302.893063	58	42111	44099	-1	D										Clostridial binary toxin B/anthrax toxin PA Ca-binding domain [PF03495.16]				0
Methanoperedens_BLZ2_Methanoperedens_BLZ2_NODE_1454_length_100048_cov_302.893063_59	Methanoperedens_BLZ2	Methanoperedens_BLZ2_NODE_1454_length_100048_cov_302.893063	59	44113	44835	-1	E														0
Methanoperedens_BLZ2_Methanoperedens_BLZ2_NODE_1454_length_100048_cov_302.893063_60	Methanoperedens_BLZ2	Methanoperedens_BLZ2_NODE_1454_length_100048_cov_302.893063	60	44840	49984	-1	D										Bacterial Ig-like domain (group 3) [PF13750.8]; CARDB [PF07705.13]; Glucodextranase, domain B [PF09136.12]; Clostridial binary toxin B/anthrax toxin PA Ca-binding domain [PF03495.16]				0
Methanoperedens_BLZ2_Methanoperedens_BLZ2_NODE_1454_length_100048_cov_302.893063_61	Methanoperedens_BLZ2	Methanoperedens_BLZ2_NODE_1454_length_100048_cov_302.893063	61	49987	51411	-1	E														0
Methanoperedens_BLZ2_Methanoperedens_BLZ2_NODE_1454_length_100048_cov_302.893063_62	Methanoperedens_BLZ2	Methanoperedens_BLZ2_NODE_1454_length_100048_cov_302.893063	62	51524	52624	-1	C	K06176	tRNA pseudouridine13 synthase [EC:5.4.99.27]								tRNA pseudouridine synthase D (TruD) [PF01142.20]				0
Methanoperedens_BLZ2_Methanoperedens_BLZ2_NODE_1454_length_100048_cov_302.893063_63	Methanoperedens_BLZ2	Methanoperedens_BLZ2_NODE_1454_length_100048_cov_302.893063	63	52833	54578	-1	D										Periplasmic copper-binding protein (NosD) [PF05048.15]; Right handed beta helix region [PF13229.8]; CARDB [PF07705.13]				0
Methanoperedens_BLZ2_Methanoperedens_BLZ2_NODE_1454_length_100048_cov_302.893063_64	Methanoperedens_BLZ2	Methanoperedens_BLZ2_NODE_1454_length_100048_cov_302.893063	64	54750	55463	1	E														0
Methanoperedens_BLZ2_Methanoperedens_BLZ2_NODE_1454_length_100048_cov_302.893063_65	Methanoperedens_BLZ2	Methanoperedens_BLZ2_NODE_1454_length_100048_cov_302.893063	65	55541	57217	1	E														0
Methanoperedens_BLZ2_Methanoperedens_BLZ2_NODE_1454_length_100048_cov_302.893063_66	Methanoperedens_BLZ2	Methanoperedens_BLZ2_NODE_1454_length_100048_cov_302.893063	66	57234	58007	-1	C	K07090	uncharacterized protein								Sulfite exporter TauE/SafE [PF01925.21]				0
Methanoperedens_BLZ2_Methanoperedens_BLZ2_NODE_1454_length_100048_cov_302.893063_67	Methanoperedens_BLZ2	Methanoperedens_BLZ2_NODE_1454_length_100048_cov_302.893063	67	58021	58659	-1	D										NADPH-dependent FMN reductase [PF03358.17]				0
Methanoperedens_BLZ2_Methanoperedens_BLZ2_NODE_1454_length_100048_cov_302.893063_68	Methanoperedens_BLZ2	Methanoperedens_BLZ2_NODE_1454_length_100048_cov_302.893063	68	58647	59387	-1	D										NADPH-dependent FMN reductase [PF03358.17]				0
Methanoperedens_BLZ2_Methanoperedens_BLZ2_NODE_1454_length_100048_cov_302.893063_69	Methanoperedens_BLZ2	Methanoperedens_BLZ2_NODE_1454_length_100048_cov_302.893063	69	59429	59668	-1	D										MTH865-like family [PF07747.13]				0
Methanoperedens_BLZ2_Methanoperedens_BLZ2_NODE_1454_length_100048_cov_302.893063_70	Methanoperedens_BLZ2	Methanoperedens_BLZ2_NODE_1454_length_100048_cov_302.893063	70	59665	59829	-1	E														0
Methanoperedens_BLZ2_Methanoperedens_BLZ2_NODE_1454_length_100048_cov_302.893063_71	Methanoperedens_BLZ2	Methanoperedens_BLZ2_NODE_1454_length_100048_cov_302.893063	71	60227	61237	-1	C	K01990	ABC-2 type transport system ATP-binding protein								ABC transporter [PF00005.29]; AAA domain, putative AbiEii toxin, Type IV TA system [PF13304.8]				0
Methanoperedens_BLZ2_Methanoperedens_BLZ2_NODE_1454_length_100048_cov_302.893063_72	Methanoperedens_BLZ2	Methanoperedens_BLZ2_NODE_1454_length_100048_cov_302.893063	72	61239	62810	-1	E														0
Methanoperedens_BLZ2_Methanoperedens_BLZ2_NODE_1454_length_100048_cov_302.893063_73	Methanoperedens_BLZ2	Methanoperedens_BLZ2_NODE_1454_length_100048_cov_302.893063	73	62807	63712	-1	C	K01992	ABC-2 type transport system permease protein								ABC-2 family transporter protein [PF12679.9]				0
Methanoperedens_BLZ2_Methanoperedens_BLZ2_NODE_1454_length_100048_cov_302.893063_74	Methanoperedens_BLZ2	Methanoperedens_BLZ2_NODE_1454_length_100048_cov_302.893063	74	63719	64612	-1	C	K01992	ABC-2 type transport system permease protein								ABC-2 family transporter protein [PF12679.9]				0
Methanoperedens_BLZ2_Methanoperedens_BLZ2_NODE_1454_length_100048_cov_302.893063_75	Methanoperedens_BLZ2	Methanoperedens_BLZ2_NODE_1454_length_100048_cov_302.893063	75	64623	66578	-1	C	K03641	TolB protein	MER0113423	S09X	MER0113423 - family S9 non-peptidase homologues (Spirosoma linguale) [S09.UNW]#S09X#{peptidase unit: 250-472}~source GEBA2500530908~	FALSE	0.22	60	1.29e-07	Dipeptidyl peptidase IV (DPP IV) N-terminal region [PF00930.23]; Domain of unknown function (DUF5050) [PF16472.7]; Eukaryotic translation initiation factor eIF2A [PF08662.13]	PL22 oligogalacturonate lyase / oligogalacturonide lyase (EC 4.2.2.6) [PL22]; PL22 oligogalacturonate lyase / oligogalacturonide lyase (EC 4.2.2.6) [PL22]; PL22 oligogalacturonate lyase / oligogalacturonide lyase (EC 4.2.2.6) [PL22]			0
Methanoperedens_BLZ2_Methanoperedens_BLZ2_NODE_1454_length_100048_cov_302.893063_76	Methanoperedens_BLZ2	Methanoperedens_BLZ2_NODE_1454_length_100048_cov_302.893063	76	66639	67274	-1	D										Domain of unknown function (DUF4367) [PF14285.8]				0
Methanoperedens_BLZ2_Methanoperedens_BLZ2_NODE_1454_length_100048_cov_302.893063_77	Methanoperedens_BLZ2	Methanoperedens_BLZ2_NODE_1454_length_100048_cov_302.893063	77	67402	67794	-1	E														0
Methanoperedens_BLZ2_Methanoperedens_BLZ2_NODE_1454_length_100048_cov_302.893063_78	Methanoperedens_BLZ2	Methanoperedens_BLZ2_NODE_1454_length_100048_cov_302.893063	78	68123	68614	1	E														0
Methanoperedens_BLZ2_Methanoperedens_BLZ2_NODE_1454_length_100048_cov_302.893063_79	Methanoperedens_BLZ2	Methanoperedens_BLZ2_NODE_1454_length_100048_cov_302.893063	79	68559	69350	1	E														0
Methanoperedens_BLZ2_Methanoperedens_BLZ2_NODE_1454_length_100048_cov_302.893063_80	Methanoperedens_BLZ2	Methanoperedens_BLZ2_NODE_1454_length_100048_cov_302.893063	80	69671	70348	1	E														0
Methanoperedens_BLZ2_Methanoperedens_BLZ2_NODE_1454_length_100048_cov_302.893063_81	Methanoperedens_BLZ2	Methanoperedens_BLZ2_NODE_1454_length_100048_cov_302.893063	81	70379	70774	1	D										Sugar-specific transcriptional regulator TrmB [PF01978.21]				0
Methanoperedens_BLZ2_Methanoperedens_BLZ2_NODE_1454_length_100048_cov_302.893063_82	Methanoperedens_BLZ2	Methanoperedens_BLZ2_NODE_1454_length_100048_cov_302.893063	82	70957	71391	1	E														0
Methanoperedens_BLZ2_Methanoperedens_BLZ2_NODE_1454_length_100048_cov_302.893063_83	Methanoperedens_BLZ2	Methanoperedens_BLZ2_NODE_1454_length_100048_cov_302.893063	83	71511	71867	1	E														0
Methanoperedens_BLZ2_Methanoperedens_BLZ2_NODE_1454_length_100048_cov_302.893063_84	Methanoperedens_BLZ2	Methanoperedens_BLZ2_NODE_1454_length_100048_cov_302.893063	84	71932	72237	-1	C	K10947	PadR family transcriptional regulator, regulatory protein PadR								Transcriptional regulator PadR-like family [PF03551.16]; Winged helix DNA-binding domain [PF13463.8]				0
Methanoperedens_BLZ2_Methanoperedens_BLZ2_NODE_1454_length_100048_cov_302.893063_85	Methanoperedens_BLZ2	Methanoperedens_BLZ2_NODE_1454_length_100048_cov_302.893063	85	72381	73076	1	D										NADPH-dependent FMN reductase [PF03358.17]; Flavodoxin-like fold [PF02525.19]				0
Methanoperedens_BLZ2_Methanoperedens_BLZ2_NODE_1454_length_100048_cov_302.893063_86	Methanoperedens_BLZ2	Methanoperedens_BLZ2_NODE_1454_length_100048_cov_302.893063	86	73306	73956	1	E														0
Methanoperedens_BLZ2_Methanoperedens_BLZ2_NODE_1454_length_100048_cov_302.893063_87	Methanoperedens_BLZ2	Methanoperedens_BLZ2_NODE_1454_length_100048_cov_302.893063	87	74026	75231	1	C	K01733	threonine synthase [EC:4.2.3.1]								Pyridoxal-phosphate dependent enzyme [PF00291.27]				1
Methanoperedens_BLZ2_Methanoperedens_BLZ2_NODE_1454_length_100048_cov_302.893063_88	Methanoperedens_BLZ2	Methanoperedens_BLZ2_NODE_1454_length_100048_cov_302.893063	88	75373	76572	1	D										Glucose / Sorbosone dehydrogenase [PF07995.13]	AA12 The pyrroloquinoline quinone-dependent oxidoreductase activity was demonstrated for the CC1G_09525 protein of Coprinopsis cinerea. [AA12]			0
Methanoperedens_BLZ2_Methanoperedens_BLZ2_NODE_1454_length_100048_cov_302.893063_89	Methanoperedens_BLZ2	Methanoperedens_BLZ2_NODE_1454_length_100048_cov_302.893063	89	76562	76732	1	E														0
Methanoperedens_BLZ2_Methanoperedens_BLZ2_NODE_1454_length_100048_cov_302.893063_90	Methanoperedens_BLZ2	Methanoperedens_BLZ2_NODE_1454_length_100048_cov_302.893063	90	76894	78000	1	C	K10725	archaeal cell division control protein 6								AAA domain [PF13401.8]; AAA ATPase domain [PF13191.8]				0
Methanoperedens_BLZ2_Methanoperedens_BLZ2_NODE_1454_length_100048_cov_302.893063_91	Methanoperedens_BLZ2	Methanoperedens_BLZ2_NODE_1454_length_100048_cov_302.893063	91	78219	78461	1	C	K24450	DNA-binding protein								Histone-like transcription factor (CBF/NF-Y) and archaeal histone [PF00808.25]; Core histone H2A/H2B/H3/H4 [PF00125.26]				0
Methanoperedens_BLZ2_Methanoperedens_BLZ2_NODE_1454_length_100048_cov_302.893063_92	Methanoperedens_BLZ2	Methanoperedens_BLZ2_NODE_1454_length_100048_cov_302.893063	92	78496	78930	1	D										Ribonuclease-III-like [PF14622.8]; Ribonuclease III domain [PF00636.28]				0
Methanoperedens_BLZ2_Methanoperedens_BLZ2_NODE_1454_length_100048_cov_302.893063_93	Methanoperedens_BLZ2	Methanoperedens_BLZ2_NODE_1454_length_100048_cov_302.893063	93	79012	79599	-1	C	K21929	uracil-DNA glycosylase [EC:3.2.2.27]								Uracil DNA glycosylase superfamily [PF03167.21]				0
Methanoperedens_BLZ2_Methanoperedens_BLZ2_NODE_1454_length_100048_cov_302.893063_94	Methanoperedens_BLZ2	Methanoperedens_BLZ2_NODE_1454_length_100048_cov_302.893063	94	79781	81538	1	C	K02347,K04477	DNA polymerase (family X); putative hydrolase								DNA polymerase beta thumb [PF14791.8]; Helix-hairpin-helix domain [PF14716.8]; Helix-hairpin-helix domain [PF14520.8]				0
Methanoperedens_BLZ2_Methanoperedens_BLZ2_NODE_1454_length_100048_cov_302.893063_95	Methanoperedens_BLZ2	Methanoperedens_BLZ2_NODE_1454_length_100048_cov_302.893063	95	81578	82558	-1	D										Alcohol dehydrogenase GroES-like domain [PF08240.14]; Zinc-binding dehydrogenase [PF00107.28]; Glucose dehydrogenase C-terminus [PF16912.7]		sp|Q5UQG2|YL498_MIMIV Probable zinc-type alcohol dehydrogenase-like protein L498; XhXs	Xs;Xh	0
Methanoperedens_BLZ2_Methanoperedens_BLZ2_NODE_1454_length_100048_cov_302.893063_96	Methanoperedens_BLZ2	Methanoperedens_BLZ2_NODE_1454_length_100048_cov_302.893063	96	82835	83617	-1	C	K08321	3-hydroxy-5-phosphonooxypentane-2,4-dione thiolase [EC:2.3.1.245]								DeoC/LacD family aldolase [PF01791.11]				0
Methanoperedens_BLZ2_Methanoperedens_BLZ2_NODE_1454_length_100048_cov_302.893063_97	Methanoperedens_BLZ2	Methanoperedens_BLZ2_NODE_1454_length_100048_cov_302.893063	97	83641	83781	-1	E														0
Methanoperedens_BLZ2_Methanoperedens_BLZ2_NODE_1454_length_100048_cov_302.893063_98	Methanoperedens_BLZ2	Methanoperedens_BLZ2_NODE_1454_length_100048_cov_302.893063	98	84045	84158	1	E														0
Methanoperedens_BLZ2_Methanoperedens_BLZ2_NODE_1454_length_100048_cov_302.893063_99	Methanoperedens_BLZ2	Methanoperedens_BLZ2_NODE_1454_length_100048_cov_302.893063	99	84155	84382	1	E														0
Methanoperedens_BLZ2_Methanoperedens_BLZ2_NODE_1454_length_100048_cov_302.893063_100	Methanoperedens_BLZ2	Methanoperedens_BLZ2_NODE_1454_length_100048_cov_302.893063	100	84558	85277	-1	C	K08321	3-hydroxy-5-phosphonooxypentane-2,4-dione thiolase [EC:2.3.1.245]								DeoC/LacD family aldolase [PF01791.11]				0
Methanoperedens_BLZ2_Methanoperedens_BLZ2_NODE_1454_length_100048_cov_302.893063_101	Methanoperedens_BLZ2	Methanoperedens_BLZ2_NODE_1454_length_100048_cov_302.893063	101	85837	86316	1	E														0
Methanoperedens_BLZ2_Methanoperedens_BLZ2_NODE_1454_length_100048_cov_302.893063_102	Methanoperedens_BLZ2	Methanoperedens_BLZ2_NODE_1454_length_100048_cov_302.893063	102	86369	87295	-1	D										Methyl-coenzyme M reductase operon protein C [PF04609.14]				0
Methanoperedens_BLZ2_Methanoperedens_BLZ2_NODE_1454_length_100048_cov_302.893063_103	Methanoperedens_BLZ2	Methanoperedens_BLZ2_NODE_1454_length_100048_cov_302.893063	103	87288	87890	-1	D										Uncharacterized protein conserved in archaea (DUF2113) [PF09886.11]				0
Methanoperedens_BLZ2_Methanoperedens_BLZ2_NODE_1454_length_100048_cov_302.893063_104	Methanoperedens_BLZ2	Methanoperedens_BLZ2_NODE_1454_length_100048_cov_302.893063	104	87900	89240	-1	D										BadF/BadG/BcrA/BcrD ATPase family [PF01869.22]				0
Methanoperedens_BLZ2_Methanoperedens_BLZ2_NODE_1454_length_100048_cov_302.893063_105	Methanoperedens_BLZ2	Methanoperedens_BLZ2_NODE_1454_length_100048_cov_302.893063	105	89237	89689	-1	D										Uncharacterized protein conserved in archaea (DUF2112) [PF09885.11]				0
Methanoperedens_BLZ2_Methanoperedens_BLZ2_NODE_1454_length_100048_cov_302.893063_106	Methanoperedens_BLZ2	Methanoperedens_BLZ2_NODE_1454_length_100048_cov_302.893063	106	89686	90114	-1	D										Uncharacterized protein conserved in archaea (DUF2102) [PF09875.11]				0
Methanoperedens_BLZ2_Methanoperedens_BLZ2_NODE_1454_length_100048_cov_302.893063_107	Methanoperedens_BLZ2	Methanoperedens_BLZ2_NODE_1454_length_100048_cov_302.893063	107	90114	91631	-1	E														0
Methanoperedens_BLZ2_Methanoperedens_BLZ2_NODE_1454_length_100048_cov_302.893063_108	Methanoperedens_BLZ2	Methanoperedens_BLZ2_NODE_1454_length_100048_cov_302.893063	108	91663	93291	-1	C	K00400	methyl coenzyme M reductase system, component A2								ABC transporter [PF00005.29]				0
Methanoperedens_BLZ2_Methanoperedens_BLZ2_NODE_1454_length_100048_cov_302.893063_109	Methanoperedens_BLZ2	Methanoperedens_BLZ2_NODE_1454_length_100048_cov_302.893063	109	93516	94400	1	C	K00948	ribose-phosphate pyrophosphokinase [EC:2.7.6.1]								N-terminal domain of ribose phosphate pyrophosphokinase [PF13793.8]; Phosphoribosyl synthetase-associated domain [PF14572.8]; Phosphoribosyl transferase domain [PF00156.29]		sp|Q0C5A1|KPRS_HYPNA Ribose-phosphate pyrophosphokinase; XhXr	Xr;Xh	0
Methanoperedens_BLZ2_Methanoperedens_BLZ2_NODE_1454_length_100048_cov_302.893063_110	Methanoperedens_BLZ2	Methanoperedens_BLZ2_NODE_1454_length_100048_cov_302.893063	110	94693	95415	1	C	K02195	heme exporter protein C								Cytochrome C assembly protein [PF01578.22]				0
Methanoperedens_BLZ2_Methanoperedens_BLZ2_NODE_1454_length_100048_cov_302.893063_111	Methanoperedens_BLZ2	Methanoperedens_BLZ2_NODE_1454_length_100048_cov_302.893063	111	95443	96030	-1	C	K02984	small subunit ribosomal protein S3Ae								Ribosomal S3Ae family [PF01015.20]				0
Methanoperedens_BLZ2_Methanoperedens_BLZ2_NODE_1454_length_100048_cov_302.893063_112	Methanoperedens_BLZ2	Methanoperedens_BLZ2_NODE_1454_length_100048_cov_302.893063	112	96182	96484	-1	D										Domain of unknown function (DUF1805) [PF08827.13]				0
Methanoperedens_BLZ2_Methanoperedens_BLZ2_NODE_1454_length_100048_cov_302.893063_113	Methanoperedens_BLZ2	Methanoperedens_BLZ2_NODE_1454_length_100048_cov_302.893063	113	96675	96884	1	D										Domain of unknown function (DUF1858) [PF08984.13]				1
Methanoperedens_BLZ2_Methanoperedens_BLZ2_NODE_1454_length_100048_cov_302.893063_114	Methanoperedens_BLZ2	Methanoperedens_BLZ2_NODE_1454_length_100048_cov_302.893063	114	96859	97017	-1	E														0
Methanoperedens_BLZ2_Methanoperedens_BLZ2_NODE_1454_length_100048_cov_302.893063_115	Methanoperedens_BLZ2	Methanoperedens_BLZ2_NODE_1454_length_100048_cov_302.893063	115	97253	97477	1	C	K05337	ferredoxin								4Fe-4S single cluster domain of Ferredoxin I [PF13370.8]; 4Fe-4S single cluster domain [PF13459.8]; 4Fe-4S dicluster domain [PF14697.8]				0
Methanoperedens_BLZ2_Methanoperedens_BLZ2_NODE_1454_length_100048_cov_302.893063_116	Methanoperedens_BLZ2	Methanoperedens_BLZ2_NODE_1454_length_100048_cov_302.893063	116	97533	98255	-1	E														0
Methanoperedens_BLZ2_Methanoperedens_BLZ2_NODE_1454_length_100048_cov_302.893063_117	Methanoperedens_BLZ2	Methanoperedens_BLZ2_NODE_1454_length_100048_cov_302.893063	117	98306	99493	-1	D										Papain-like cysteine protease AvrRpt2 [PF12385.10]				0
Methanoperedens_BLZ2_Methanoperedens_BLZ2_NODE_1529_length_97502_cov_332.744620_1	Methanoperedens_BLZ2	Methanoperedens_BLZ2_NODE_1529_length_97502_cov_332.744620	1	2	1159	1	C	K03320	ammonium transporter, Amt family								Ammonium Transporter Family [PF00909.23]				0
Methanoperedens_BLZ2_Methanoperedens_BLZ2_NODE_1529_length_97502_cov_332.744620_2	Methanoperedens_BLZ2	Methanoperedens_BLZ2_NODE_1529_length_97502_cov_332.744620	2	1198	1536	1	C	K04751	nitrogen regulatory protein P-II 1								Nitrogen regulatory protein P-II [PF00543.24]				0
Methanoperedens_BLZ2_Methanoperedens_BLZ2_NODE_1529_length_97502_cov_332.744620_3	Methanoperedens_BLZ2	Methanoperedens_BLZ2_NODE_1529_length_97502_cov_332.744620	3	1551	2114	1	C	K23518	O-acetyl-ADP-ribose deacetylase [EC:3.1.1.106]								Macro domain [PF01661.23]				0
Methanoperedens_BLZ2_Methanoperedens_BLZ2_NODE_1529_length_97502_cov_332.744620_4	Methanoperedens_BLZ2	Methanoperedens_BLZ2_NODE_1529_length_97502_cov_332.744620	4	2320	2643	1	E														0
Methanoperedens_BLZ2_Methanoperedens_BLZ2_NODE_1529_length_97502_cov_332.744620_5	Methanoperedens_BLZ2	Methanoperedens_BLZ2_NODE_1529_length_97502_cov_332.744620	5	2652	3020	1	E														0
Methanoperedens_BLZ2_Methanoperedens_BLZ2_NODE_1529_length_97502_cov_332.744620_6	Methanoperedens_BLZ2	Methanoperedens_BLZ2_NODE_1529_length_97502_cov_332.744620	6	3026	3400	1	E														0
Methanoperedens_BLZ2_Methanoperedens_BLZ2_NODE_1529_length_97502_cov_332.744620_7	Methanoperedens_BLZ2	Methanoperedens_BLZ2_NODE_1529_length_97502_cov_332.744620	7	3476	3691	1	D										Protein of unknown function (DUF2281) [PF10047.11]				0
Methanoperedens_BLZ2_Methanoperedens_BLZ2_NODE_1529_length_97502_cov_332.744620_8	Methanoperedens_BLZ2	Methanoperedens_BLZ2_NODE_1529_length_97502_cov_332.744620	8	3691	4071	1	D										PIN domain [PF01850.23]				0
Methanoperedens_BLZ2_Methanoperedens_BLZ2_NODE_1529_length_97502_cov_332.744620_9	Methanoperedens_BLZ2	Methanoperedens_BLZ2_NODE_1529_length_97502_cov_332.744620	9	4099	4413	1	E														0
Methanoperedens_BLZ2_Methanoperedens_BLZ2_NODE_1529_length_97502_cov_332.744620_10	Methanoperedens_BLZ2	Methanoperedens_BLZ2_NODE_1529_length_97502_cov_332.744620	10	4414	5613	-1	C	K00789	S-adenosylmethionine synthetase [EC:2.5.1.6]								S-adenosylmethionine synthetase (AdoMet synthetase) [PF01941.21]				0
Methanoperedens_BLZ2_Methanoperedens_BLZ2_NODE_1529_length_97502_cov_332.744620_11	Methanoperedens_BLZ2	Methanoperedens_BLZ2_NODE_1529_length_97502_cov_332.744620	11	5637	6140	-1	C	K01726	gamma-carbonic anhydrase [EC:4.2.1.-]								Bacterial transferase hexapeptide (six repeats) [PF00132.26]				0
Methanoperedens_BLZ2_Methanoperedens_BLZ2_NODE_1529_length_97502_cov_332.744620_12	Methanoperedens_BLZ2	Methanoperedens_BLZ2_NODE_1529_length_97502_cov_332.744620	12	6267	6875	1	C	K21310	methanethiol S-methyltransferase [EC:2.1.1.334]								NnrU protein [PF07298.13]; Phospholipid methyltransferase [PF04191.15]				0
Methanoperedens_BLZ2_Methanoperedens_BLZ2_NODE_1529_length_97502_cov_332.744620_13	Methanoperedens_BLZ2	Methanoperedens_BLZ2_NODE_1529_length_97502_cov_332.744620	13	6906	7151	-1	E														0
Methanoperedens_BLZ2_Methanoperedens_BLZ2_NODE_1529_length_97502_cov_332.744620_14	Methanoperedens_BLZ2	Methanoperedens_BLZ2_NODE_1529_length_97502_cov_332.744620	14	7308	7649	1	E														0
Methanoperedens_BLZ2_Methanoperedens_BLZ2_NODE_1529_length_97502_cov_332.744620_15	Methanoperedens_BLZ2	Methanoperedens_BLZ2_NODE_1529_length_97502_cov_332.744620	15	7741	10014	-1	C	K10848	DNA excision repair protein ERCC-4 [EC:3.1.-.-]								ERCC4 domain [PF02732.17]; Type III restriction enzyme, res subunit [PF04851.17]; Helicase conserved C-terminal domain [PF00271.33]; DEAD/DEAH box helicase [PF00270.31]; Helix-hairpin-helix motif [PF12826.9]; ERCC3/RAD25/XPB C-terminal helicase [PF16203.7]; Helix-hairpin-helix domain [PF14520.8]; SNF2-related domain [PF00176.25]		sp|P20703|UVSW_BPT4 ATP-dependent DNA helicase uvsW; Xh	Xh	0
Methanoperedens_BLZ2_Methanoperedens_BLZ2_NODE_1529_length_97502_cov_332.744620_16	Methanoperedens_BLZ2	Methanoperedens_BLZ2_NODE_1529_length_97502_cov_332.744620	16	10028	10246	-1	E														0
Methanoperedens_BLZ2_Methanoperedens_BLZ2_NODE_1529_length_97502_cov_332.744620_17	Methanoperedens_BLZ2	Methanoperedens_BLZ2_NODE_1529_length_97502_cov_332.744620	17	10316	10636	1	E														0
Methanoperedens_BLZ2_Methanoperedens_BLZ2_NODE_1529_length_97502_cov_332.744620_18	Methanoperedens_BLZ2	Methanoperedens_BLZ2_NODE_1529_length_97502_cov_332.744620	18	10633	11358	-1	E														0
Methanoperedens_BLZ2_Methanoperedens_BLZ2_NODE_1529_length_97502_cov_332.744620_19	Methanoperedens_BLZ2	Methanoperedens_BLZ2_NODE_1529_length_97502_cov_332.744620	19	11680	12612	-1	E														0
Methanoperedens_BLZ2_Methanoperedens_BLZ2_NODE_1529_length_97502_cov_332.744620_20	Methanoperedens_BLZ2	Methanoperedens_BLZ2_NODE_1529_length_97502_cov_332.744620	20	12780	13088	-1	D										Thiamine-binding protein [PF01910.19]				0
Methanoperedens_BLZ2_Methanoperedens_BLZ2_NODE_1529_length_97502_cov_332.744620_21	Methanoperedens_BLZ2	Methanoperedens_BLZ2_NODE_1529_length_97502_cov_332.744620	21	13577	14065	1	E														0
Methanoperedens_BLZ2_Methanoperedens_BLZ2_NODE_1529_length_97502_cov_332.744620_22	Methanoperedens_BLZ2	Methanoperedens_BLZ2_NODE_1529_length_97502_cov_332.744620	22	14083	15576	1	C	K06885	uncharacterized protein								HD associated region [PF19276.1]; HD domain [PF01966.24]		sp|B0G107|SAMH1_DICDI Deoxynucleoside triphosphate triphosphohydrolase SAMHD1 homolog; Xh	Xh	0
Methanoperedens_BLZ2_Methanoperedens_BLZ2_NODE_1529_length_97502_cov_332.744620_23	Methanoperedens_BLZ2	Methanoperedens_BLZ2_NODE_1529_length_97502_cov_332.744620	23	15868	16605	-1	D										Metallopeptidase family M24 [PF00557.26]				0
Methanoperedens_BLZ2_Methanoperedens_BLZ2_NODE_1529_length_97502_cov_332.744620_24	Methanoperedens_BLZ2	Methanoperedens_BLZ2_NODE_1529_length_97502_cov_332.744620	24	16746	18107	1	C	K01069	hydroxyacylglutathione hydrolase [EC:3.1.2.6]								Rhodanese-like domain [PF00581.22]; Metallo-beta-lactamase superfamily [PF00753.29]				0
Methanoperedens_BLZ2_Methanoperedens_BLZ2_NODE_1529_length_97502_cov_332.744620_25	Methanoperedens_BLZ2	Methanoperedens_BLZ2_NODE_1529_length_97502_cov_332.744620	25	18116	18796	-1	C	K07100	putative phosphoribosyl transferase												0
Methanoperedens_BLZ2_Methanoperedens_BLZ2_NODE_1529_length_97502_cov_332.744620_26	Methanoperedens_BLZ2	Methanoperedens_BLZ2_NODE_1529_length_97502_cov_332.744620	26	18917	19492	1	C	K01951	GMP synthase (glutamine-hydrolysing) [EC:6.3.5.2]	MER0043583	C26	MER0043583 - GMP synthase ({Pyrococcus furiosus}) (Methanosarcina mazei) [C26.A31]#C26#{peptidase unit: 1-189}~source AAM30966~	FALSE	0.752	286	5.01e-87	Glutamine amidotransferase class-I [PF00117.30]; Peptidase C26 [PF07722.15]				0
Methanoperedens_BLZ2_Methanoperedens_BLZ2_NODE_1529_length_97502_cov_332.744620_27	Methanoperedens_BLZ2	Methanoperedens_BLZ2_NODE_1529_length_97502_cov_332.744620	27	19458	20531	-1	D										MFS_1 like family [PF12832.9]; Sugar (and other) transporter [PF00083.26]				0
Methanoperedens_BLZ2_Methanoperedens_BLZ2_NODE_1529_length_97502_cov_332.744620_28	Methanoperedens_BLZ2	Methanoperedens_BLZ2_NODE_1529_length_97502_cov_332.744620	28	20583	22064	1	C	K04800	replication factor C large subunit								ATPase family associated with various cellular activities (AAA) [PF00004.31]; Holliday junction DNA helicase RuvB P-loop domain [PF05496.14]		sp|O64301|DPA44_BPR69 DNA polymerase accessory protein 44; XhXr	Xr;Xh	0
Methanoperedens_BLZ2_Methanoperedens_BLZ2_NODE_1529_length_97502_cov_332.744620_29	Methanoperedens_BLZ2	Methanoperedens_BLZ2_NODE_1529_length_97502_cov_332.744620	29	22061	22429	-1	C	K22928	2'-deoxynucleoside 5'-phosphate N-hydrolase [EC:3.2.2.-]								Nucleoside 2-deoxyribosyltransferase [PF05014.17]				0
Methanoperedens_BLZ2_Methanoperedens_BLZ2_NODE_1529_length_97502_cov_332.744620_30	Methanoperedens_BLZ2	Methanoperedens_BLZ2_NODE_1529_length_97502_cov_332.744620	30	22495	23649	-1	D										Domain of unknown function (DUF4897) [PF16238.7]				0
Methanoperedens_BLZ2_Methanoperedens_BLZ2_NODE_1529_length_97502_cov_332.744620_31	Methanoperedens_BLZ2	Methanoperedens_BLZ2_NODE_1529_length_97502_cov_332.744620	31	23792	24541	-1	C	K07442	tRNA (adenine57-N1/adenine58-N1)-methyltransferase catalytic subunit [EC:2.1.1.219 2.1.1.220]								tRNA methyltransferase complex GCD14 subunit [PF08704.12]; Protein-L-isoaspartate(D-aspartate) O-methyltransferase (PCMT) [PF01135.21]; Methyltransferase domain [PF13847.8]; Ribosomal protein L11 methyltransferase (PrmA) [PF06325.15]; Methyltransferase small domain [PF05175.16]; tRNA (Uracil-5-)-methyltransferase [PF05958.13]; O-methyltransferase [PF01596.19]; S-adenosylmethionine-dependent methy…				0
Methanoperedens_BLZ2_Methanoperedens_BLZ2_NODE_1529_length_97502_cov_332.744620_32	Methanoperedens_BLZ2	Methanoperedens_BLZ2_NODE_1529_length_97502_cov_332.744620	32	24595	24957	1	E														0
Methanoperedens_BLZ2_Methanoperedens_BLZ2_NODE_1529_length_97502_cov_332.744620_33	Methanoperedens_BLZ2	Methanoperedens_BLZ2_NODE_1529_length_97502_cov_332.744620	33	25066	26223	1	C	K10206	LL-diaminopimelate aminotransferase [EC:2.6.1.83]								Aminotransferase class I and II [PF00155.23]				0
Methanoperedens_BLZ2_Methanoperedens_BLZ2_NODE_1529_length_97502_cov_332.744620_34	Methanoperedens_BLZ2	Methanoperedens_BLZ2_NODE_1529_length_97502_cov_332.744620	34	26346	27272	1	D										Polyprenyl synthetase [PF00348.19]				0
Methanoperedens_BLZ2_Methanoperedens_BLZ2_NODE_1529_length_97502_cov_332.744620_35	Methanoperedens_BLZ2	Methanoperedens_BLZ2_NODE_1529_length_97502_cov_332.744620	35	27276	28298	1	C	K07129	uncharacterized protein								Radical SAM superfamily [PF04055.23]; 4Fe-4S single cluster domain [PF13353.8]				0
Methanoperedens_BLZ2_Methanoperedens_BLZ2_NODE_1529_length_97502_cov_332.744620_36	Methanoperedens_BLZ2	Methanoperedens_BLZ2_NODE_1529_length_97502_cov_332.744620	36	28343	28657	1	D										Protein of unknown function (DUF2551) [PF10826.10]				0
Methanoperedens_BLZ2_Methanoperedens_BLZ2_NODE_1529_length_97502_cov_332.744620_37	Methanoperedens_BLZ2	Methanoperedens_BLZ2_NODE_1529_length_97502_cov_332.744620	37	29085	29264	1	E														0
Methanoperedens_BLZ2_Methanoperedens_BLZ2_NODE_1529_length_97502_cov_332.744620_38	Methanoperedens_BLZ2	Methanoperedens_BLZ2_NODE_1529_length_97502_cov_332.744620	38	29265	30878	1	E														0
Methanoperedens_BLZ2_Methanoperedens_BLZ2_NODE_1529_length_97502_cov_332.744620_39	Methanoperedens_BLZ2	Methanoperedens_BLZ2_NODE_1529_length_97502_cov_332.744620	39	31728	32978	1	C	K00986	RNA-directed DNA polymerase [EC:2.7.7.49]								Reverse transcriptase (RNA-dependent DNA polymerase) [PF00078.29]; Group II intron, maturase-specific domain [PF08388.13]		REFSEQ reverse transcriptase; Xu	Xu	0
Methanoperedens_BLZ2_Methanoperedens_BLZ2_NODE_1529_length_97502_cov_332.744620_40	Methanoperedens_BLZ2	Methanoperedens_BLZ2_NODE_1529_length_97502_cov_332.744620	40	33059	33520	-1	E														0
Methanoperedens_BLZ2_Methanoperedens_BLZ2_NODE_1529_length_97502_cov_332.744620_41	Methanoperedens_BLZ2	Methanoperedens_BLZ2_NODE_1529_length_97502_cov_332.744620	41	33572	34714	-1	D										Domain of unknown function (DUF362) [PF04015.14]; 4Fe-4S dicluster domain [PF12838.9]; 4Fe-4S dicluster domain [PF13187.8]; 4Fe-4S dicluster domain [PF13237.8]; 4Fe-4S dicluster domain [PF14697.8]				1
Methanoperedens_BLZ2_Methanoperedens_BLZ2_NODE_1529_length_97502_cov_332.744620_42	Methanoperedens_BLZ2	Methanoperedens_BLZ2_NODE_1529_length_97502_cov_332.744620	42	34714	34980	-1	E														0
Methanoperedens_BLZ2_Methanoperedens_BLZ2_NODE_1529_length_97502_cov_332.744620_43	Methanoperedens_BLZ2	Methanoperedens_BLZ2_NODE_1529_length_97502_cov_332.744620	43	34977	35732	-1	C	K02003	putative ABC transport system ATP-binding protein								ABC transporter [PF00005.29]				0
Methanoperedens_BLZ2_Methanoperedens_BLZ2_NODE_1529_length_97502_cov_332.744620_44	Methanoperedens_BLZ2	Methanoperedens_BLZ2_NODE_1529_length_97502_cov_332.744620	44	35725	36927	-1	C	K02004	putative ABC transport system permease protein												0
Methanoperedens_BLZ2_Methanoperedens_BLZ2_NODE_1529_length_97502_cov_332.744620_45	Methanoperedens_BLZ2	Methanoperedens_BLZ2_NODE_1529_length_97502_cov_332.744620	45	36968	38140	-1	E														0
Methanoperedens_BLZ2_Methanoperedens_BLZ2_NODE_1529_length_97502_cov_332.744620_46	Methanoperedens_BLZ2	Methanoperedens_BLZ2_NODE_1529_length_97502_cov_332.744620	46	38277	38717	1	C	K02171	BlaI family transcriptional regulator, penicillinase repressor								Penicillinase repressor [PF03965.18]				0
Methanoperedens_BLZ2_Methanoperedens_BLZ2_NODE_1529_length_97502_cov_332.744620_47	Methanoperedens_BLZ2	Methanoperedens_BLZ2_NODE_1529_length_97502_cov_332.744620	47	38704	39501	1	C	K03799	heat shock protein HtpX [EC:3.4.24.-]	MER0298771	M48B	MER0298771 - HtpX-2 peptidase (Natronococcus jeotgali) [M48.004]#M48B#{peptidase unit: 9-280}~source ZP_21505547~	FALSE	0.252	94	1.29e-19	Peptidase family M48 [PF01435.20]; BlaR1 peptidase M56 [PF05569.13]				0
Methanoperedens_BLZ2_Methanoperedens_BLZ2_NODE_1529_length_97502_cov_332.744620_48	Methanoperedens_BLZ2	Methanoperedens_BLZ2_NODE_1529_length_97502_cov_332.744620	48	39493	40278	-1	C	K03787	5'-nucleotidase [EC:3.1.3.5]								Survival protein SurE [PF01975.19]				0
Methanoperedens_BLZ2_Methanoperedens_BLZ2_NODE_1529_length_97502_cov_332.744620_49	Methanoperedens_BLZ2	Methanoperedens_BLZ2_NODE_1529_length_97502_cov_332.744620	49	40368	41222	1	C	K03298	drug/metabolite transporter, DME family								EamA-like transporter family [PF00892.22]				0
Methanoperedens_BLZ2_Methanoperedens_BLZ2_NODE_1529_length_97502_cov_332.744620_50	Methanoperedens_BLZ2	Methanoperedens_BLZ2_NODE_1529_length_97502_cov_332.744620	50	41219	42058	1	C	K01265	methionyl aminopeptidase [EC:3.4.11.18]	MER0170443	M24A	MER0170443 - methionyl aminopeptidase (archaean-type) ({Pyrococcus furiosus}) (Thermococcus barophilus) [M24.035]#M24A#{peptidase unit: 6-296}~source YP_002579674~	FALSE	0.457	239	2.96e-69	Metallopeptidase family M24 [PF00557.26]				0
Methanoperedens_BLZ2_Methanoperedens_BLZ2_NODE_1529_length_97502_cov_332.744620_51	Methanoperedens_BLZ2	Methanoperedens_BLZ2_NODE_1529_length_97502_cov_332.744620	51	42102	42725	1	D										4Fe-4S single cluster domain [PF13394.8]; 4Fe-4S single cluster domain [PF13353.8]				0
Methanoperedens_BLZ2_Methanoperedens_BLZ2_NODE_1529_length_97502_cov_332.744620_52	Methanoperedens_BLZ2	Methanoperedens_BLZ2_NODE_1529_length_97502_cov_332.744620	52	42869	43096	1	D										Bacterial regulatory protein, arsR family [PF01022.22]				0
Methanoperedens_BLZ2_Methanoperedens_BLZ2_NODE_1529_length_97502_cov_332.744620_53	Methanoperedens_BLZ2	Methanoperedens_BLZ2_NODE_1529_length_97502_cov_332.744620	53	43508	44284	1	D										Xylose isomerase-like TIM barrel [PF01261.26]				0
Methanoperedens_BLZ2_Methanoperedens_BLZ2_NODE_1529_length_97502_cov_332.744620_54	Methanoperedens_BLZ2	Methanoperedens_BLZ2_NODE_1529_length_97502_cov_332.744620	54	44327	45220	-1	D										Periplasmic copper-binding protein (NosD) [PF05048.15]; Protein of unknown function (DUF1565) [PF07602.13]; Pectinesterase [PF01095.21]				0
Methanoperedens_BLZ2_Methanoperedens_BLZ2_NODE_1529_length_97502_cov_332.744620_55	Methanoperedens_BLZ2	Methanoperedens_BLZ2_NODE_1529_length_97502_cov_332.744620	55	45278	46246	-1	E														0
Methanoperedens_BLZ2_Methanoperedens_BLZ2_NODE_1529_length_97502_cov_332.744620_56	Methanoperedens_BLZ2	Methanoperedens_BLZ2_NODE_1529_length_97502_cov_332.744620	56	46351	46833	1	D										Protein of unknown function, DUF255 [PF03190.17]; Thioredoxin-like [PF13899.8]; Thioredoxin [PF00085.22]; Thioredoxin-like domain [PF13098.8]; Thioredoxin-like [PF13905.8]; Redoxin [PF08534.12]				0
Methanoperedens_BLZ2_Methanoperedens_BLZ2_NODE_1529_length_97502_cov_332.744620_57	Methanoperedens_BLZ2	Methanoperedens_BLZ2_NODE_1529_length_97502_cov_332.744620	57	46823	47989	-1	C	K03151	tRNA uracil 4-sulfurtransferase [EC:2.8.1.4]								Thiamine biosynthesis protein (ThiI) [PF02568.16]; THUMP domain [PF02926.19]; tRNA methyl transferase [PF03054.18]				0
Methanoperedens_BLZ2_Methanoperedens_BLZ2_NODE_1529_length_97502_cov_332.744620_58	Methanoperedens_BLZ2	Methanoperedens_BLZ2_NODE_1529_length_97502_cov_332.744620	58	48115	48477	1	E														0
Methanoperedens_BLZ2_Methanoperedens_BLZ2_NODE_1529_length_97502_cov_332.744620_59	Methanoperedens_BLZ2	Methanoperedens_BLZ2_NODE_1529_length_97502_cov_332.744620	59	48586	49356	1	C	K07496	putative transposase								Probable transposase [PF01385.21]; Helix-turn-helix domain [PF12323.10]				0
Methanoperedens_BLZ2_Methanoperedens_BLZ2_NODE_1529_length_97502_cov_332.744620_60	Methanoperedens_BLZ2	Methanoperedens_BLZ2_NODE_1529_length_97502_cov_332.744620	60	49494	49904	1	D										Nucleoside 2-deoxyribosyltransferase [PF05014.17]; Nucleoside 2-deoxyribosyltransferase like [PF15891.7]		sp|Q74LQ9|NTD_LACJO Nucleoside deoxyribosyltransferase; Xr	Xr	0
Methanoperedens_BLZ2_Methanoperedens_BLZ2_NODE_1529_length_97502_cov_332.744620_61	Methanoperedens_BLZ2	Methanoperedens_BLZ2_NODE_1529_length_97502_cov_332.744620	61	49905	50312	1	E														0
Methanoperedens_BLZ2_Methanoperedens_BLZ2_NODE_1529_length_97502_cov_332.744620_62	Methanoperedens_BLZ2	Methanoperedens_BLZ2_NODE_1529_length_97502_cov_332.744620	62	50372	51298	-1	C	K01499	methenyltetrahydromethanopterin cyclohydrolase [EC:3.5.4.27]								Cyclohydrolase (MCH) [PF02289.18]				0
Methanoperedens_BLZ2_Methanoperedens_BLZ2_NODE_1529_length_97502_cov_332.744620_63	Methanoperedens_BLZ2	Methanoperedens_BLZ2_NODE_1529_length_97502_cov_332.744620	63	51521	52135	1	D										LUD domain [PF02589.17]				0
Methanoperedens_BLZ2_Methanoperedens_BLZ2_NODE_1529_length_97502_cov_332.744620_64	Methanoperedens_BLZ2	Methanoperedens_BLZ2_NODE_1529_length_97502_cov_332.744620	64	52159	52719	-1	C	K23541	Ca2+/H+ antiporter, TMEM165/GDT1 family								Uncharacterized protein family UPF0016 [PF01169.21]				0
Methanoperedens_BLZ2_Methanoperedens_BLZ2_NODE_1529_length_97502_cov_332.744620_65	Methanoperedens_BLZ2	Methanoperedens_BLZ2_NODE_1529_length_97502_cov_332.744620	65	52821	53075	-1	E														0
Methanoperedens_BLZ2_Methanoperedens_BLZ2_NODE_1529_length_97502_cov_332.744620_66	Methanoperedens_BLZ2	Methanoperedens_BLZ2_NODE_1529_length_97502_cov_332.744620	66	53186	53503	1	E														0
Methanoperedens_BLZ2_Methanoperedens_BLZ2_NODE_1529_length_97502_cov_332.744620_67	Methanoperedens_BLZ2	Methanoperedens_BLZ2_NODE_1529_length_97502_cov_332.744620	67	53500	53835	1	E														0
Methanoperedens_BLZ2_Methanoperedens_BLZ2_NODE_1529_length_97502_cov_332.744620_68	Methanoperedens_BLZ2	Methanoperedens_BLZ2_NODE_1529_length_97502_cov_332.744620	68	53829	54521	1	E														0
Methanoperedens_BLZ2_Methanoperedens_BLZ2_NODE_1529_length_97502_cov_332.744620_69	Methanoperedens_BLZ2	Methanoperedens_BLZ2_NODE_1529_length_97502_cov_332.744620	69	54524	54940	-1	D										Family of unknown function (DUF5402) [PF17393.4]				0
Methanoperedens_BLZ2_Methanoperedens_BLZ2_NODE_1529_length_97502_cov_332.744620_70	Methanoperedens_BLZ2	Methanoperedens_BLZ2_NODE_1529_length_97502_cov_332.744620	70	54904	55944	-1	D			MER0051652	U32	MER0051652 - family U32 unassigned peptidases (Methanococcoides burtonii) [U32.UPW]#U32#{peptidase unit: 34-327}~source EAN01009~	TRUE	0.762	459	6.3e-144	Peptidase family U32 [PF01136.21]		REFSEQ hypothetical protein; Xu	Xu	0
Methanoperedens_BLZ2_Methanoperedens_BLZ2_NODE_1529_length_97502_cov_332.744620_71	Methanoperedens_BLZ2	Methanoperedens_BLZ2_NODE_1529_length_97502_cov_332.744620	71	56028	56237	-1	E														0
Methanoperedens_BLZ2_Methanoperedens_BLZ2_NODE_1529_length_97502_cov_332.744620_72	Methanoperedens_BLZ2	Methanoperedens_BLZ2_NODE_1529_length_97502_cov_332.744620	72	56249	57001	-1	C	K07052	uncharacterized protein	MER0938172	M79	MER0938172 - family M79 unassigned peptidases (Methanoperedens nitroreducens) [M79.UPW]#M79#{peptidase unit: 75-241}~source A0A062V530~	FALSE	0.66	221	2.36e-63	Type II CAAX prenyl endopeptidase Rce1-like [PF02517.18]				0
Methanoperedens_BLZ2_Methanoperedens_BLZ2_NODE_1529_length_97502_cov_332.744620_73	Methanoperedens_BLZ2	Methanoperedens_BLZ2_NODE_1529_length_97502_cov_332.744620	73	57307	58476	1	D										Acetyltransferase (GNAT) domain [PF13480.9]				0
Methanoperedens_BLZ2_Methanoperedens_BLZ2_NODE_1529_length_97502_cov_332.744620_74	Methanoperedens_BLZ2	Methanoperedens_BLZ2_NODE_1529_length_97502_cov_332.744620	74	58504	59757	1	D										Polysaccharide biosynthesis protein [PF01943.19]; Polysaccharide biosynthesis protein [PF13440.8]				0
Methanoperedens_BLZ2_Methanoperedens_BLZ2_NODE_1529_length_97502_cov_332.744620_75	Methanoperedens_BLZ2	Methanoperedens_BLZ2_NODE_1529_length_97502_cov_332.744620	75	59784	60308	1	C	K07038	inner membrane protein								LexA-binding, inner membrane-associated putative hydrolase [PF04307.16]				0
Methanoperedens_BLZ2_Methanoperedens_BLZ2_NODE_1529_length_97502_cov_332.744620_76	Methanoperedens_BLZ2	Methanoperedens_BLZ2_NODE_1529_length_97502_cov_332.744620	76	60353	60451	-1	E														0
Methanoperedens_BLZ2_Methanoperedens_BLZ2_NODE_1529_length_97502_cov_332.744620_77	Methanoperedens_BLZ2	Methanoperedens_BLZ2_NODE_1529_length_97502_cov_332.744620	77	60918	63512	1	D										Protein of unknown function (DUF1565) [PF07602.13]; Right handed beta helix region [PF13229.8]; Carbohydrate binding domain [PF02018.19]; Periplasmic copper-binding protein (NosD) [PF05048.15]	PL9 pectate lyase (EC 4.2.2.2); exopolygalacturonate lyase (EC 4.2.2.9); thiopeptidoglycan lyase (EC 4.2.2.-); rhamnogalacturonan endolyase (EC 4.2.2.23) [PL9]; GH160 endo-beta-1,4-galactosidase (EC 3.2.1.-) [GH160]; PL9 pectate lyase (EC 4.2.2.2); exopolygalacturonate lyase (EC 4.2.2.9); thiopeptidoglycan lyase (EC 4.2.2.-); rhamnogalacturonan endolyase (EC 4.2.2.23) [PL9_1]; PL9 pectate lyase (…			0
Methanoperedens_BLZ2_Methanoperedens_BLZ2_NODE_1529_length_97502_cov_332.744620_78	Methanoperedens_BLZ2	Methanoperedens_BLZ2_NODE_1529_length_97502_cov_332.744620	78	64042	65223	1	D										Acetyltransferase (GNAT) domain [PF13480.9]				0
Methanoperedens_BLZ2_Methanoperedens_BLZ2_NODE_1529_length_97502_cov_332.744620_79	Methanoperedens_BLZ2	Methanoperedens_BLZ2_NODE_1529_length_97502_cov_332.744620	79	65310	66374	1	D										Radical SAM superfamily [PF04055.23]; Iron-sulfur cluster-binding domain [PF13186.8]; 4Fe-4S single cluster domain [PF13353.8]				0
Methanoperedens_BLZ2_Methanoperedens_BLZ2_NODE_1529_length_97502_cov_332.744620_80	Methanoperedens_BLZ2	Methanoperedens_BLZ2_NODE_1529_length_97502_cov_332.744620	80	66418	67698	1	D										Polysaccharide biosynthesis protein [PF01943.19]; Polysaccharide biosynthesis protein [PF13440.8]				0
Methanoperedens_BLZ2_Methanoperedens_BLZ2_NODE_1529_length_97502_cov_332.744620_81	Methanoperedens_BLZ2	Methanoperedens_BLZ2_NODE_1529_length_97502_cov_332.744620	81	67705	68235	1	C	K07038	inner membrane protein												0
Methanoperedens_BLZ2_Methanoperedens_BLZ2_NODE_1529_length_97502_cov_332.744620_82	Methanoperedens_BLZ2	Methanoperedens_BLZ2_NODE_1529_length_97502_cov_332.744620	82	68422	69801	1	D										Protein of unknown function (DUF1565) [PF07602.13]; Right handed beta helix region [PF13229.8]; Periplasmic copper-binding protein (NosD) [PF05048.15]	PL9 pectate lyase (EC 4.2.2.2); exopolygalacturonate lyase (EC 4.2.2.9); thiopeptidoglycan lyase (EC 4.2.2.-); rhamnogalacturonan endolyase (EC 4.2.2.23) [PL9]; PL9 pectate lyase (EC 4.2.2.2); exopolygalacturonate lyase (EC 4.2.2.9); thiopeptidoglycan lyase (EC 4.2.2.-); rhamnogalacturonan endolyase (EC 4.2.2.23) [PL9]; GH160 endo-beta-1,4-galactosidase (EC 3.2.1.-) [GH160]; GH160 endo-beta-1,4-g…			0
Methanoperedens_BLZ2_Methanoperedens_BLZ2_NODE_1529_length_97502_cov_332.744620_83	Methanoperedens_BLZ2	Methanoperedens_BLZ2_NODE_1529_length_97502_cov_332.744620	83	69819	71522	-1	E														0
Methanoperedens_BLZ2_Methanoperedens_BLZ2_NODE_1529_length_97502_cov_332.744620_84	Methanoperedens_BLZ2	Methanoperedens_BLZ2_NODE_1529_length_97502_cov_332.744620	84	71529	72785	-1	D										Glycosyl transferases group 1 [PF00534.22]; Glycosyl transferases group 1 [PF13692.8]; Glycosyltransferase Family 4 [PF13439.8]; Glycosyl transferase 4-like [PF13477.8]	GT4 sucrose synthase (EC 2.4.1.13); sucrose-phosphate synthase (EC 2.4.1.14); alpha-glucosyltransferase (EC 2.4.1.52); lipopolysaccharide N-acetylglucosaminyltransferase (EC 2.4.1.56); phosphatidylinositol alpha-mannosyltransferase (EC 2.4.1.57); GDP-Man: Man1GlcNAc2-PP-dolichol alpha-1,3-mannosyltransferase (EC 2.4.1.132); GDP-Man: Man3GlcNAc2-PP-dolichol/Man4GlcNAc2-PP-dolichol alpha-1,2-mannos…			0
Methanoperedens_BLZ2_Methanoperedens_BLZ2_NODE_1529_length_97502_cov_332.744620_85	Methanoperedens_BLZ2	Methanoperedens_BLZ2_NODE_1529_length_97502_cov_332.744620	85	72808	74226	-1	C	K04034	anaerobic magnesium-protoporphyrin IX monomethyl ester cyclase [EC:1.21.98.3]								Radical SAM superfamily [PF04055.23]				0
Methanoperedens_BLZ2_Methanoperedens_BLZ2_NODE_1529_length_97502_cov_332.744620_86	Methanoperedens_BLZ2	Methanoperedens_BLZ2_NODE_1529_length_97502_cov_332.744620	86	74229	75104	-1	D										GlcNAc-PI de-N-acetylase [PF02585.19]				0
Methanoperedens_BLZ2_Methanoperedens_BLZ2_NODE_1529_length_97502_cov_332.744620_87	Methanoperedens_BLZ2	Methanoperedens_BLZ2_NODE_1529_length_97502_cov_332.744620	87	75124	76560	-1	C	K04034	anaerobic magnesium-protoporphyrin IX monomethyl ester cyclase [EC:1.21.98.3]								Radical SAM superfamily [PF04055.23]				0
Methanoperedens_BLZ2_Methanoperedens_BLZ2_NODE_1529_length_97502_cov_332.744620_88	Methanoperedens_BLZ2	Methanoperedens_BLZ2_NODE_1529_length_97502_cov_332.744620	88	76557	77771	-1	C	K00754	L-malate glycosyltransferase [EC:2.4.1.-]								Glycosyl transferases group 1 [PF00534.22]; Glycosyl transferases group 1 [PF13692.8]; Glycosyl transferases group 1 [PF13524.8]	GT4 sucrose synthase (EC 2.4.1.13); sucrose-phosphate synthase (EC 2.4.1.14); alpha-glucosyltransferase (EC 2.4.1.52); lipopolysaccharide N-acetylglucosaminyltransferase (EC 2.4.1.56); phosphatidylinositol alpha-mannosyltransferase (EC 2.4.1.57); GDP-Man: Man1GlcNAc2-PP-dolichol alpha-1,3-mannosyltransferase (EC 2.4.1.132); GDP-Man: Man3GlcNAc2-PP-dolichol/Man4GlcNAc2-PP-dolichol alpha-1,2-mannos…			0
Methanoperedens_BLZ2_Methanoperedens_BLZ2_NODE_1529_length_97502_cov_332.744620_89	Methanoperedens_BLZ2	Methanoperedens_BLZ2_NODE_1529_length_97502_cov_332.744620	89	77906	78715	-1	C	K00721	dolichol-phosphate mannosyltransferase [EC:2.4.1.83]								Glycosyl transferase family 2 [PF00535.28]; Glycosyltransferase like family 2 [PF13641.8]	GT81 NDP-Glc: glucosyl-3-phosphoglycerate synthase (EC 2.4.1.266); NDP-Man: mannosyl-3-phosphoglycerate synthase (EC 2.4.1.217); [GT81]; GT2 cellulose synthase (EC 2.4.1.12); chitin synthase (EC 2.4.1.16); dolichyl-phosphate beta-D-mannosyltransferase (EC 2.4.1.83); dolichyl-phosphate beta-glucosyltransferase (EC 2.4.1.117); N-acetylglucosaminyltransferase (EC 2.4.1.-); N-acetylgalactosaminyltran…			0
Methanoperedens_BLZ2_Methanoperedens_BLZ2_NODE_1529_length_97502_cov_332.744620_90	Methanoperedens_BLZ2	Methanoperedens_BLZ2_NODE_1529_length_97502_cov_332.744620	90	79170	79475	1	D										Winged helix-turn-helix [PF14947.8]				0
Methanoperedens_BLZ2_Methanoperedens_BLZ2_NODE_1529_length_97502_cov_332.744620_91	Methanoperedens_BLZ2	Methanoperedens_BLZ2_NODE_1529_length_97502_cov_332.744620	91	79458	79661	-1	E														0
Methanoperedens_BLZ2_Methanoperedens_BLZ2_NODE_1529_length_97502_cov_332.744620_92	Methanoperedens_BLZ2	Methanoperedens_BLZ2_NODE_1529_length_97502_cov_332.744620	92	79900	84672	1	D										Dockerin type I domain [PF00404.20]				0
Methanoperedens_BLZ2_Methanoperedens_BLZ2_NODE_1529_length_97502_cov_332.744620_93	Methanoperedens_BLZ2	Methanoperedens_BLZ2_NODE_1529_length_97502_cov_332.744620	93	84694	86205	1	D										Cohesin domain [PF00963.20]				0
Methanoperedens_BLZ2_Methanoperedens_BLZ2_NODE_1529_length_97502_cov_332.744620_94	Methanoperedens_BLZ2	Methanoperedens_BLZ2_NODE_1529_length_97502_cov_332.744620	94	86357	86953	1	E														0
Methanoperedens_BLZ2_Methanoperedens_BLZ2_NODE_1529_length_97502_cov_332.744620_95	Methanoperedens_BLZ2	Methanoperedens_BLZ2_NODE_1529_length_97502_cov_332.744620	95	87140	87814	1	E														0
Methanoperedens_BLZ2_Methanoperedens_BLZ2_NODE_1529_length_97502_cov_332.744620_96	Methanoperedens_BLZ2	Methanoperedens_BLZ2_NODE_1529_length_97502_cov_332.744620	96	87803	88513	-1	C	K08482	circadian clock protein KaiC								KaiC [PF06745.15]; DnaB-like helicase C terminal domain [PF03796.17]; Rad51 [PF08423.13]; AAA domain [PF13481.8]; recA bacterial DNA recombination protein [PF00154.23]				0
Methanoperedens_BLZ2_Methanoperedens_BLZ2_NODE_1529_length_97502_cov_332.744620_97	Methanoperedens_BLZ2	Methanoperedens_BLZ2_NODE_1529_length_97502_cov_332.744620	97	88527	91379	-1	D										Response regulator receiver domain [PF00072.26]; Methanogen output domain 1 [PF18546.3]; PAS fold [PF08448.12]; PAS fold [PF00989.27]; PAS domain [PF13426.9]; PAS fold [PF08447.14]				0
Methanoperedens_BLZ2_Methanoperedens_BLZ2_NODE_1529_length_97502_cov_332.744620_98	Methanoperedens_BLZ2	Methanoperedens_BLZ2_NODE_1529_length_97502_cov_332.744620	98	91383	91502	-1	E														0
Methanoperedens_BLZ2_Methanoperedens_BLZ2_NODE_1529_length_97502_cov_332.744620_99	Methanoperedens_BLZ2	Methanoperedens_BLZ2_NODE_1529_length_97502_cov_332.744620	99	91499	91870	-1	C	K11443	two-component system, cell cycle response regulator DivK								Response regulator receiver domain [PF00072.26]		REFSEQ hybrid sensor histidine kinase - response regulator; Xu	Xu	0
Methanoperedens_BLZ2_Methanoperedens_BLZ2_NODE_1529_length_97502_cov_332.744620_100	Methanoperedens_BLZ2	Methanoperedens_BLZ2_NODE_1529_length_97502_cov_332.744620	100	91867	95328	-1	D										Histidine kinase-, DNA gyrase B-, and HSP90-like ATPase [PF02518.28]; GAF domain [PF13185.8]; PAS fold [PF08448.12]; PAS fold [PF00989.27]; His Kinase A (phospho-acceptor) domain [PF00512.27]; PAS domain [PF13426.9]; GAF domain [PF13492.8]; GAF domain [PF01590.28]; Heme NO binding associated [PF07701.16]				0
Methanoperedens_BLZ2_Methanoperedens_BLZ2_NODE_1529_length_97502_cov_332.744620_101	Methanoperedens_BLZ2	Methanoperedens_BLZ2_NODE_1529_length_97502_cov_332.744620	101	95719	96075	1	C	K06199	fluoride exporter								CrcB-like protein, Camphor Resistance (CrcB) [PF02537.17]				0
Methanoperedens_BLZ2_Methanoperedens_BLZ2_NODE_1529_length_97502_cov_332.744620_102	Methanoperedens_BLZ2	Methanoperedens_BLZ2_NODE_1529_length_97502_cov_332.744620	102	96072	96419	1	C	K06199	fluoride exporter								CrcB-like protein, Camphor Resistance (CrcB) [PF02537.17]				0
Methanoperedens_BLZ2_Methanoperedens_BLZ2_NODE_1529_length_97502_cov_332.744620_103	Methanoperedens_BLZ2	Methanoperedens_BLZ2_NODE_1529_length_97502_cov_332.744620	103	96697	97068	1	D										HEPN domain [PF05168.16]				0
Methanoperedens_BLZ2_Methanoperedens_BLZ2_NODE_1529_length_97502_cov_332.744620_104	Methanoperedens_BLZ2	Methanoperedens_BLZ2_NODE_1529_length_97502_cov_332.744620	104	97050	97382	1	C	K07076	uncharacterized protein								Polymerase beta, Nucleotidyltransferase [PF18765.3]; Nucleotidyltransferase domain [PF01909.25]				0
Methanoperedens_BLZ2_Methanoperedens_BLZ2_NODE_1533_length_97336_cov_290.948551_1	Methanoperedens_BLZ2	Methanoperedens_BLZ2_NODE_1533_length_97336_cov_290.948551	1	12	365	-1	E														0
Methanoperedens_BLZ2_Methanoperedens_BLZ2_NODE_1533_length_97336_cov_290.948551_2	Methanoperedens_BLZ2	Methanoperedens_BLZ2_NODE_1533_length_97336_cov_290.948551	2	350	556	-1	D										Protein of unknown function DUF104 [PF01954.18]				0
Methanoperedens_BLZ2_Methanoperedens_BLZ2_NODE_1533_length_97336_cov_290.948551_3	Methanoperedens_BLZ2	Methanoperedens_BLZ2_NODE_1533_length_97336_cov_290.948551	3	578	1003	-1	D										ABC transporter [PF00005.29]				0
Methanoperedens_BLZ2_Methanoperedens_BLZ2_NODE_1533_length_97336_cov_290.948551_4	Methanoperedens_BLZ2	Methanoperedens_BLZ2_NODE_1533_length_97336_cov_290.948551	4	1328	1825	-1	C	K07064	uncharacterized protein												0
Methanoperedens_BLZ2_Methanoperedens_BLZ2_NODE_1533_length_97336_cov_290.948551_5	Methanoperedens_BLZ2	Methanoperedens_BLZ2_NODE_1533_length_97336_cov_290.948551	5	1818	2024	-1	E														0
Methanoperedens_BLZ2_Methanoperedens_BLZ2_NODE_1533_length_97336_cov_290.948551_6	Methanoperedens_BLZ2	Methanoperedens_BLZ2_NODE_1533_length_97336_cov_290.948551	6	2475	3236	-1	C	K09690	lipopolysaccharide transport system permease protein								ABC-2 type transporter [PF01061.26]				0
Methanoperedens_BLZ2_Methanoperedens_BLZ2_NODE_1533_length_97336_cov_290.948551_7	Methanoperedens_BLZ2	Methanoperedens_BLZ2_NODE_1533_length_97336_cov_290.948551	7	3277	3999	-1	C	K00973	glucose-1-phosphate thymidylyltransferase [EC:2.7.7.24]								Nucleotidyl transferase [PF00483.25]; MobA-like NTP transferase domain [PF12804.9]; 2-C-methyl-D-erythritol 4-phosphate cytidylyltransferase [PF01128.21]		sp|P55257|RMLA_YEREN Glucose-1-phosphate thymidylyltransferase; Xh	Xh	0
Methanoperedens_BLZ2_Methanoperedens_BLZ2_NODE_1533_length_97336_cov_290.948551_8	Methanoperedens_BLZ2	Methanoperedens_BLZ2_NODE_1533_length_97336_cov_290.948551	8	3996	4793	-1	C	K00067	dTDP-4-dehydrorhamnose reductase [EC:1.1.1.133]								RmlD substrate binding domain [PF04321.19]; NAD dependent epimerase/dehydratase family [PF01370.23]; GDP-mannose 4,6 dehydratase [PF16363.7]; Polysaccharide biosynthesis protein [PF02719.17]		sp|P27830|RMLB2_ECOLI dTDP-glucose 4,6-dehydratase 2; Xh	Xh	0
Methanoperedens_BLZ2_Methanoperedens_BLZ2_NODE_1533_length_97336_cov_290.948551_9	Methanoperedens_BLZ2	Methanoperedens_BLZ2_NODE_1533_length_97336_cov_290.948551	9	4790	5767	-1	C	K01710	dTDP-glucose 4,6-dehydratase [EC:4.2.1.46]								GDP-mannose 4,6 dehydratase [PF16363.7]; NAD dependent epimerase/dehydratase family [PF01370.23]; 3-beta hydroxysteroid dehydrogenase/isomerase family [PF01073.21]; RmlD substrate binding domain [PF04321.19]; Polysaccharide biosynthesis protein [PF02719.17]; Male sterility protein [PF07993.14]; NAD(P)H-binding [PF13460.8]; KR domain [PF08659.12]		sp|P27830|RMLB2_ECOLI dTDP-glucose 4,6-dehydratase 2; Xh	Xh	0
Methanoperedens_BLZ2_Methanoperedens_BLZ2_NODE_1533_length_97336_cov_290.948551_10	Methanoperedens_BLZ2	Methanoperedens_BLZ2_NODE_1533_length_97336_cov_290.948551	10	5764	6237	-1	D										dTDP-4-dehydrorhamnose 3,5-epimerase [PF00908.19]; WxcM-like, C-terminal [PF05523.13]				0
Methanoperedens_BLZ2_Methanoperedens_BLZ2_NODE_1533_length_97336_cov_290.948551_11	Methanoperedens_BLZ2	Methanoperedens_BLZ2_NODE_1533_length_97336_cov_290.948551	11	6355	7380	1	C	K16870	N-acetylglucosaminyl-diphospho-decaprenol L-rhamnosyltransferase [EC:2.4.1.289]								Glycosyltransferase like family 2 [PF13641.8]; Glycosyl transferase family 2 [PF00535.28]; Glycosyl transferase family group 2 [PF13632.8]; Glycosyl transferase family 21 [PF13506.8]	GT2 cellulose synthase (EC 2.4.1.12); chitin synthase (EC 2.4.1.16); dolichyl-phosphate beta-D-mannosyltransferase (EC 2.4.1.83); dolichyl-phosphate beta-glucosyltransferase (EC 2.4.1.117); N-acetylglucosaminyltransferase (EC 2.4.1.-); N-acetylgalactosaminyltransferase (EC 2.4.1.-); hyaluronan synthase (EC 2.4.1.212); chitin oligosaccharide synthase (EC 2.4.1.-); beta-1,3-glucan synthase (EC 2.4.…			0
Methanoperedens_BLZ2_Methanoperedens_BLZ2_NODE_1533_length_97336_cov_290.948551_12	Methanoperedens_BLZ2	Methanoperedens_BLZ2_NODE_1533_length_97336_cov_290.948551	12	7385	8281	-1	D										Glycosyltransferase like family 2 [PF13641.8]; Glycosyl transferase family 2 [PF00535.28]; Glycosyltransferase like family 2 [PF10111.11]	GT2 cellulose synthase (EC 2.4.1.12); chitin synthase (EC 2.4.1.16); dolichyl-phosphate beta-D-mannosyltransferase (EC 2.4.1.83); dolichyl-phosphate beta-glucosyltransferase (EC 2.4.1.117); N-acetylglucosaminyltransferase (EC 2.4.1.-); N-acetylgalactosaminyltransferase (EC 2.4.1.-); hyaluronan synthase (EC 2.4.1.212); chitin oligosaccharide synthase (EC 2.4.1.-); beta-1,3-glucan synthase (EC 2.4.…			0
Methanoperedens_BLZ2_Methanoperedens_BLZ2_NODE_1533_length_97336_cov_290.948551_13	Methanoperedens_BLZ2	Methanoperedens_BLZ2_NODE_1533_length_97336_cov_290.948551	13	8290	9531	-1	C	K23684,K23684	dolichol-phosphate hexosyltransferase [EC:2.4.1.-]; dolichol-phosphate hexosyltransferase [EC:2.4.1.-]								Glycosyl transferase family 2 [PF00535.28]; Glycosyltransferase like family 2 [PF13641.8]	GT2 cellulose synthase (EC 2.4.1.12); chitin synthase (EC 2.4.1.16); dolichyl-phosphate beta-D-mannosyltransferase (EC 2.4.1.83); dolichyl-phosphate beta-glucosyltransferase (EC 2.4.1.117); N-acetylglucosaminyltransferase (EC 2.4.1.-); N-acetylgalactosaminyltransferase (EC 2.4.1.-); hyaluronan synthase (EC 2.4.1.212); chitin oligosaccharide synthase (EC 2.4.1.-); beta-1,3-glucan synthase (EC 2.4.…			0
Methanoperedens_BLZ2_Methanoperedens_BLZ2_NODE_1533_length_97336_cov_290.948551_14	Methanoperedens_BLZ2	Methanoperedens_BLZ2_NODE_1533_length_97336_cov_290.948551	14	9550	10128	1	D										Cytochrome c3 [PF14537.8]; Class III cytochrome C family [PF02085.18]; Cytochrome c7 and related cytochrome c [PF14522.8]				6
Methanoperedens_BLZ2_Methanoperedens_BLZ2_NODE_1533_length_97336_cov_290.948551_15	Methanoperedens_BLZ2	Methanoperedens_BLZ2_NODE_1533_length_97336_cov_290.948551	15	10259	10750	-1	E														0
Methanoperedens_BLZ2_Methanoperedens_BLZ2_NODE_1533_length_97336_cov_290.948551_16	Methanoperedens_BLZ2	Methanoperedens_BLZ2_NODE_1533_length_97336_cov_290.948551	16	10898	13168	1	C	K03654	ATP-dependent DNA helicase RecQ [EC:3.6.4.12]								RQC domain [PF09382.12]; Helicase conserved C-terminal domain [PF00271.33]; Helix-turn-helix domain [PF14493.8]; DEAD/DEAH box helicase [PF00270.31]; RecQ zinc-binding [PF16124.7]; HRDC domain [PF00570.25]; Type III restriction enzyme, res subunit [PF04851.17]		sp|O09053|WRN_MOUSE Werner syndrome ATP-dependent helicase homolog; Xh	Xh	0
Methanoperedens_BLZ2_Methanoperedens_BLZ2_NODE_1533_length_97336_cov_290.948551_17	Methanoperedens_BLZ2	Methanoperedens_BLZ2_NODE_1533_length_97336_cov_290.948551	17	13165	13620	-1	E														0
Methanoperedens_BLZ2_Methanoperedens_BLZ2_NODE_1533_length_97336_cov_290.948551_18	Methanoperedens_BLZ2	Methanoperedens_BLZ2_NODE_1533_length_97336_cov_290.948551	18	13743	14552	1	C	K21029	molybdopterin-synthase adenylyltransferase [EC:2.7.7.80]								ThiF family [PF00899.23]				0
Methanoperedens_BLZ2_Methanoperedens_BLZ2_NODE_1533_length_97336_cov_290.948551_19	Methanoperedens_BLZ2	Methanoperedens_BLZ2_NODE_1533_length_97336_cov_290.948551	19	14546	14782	1	C	K04085	tRNA 2-thiouridine synthesizing protein A [EC:2.8.1.-]								Sulfurtransferase TusA [PF01206.19]				0
Methanoperedens_BLZ2_Methanoperedens_BLZ2_NODE_1533_length_97336_cov_290.948551_20	Methanoperedens_BLZ2	Methanoperedens_BLZ2_NODE_1533_length_97336_cov_290.948551	20	14779	15081	1	E														0
Methanoperedens_BLZ2_Methanoperedens_BLZ2_NODE_1533_length_97336_cov_290.948551_21	Methanoperedens_BLZ2	Methanoperedens_BLZ2_NODE_1533_length_97336_cov_290.948551	21	15085	15429	1	E														0
Methanoperedens_BLZ2_Methanoperedens_BLZ2_NODE_1533_length_97336_cov_290.948551_22	Methanoperedens_BLZ2	Methanoperedens_BLZ2_NODE_1533_length_97336_cov_290.948551	22	15433	15684	1	C	K07237	tRNA 2-thiouridine synthesizing protein B												0
Methanoperedens_BLZ2_Methanoperedens_BLZ2_NODE_1533_length_97336_cov_290.948551_23	Methanoperedens_BLZ2	Methanoperedens_BLZ2_NODE_1533_length_97336_cov_290.948551	23	15720	17102	-1	C	K00971,K16011	mannose-1-phosphate guanylyltransferase [EC:2.7.7.13]; mannose-1-phosphate guanylyltransferase / mannose-6-phosphate isomerase [EC:2.7.7.13 5.3.1.8]								Mannose-6-phosphate isomerase [PF01050.20]; Nucleotidyl transferase [PF00483.25]; Cupin domain [PF07883.13]; 2-C-methyl-D-erythritol 4-phosphate cytidylyltransferase [PF01128.21]; MobA-like NTP transferase domain [PF12804.9]				0
Methanoperedens_BLZ2_Methanoperedens_BLZ2_NODE_1533_length_97336_cov_290.948551_24	Methanoperedens_BLZ2	Methanoperedens_BLZ2_NODE_1533_length_97336_cov_290.948551	24	17114	18268	-1	C	K06863	5-formaminoimidazole-4-carboxamide-1-(beta)-D-ribofuranosyl 5'-monophosphate synthetase [EC:6.3.4.23]								Domain of unknown function (DUF1297) [PF06973.14]; Protein of unknown function (DUF1246) [PF06849.14]				0
Methanoperedens_BLZ2_Methanoperedens_BLZ2_NODE_1533_length_97336_cov_290.948551_25	Methanoperedens_BLZ2	Methanoperedens_BLZ2_NODE_1533_length_97336_cov_290.948551	25	18334	19098	-1	E														0
Methanoperedens_BLZ2_Methanoperedens_BLZ2_NODE_1533_length_97336_cov_290.948551_26	Methanoperedens_BLZ2	Methanoperedens_BLZ2_NODE_1533_length_97336_cov_290.948551	26	19299	20258	1	E														0
Methanoperedens_BLZ2_Methanoperedens_BLZ2_NODE_1533_length_97336_cov_290.948551_27	Methanoperedens_BLZ2	Methanoperedens_BLZ2_NODE_1533_length_97336_cov_290.948551	27	20273	20578	1	E														0
Methanoperedens_BLZ2_Methanoperedens_BLZ2_NODE_1533_length_97336_cov_290.948551_28	Methanoperedens_BLZ2	Methanoperedens_BLZ2_NODE_1533_length_97336_cov_290.948551	28	20658	20972	-1	C	K02869	large subunit ribosomal protein L12								60s Acidic ribosomal protein [PF00428.21]				0
Methanoperedens_BLZ2_Methanoperedens_BLZ2_NODE_1533_length_97336_cov_290.948551_29	Methanoperedens_BLZ2	Methanoperedens_BLZ2_NODE_1533_length_97336_cov_290.948551	29	21047	21967	-1	C	K02864	large subunit ribosomal protein L10								Ribosomal protein L10 [PF00466.22]; Insertion domain in 60S ribosomal protein L10P [PF17777.3]				0
Methanoperedens_BLZ2_Methanoperedens_BLZ2_NODE_1533_length_97336_cov_290.948551_30	Methanoperedens_BLZ2	Methanoperedens_BLZ2_NODE_1533_length_97336_cov_290.948551	30	21969	22724	-1	C	K02863	large subunit ribosomal protein L1								Ribosomal protein L1p/L10e family [PF00687.23]				0
Methanoperedens_BLZ2_Methanoperedens_BLZ2_NODE_1533_length_97336_cov_290.948551_31	Methanoperedens_BLZ2	Methanoperedens_BLZ2_NODE_1533_length_97336_cov_290.948551	31	23114	23278	1	E														0
Methanoperedens_BLZ2_Methanoperedens_BLZ2_NODE_1533_length_97336_cov_290.948551_32	Methanoperedens_BLZ2	Methanoperedens_BLZ2_NODE_1533_length_97336_cov_290.948551	32	23356	24132	1	C	K22205	S-adenosyl-L-methionine hydrolase (adenosine-forming) [EC:3.13.1.8]								S-adenosyl-l-methionine hydroxide adenosyltransferase [PF01887.18]				0
Methanoperedens_BLZ2_Methanoperedens_BLZ2_NODE_1533_length_97336_cov_290.948551_33	Methanoperedens_BLZ2	Methanoperedens_BLZ2_NODE_1533_length_97336_cov_290.948551	33	24269	24937	1	E														0
Methanoperedens_BLZ2_Methanoperedens_BLZ2_NODE_1533_length_97336_cov_290.948551_34	Methanoperedens_BLZ2	Methanoperedens_BLZ2_NODE_1533_length_97336_cov_290.948551	34	24968	26263	-1	D										Glucodextranase, domain B [PF09136.12]				0
Methanoperedens_BLZ2_Methanoperedens_BLZ2_NODE_1533_length_97336_cov_290.948551_35	Methanoperedens_BLZ2	Methanoperedens_BLZ2_NODE_1533_length_97336_cov_290.948551	35	26458	27231	1	E														0
Methanoperedens_BLZ2_Methanoperedens_BLZ2_NODE_1533_length_97336_cov_290.948551_36	Methanoperedens_BLZ2	Methanoperedens_BLZ2_NODE_1533_length_97336_cov_290.948551	36	27235	28128	1	E														0
Methanoperedens_BLZ2_Methanoperedens_BLZ2_NODE_1533_length_97336_cov_290.948551_37	Methanoperedens_BLZ2	Methanoperedens_BLZ2_NODE_1533_length_97336_cov_290.948551	37	28135	28389	1	E														0
Methanoperedens_BLZ2_Methanoperedens_BLZ2_NODE_1533_length_97336_cov_290.948551_38	Methanoperedens_BLZ2	Methanoperedens_BLZ2_NODE_1533_length_97336_cov_290.948551	38	28602	28988	-1	E														0
Methanoperedens_BLZ2_Methanoperedens_BLZ2_NODE_1533_length_97336_cov_290.948551_39	Methanoperedens_BLZ2	Methanoperedens_BLZ2_NODE_1533_length_97336_cov_290.948551	39	29104	29403	1	D										Protein of unknown function (DUF2769) [PF10967.10]				0
Methanoperedens_BLZ2_Methanoperedens_BLZ2_NODE_1533_length_97336_cov_290.948551_40	Methanoperedens_BLZ2	Methanoperedens_BLZ2_NODE_1533_length_97336_cov_290.948551	40	29639	29881	-1	E														0
Methanoperedens_BLZ2_Methanoperedens_BLZ2_NODE_1533_length_97336_cov_290.948551_41	Methanoperedens_BLZ2	Methanoperedens_BLZ2_NODE_1533_length_97336_cov_290.948551	41	30494	31126	1	D										Response regulator receiver domain [PF00072.26]				0
Methanoperedens_BLZ2_Methanoperedens_BLZ2_NODE_1533_length_97336_cov_290.948551_42	Methanoperedens_BLZ2	Methanoperedens_BLZ2_NODE_1533_length_97336_cov_290.948551	42	31321	31881	1	C	K07325	archaeal flagellin FlaB								Archaebacterial flagellin [PF01917.18]				0
Methanoperedens_BLZ2_Methanoperedens_BLZ2_NODE_1533_length_97336_cov_290.948551_43	Methanoperedens_BLZ2	Methanoperedens_BLZ2_NODE_1533_length_97336_cov_290.948551	43	31909	32511	1	C	K07325	archaeal flagellin FlaB								Archaebacterial flagellin [PF01917.18]				0
Methanoperedens_BLZ2_Methanoperedens_BLZ2_NODE_1533_length_97336_cov_290.948551_44	Methanoperedens_BLZ2	Methanoperedens_BLZ2_NODE_1533_length_97336_cov_290.948551	44	32553	33191	1	C	K07325	archaeal flagellin FlaB								Archaebacterial flagellin [PF01917.18]				0
Methanoperedens_BLZ2_Methanoperedens_BLZ2_NODE_1533_length_97336_cov_290.948551_45	Methanoperedens_BLZ2	Methanoperedens_BLZ2_NODE_1533_length_97336_cov_290.948551	45	33207	33605	1	C	K07329	archaeal flagellar protein FlaF												0
Methanoperedens_BLZ2_Methanoperedens_BLZ2_NODE_1533_length_97336_cov_290.948551_46	Methanoperedens_BLZ2	Methanoperedens_BLZ2_NODE_1533_length_97336_cov_290.948551	46	33615	34070	1	C	K07329,K07330	archaeal flagellar protein FlaF; archaeal flagellar protein FlaG												0
Methanoperedens_BLZ2_Methanoperedens_BLZ2_NODE_1533_length_97336_cov_290.948551_47	Methanoperedens_BLZ2	Methanoperedens_BLZ2_NODE_1533_length_97336_cov_290.948551	47	34074	34766	1	C	K07331	archaeal flagellar protein FlaH								KaiC [PF06745.15]; Rad51 [PF08423.13]; AAA domain [PF13481.8]				0
Methanoperedens_BLZ2_Methanoperedens_BLZ2_NODE_1533_length_97336_cov_290.948551_48	Methanoperedens_BLZ2	Methanoperedens_BLZ2_NODE_1533_length_97336_cov_290.948551	48	34780	36411	1	C	K07332	archaeal flagellar protein FlaI								Type II/IV secretion system protein [PF00437.22]				0
Methanoperedens_BLZ2_Methanoperedens_BLZ2_NODE_1533_length_97336_cov_290.948551_49	Methanoperedens_BLZ2	Methanoperedens_BLZ2_NODE_1533_length_97336_cov_290.948551	49	36415	38067	1	C	K07333	archaeal flagellar protein FlaJ												0
Methanoperedens_BLZ2_Methanoperedens_BLZ2_NODE_1533_length_97336_cov_290.948551_50	Methanoperedens_BLZ2	Methanoperedens_BLZ2_NODE_1533_length_97336_cov_290.948551	50	38182	38544	1	D										Response regulator receiver domain [PF00072.26]				0
Methanoperedens_BLZ2_Methanoperedens_BLZ2_NODE_1533_length_97336_cov_290.948551_51	Methanoperedens_BLZ2	Methanoperedens_BLZ2_NODE_1533_length_97336_cov_290.948551	51	38707	39063	1	D										Response regulator receiver domain [PF00072.26]				0
Methanoperedens_BLZ2_Methanoperedens_BLZ2_NODE_1533_length_97336_cov_290.948551_52	Methanoperedens_BLZ2	Methanoperedens_BLZ2_NODE_1533_length_97336_cov_290.948551	52	39076	40137	1	C	K03412	two-component system, chemotaxis family, protein-glutamate methylesterase/glutaminase [EC:3.1.1.61 3.5.1.44]								CheB methylesterase [PF01339.19]; Response regulator receiver domain [PF00072.26]				0
Methanoperedens_BLZ2_Methanoperedens_BLZ2_NODE_1533_length_97336_cov_290.948551_53	Methanoperedens_BLZ2	Methanoperedens_BLZ2_NODE_1533_length_97336_cov_290.948551	53	40148	42115	1	C	K03407	two-component system, chemotaxis family, sensor kinase CheA [EC:2.7.13.3]								P2 response regulator binding domain [PF07194.13]; Signal transducing histidine kinase, homodimeric domain [PF02895.16]; CheW-like domain [PF01584.21]; Histidine kinase-, DNA gyrase B-, and HSP90-like ATPase [PF02518.28]; Hpt domain [PF01627.25]				0
Methanoperedens_BLZ2_Methanoperedens_BLZ2_NODE_1533_length_97336_cov_290.948551_54	Methanoperedens_BLZ2	Methanoperedens_BLZ2_NODE_1533_length_97336_cov_290.948551	54	42112	42957	1	C	K00575	chemotaxis protein methyltransferase CheR [EC:2.1.1.80]								CheR methyltransferase, SAM binding domain [PF01739.20]; CheR methyltransferase, all-alpha domain [PF03705.17]				0
Methanoperedens_BLZ2_Methanoperedens_BLZ2_NODE_1533_length_97336_cov_290.948551_55	Methanoperedens_BLZ2	Methanoperedens_BLZ2_NODE_1533_length_97336_cov_290.948551	55	42954	43571	1	C	K03410	chemotaxis protein CheC								Chemotaxis phosphatase CheX [PF13690.8]; CheC-like family [PF04509.14]				0
Methanoperedens_BLZ2_Methanoperedens_BLZ2_NODE_1533_length_97336_cov_290.948551_56	Methanoperedens_BLZ2	Methanoperedens_BLZ2_NODE_1533_length_97336_cov_290.948551	56	43774	44262	1	C	K03411	chemotaxis protein CheD [EC:3.5.1.44]								CheD chemotactic sensory transduction [PF03975.15]				0
Methanoperedens_BLZ2_Methanoperedens_BLZ2_NODE_1533_length_97336_cov_290.948551_57	Methanoperedens_BLZ2	Methanoperedens_BLZ2_NODE_1533_length_97336_cov_290.948551	57	44270	45145	-1	C	K16264	cobalt-zinc-cadmium efflux system protein								Cation efflux family [PF01545.23]				0
Methanoperedens_BLZ2_Methanoperedens_BLZ2_NODE_1533_length_97336_cov_290.948551_58	Methanoperedens_BLZ2	Methanoperedens_BLZ2_NODE_1533_length_97336_cov_290.948551	58	45496	46404	1	D										Fic/DOC family [PF02661.20]				0
Methanoperedens_BLZ2_Methanoperedens_BLZ2_NODE_1533_length_97336_cov_290.948551_59	Methanoperedens_BLZ2	Methanoperedens_BLZ2_NODE_1533_length_97336_cov_290.948551	59	46457	46663	-1	E														0
Methanoperedens_BLZ2_Methanoperedens_BLZ2_NODE_1533_length_97336_cov_290.948551_60	Methanoperedens_BLZ2	Methanoperedens_BLZ2_NODE_1533_length_97336_cov_290.948551	60	46689	46946	-1	D										TRAM domain [PF01938.22]				0
Methanoperedens_BLZ2_Methanoperedens_BLZ2_NODE_1533_length_97336_cov_290.948551_61	Methanoperedens_BLZ2	Methanoperedens_BLZ2_NODE_1533_length_97336_cov_290.948551	61	47129	47821	-1	D										Plasmid pRiA4b ORF-3-like protein [PF07929.13]				0
Methanoperedens_BLZ2_Methanoperedens_BLZ2_NODE_1533_length_97336_cov_290.948551_62	Methanoperedens_BLZ2	Methanoperedens_BLZ2_NODE_1533_length_97336_cov_290.948551	62	47826	48020	-1	E														0
Methanoperedens_BLZ2_Methanoperedens_BLZ2_NODE_1533_length_97336_cov_290.948551_63	Methanoperedens_BLZ2	Methanoperedens_BLZ2_NODE_1533_length_97336_cov_290.948551	63	47989	48099	-1	E														0
Methanoperedens_BLZ2_Methanoperedens_BLZ2_NODE_1533_length_97336_cov_290.948551_64	Methanoperedens_BLZ2	Methanoperedens_BLZ2_NODE_1533_length_97336_cov_290.948551	64	48096	48560	-1	C	K07076	uncharacterized protein								Polymerase beta, Nucleotidyltransferase [PF18765.3]; Nucleotidyltransferase domain [PF01909.25]				0
Methanoperedens_BLZ2_Methanoperedens_BLZ2_NODE_1533_length_97336_cov_290.948551_65	Methanoperedens_BLZ2	Methanoperedens_BLZ2_NODE_1533_length_97336_cov_290.948551	65	48795	51506	-1	D										Periplasmic copper-binding protein (NosD) [PF05048.15]; Right handed beta helix region [PF13229.8]				0
Methanoperedens_BLZ2_Methanoperedens_BLZ2_NODE_1533_length_97336_cov_290.948551_66	Methanoperedens_BLZ2	Methanoperedens_BLZ2_NODE_1533_length_97336_cov_290.948551	66	52020	52604	1	E														0
Methanoperedens_BLZ2_Methanoperedens_BLZ2_NODE_1533_length_97336_cov_290.948551_67	Methanoperedens_BLZ2	Methanoperedens_BLZ2_NODE_1533_length_97336_cov_290.948551	67	52751	53248	-1	C	K17892	ferredoxin-thioredoxin reductase catalytic chain [EC:1.8.7.2]								Ferredoxin thioredoxin reductase catalytic beta chain [PF02943.17]				0
Methanoperedens_BLZ2_Methanoperedens_BLZ2_NODE_1533_length_97336_cov_290.948551_68	Methanoperedens_BLZ2	Methanoperedens_BLZ2_NODE_1533_length_97336_cov_290.948551	68	53245	53502	-1	D										Glutaredoxin [PF00462.26]				0
Methanoperedens_BLZ2_Methanoperedens_BLZ2_NODE_1533_length_97336_cov_290.948551_69	Methanoperedens_BLZ2	Methanoperedens_BLZ2_NODE_1533_length_97336_cov_290.948551	69	53499	54461	-1	C	K00170	pyruvate ferredoxin oxidoreductase beta subunit [EC:1.2.7.1]								Thiamine pyrophosphate enzyme, C-terminal TPP binding domain [PF02775.23]				0
Methanoperedens_BLZ2_Methanoperedens_BLZ2_NODE_1533_length_97336_cov_290.948551_70	Methanoperedens_BLZ2	Methanoperedens_BLZ2_NODE_1533_length_97336_cov_290.948551	70	54458	55630	-1	C	K00169	pyruvate ferredoxin oxidoreductase alpha subunit [EC:1.2.7.1]								Pyruvate flavodoxin/ferredoxin oxidoreductase, thiamine diP-bdg [PF01855.21]; Pyruvate:ferredoxin oxidoreductase core domain II [PF17147.6]				0
Methanoperedens_BLZ2_Methanoperedens_BLZ2_NODE_1533_length_97336_cov_290.948551_71	Methanoperedens_BLZ2	Methanoperedens_BLZ2_NODE_1533_length_97336_cov_290.948551	71	55627	56526	-1	C	K00171,K00172	pyruvate ferredoxin oxidoreductase delta subunit [EC:1.2.7.1]; pyruvate ferredoxin oxidoreductase gamma subunit [EC:1.2.7.1]								Pyruvate ferredoxin/flavodoxin oxidoreductase [PF01558.20]; 4Fe-4S dicluster domain [PF14697.8]; 4Fe-4S dicluster domain [PF12838.9]; 4Fe-4S dicluster domain [PF13187.8]; 4Fe-4S dicluster domain [PF13237.8]				0
Methanoperedens_BLZ2_Methanoperedens_BLZ2_NODE_1533_length_97336_cov_290.948551_72	Methanoperedens_BLZ2	Methanoperedens_BLZ2_NODE_1533_length_97336_cov_290.948551	72	56760	56948	-1	D										Uncharacterized protein conserved in archaea (DUF2180) [PF09947.11]				1
Methanoperedens_BLZ2_Methanoperedens_BLZ2_NODE_1533_length_97336_cov_290.948551_73	Methanoperedens_BLZ2	Methanoperedens_BLZ2_NODE_1533_length_97336_cov_290.948551	73	56979	57662	-1	C	K03421	methyl-coenzyme M reductase subunit C								Methyl-coenzyme M reductase operon protein C [PF04609.14]				0
Methanoperedens_BLZ2_Methanoperedens_BLZ2_NODE_1533_length_97336_cov_290.948551_74	Methanoperedens_BLZ2	Methanoperedens_BLZ2_NODE_1533_length_97336_cov_290.948551	74	57665	58084	-1	C	K03594	bacterioferritin [EC:1.16.3.1]								Ferritin-like domain [PF00210.26]; Rubrerythrin [PF02915.19]				0
Methanoperedens_BLZ2_Methanoperedens_BLZ2_NODE_1533_length_97336_cov_290.948551_75	Methanoperedens_BLZ2	Methanoperedens_BLZ2_NODE_1533_length_97336_cov_290.948551	75	58155	58562	-1	C	K01607	4-carboxymuconolactone decarboxylase [EC:4.1.1.44]								Carboxymuconolactone decarboxylase family [PF02627.22]				0
Methanoperedens_BLZ2_Methanoperedens_BLZ2_NODE_1533_length_97336_cov_290.948551_76	Methanoperedens_BLZ2	Methanoperedens_BLZ2_NODE_1533_length_97336_cov_290.948551	76	58599	59120	-1	C	K19824	rubrerythrin								Rubrerythrin [PF02915.19]				0
Methanoperedens_BLZ2_Methanoperedens_BLZ2_NODE_1533_length_97336_cov_290.948551_77	Methanoperedens_BLZ2	Methanoperedens_BLZ2_NODE_1533_length_97336_cov_290.948551	77	59090	61537	-1	D										Radical SAM proteins, N-terminal [PF19864.1]; Radical SAM superfamily [PF04055.23]				0
Methanoperedens_BLZ2_Methanoperedens_BLZ2_NODE_1533_length_97336_cov_290.948551_78	Methanoperedens_BLZ2	Methanoperedens_BLZ2_NODE_1533_length_97336_cov_290.948551	78	62003	63292	1	C	K03893	arsenical pump membrane protein								Arsenical pump membrane protein [PF02040.17]; Citrate transporter [PF03600.18]				0
Methanoperedens_BLZ2_Methanoperedens_BLZ2_NODE_1533_length_97336_cov_290.948551_79	Methanoperedens_BLZ2	Methanoperedens_BLZ2_NODE_1533_length_97336_cov_290.948551	79	63404	63583	1	C	K02944	large subunit ribosomal protein LX												0
Methanoperedens_BLZ2_Methanoperedens_BLZ2_NODE_1533_length_97336_cov_290.948551_80	Methanoperedens_BLZ2	Methanoperedens_BLZ2_NODE_1533_length_97336_cov_290.948551	80	63580	64029	1	C	K04797	prefoldin alpha subunit								Prefoldin subunit [PF02996.19]				0
Methanoperedens_BLZ2_Methanoperedens_BLZ2_NODE_1533_length_97336_cov_290.948551_81	Methanoperedens_BLZ2	Methanoperedens_BLZ2_NODE_1533_length_97336_cov_290.948551	81	64045	65196	1	C	K03110	fused signal recognition particle receptor								SRP54-type protein, GTPase domain [PF00448.24]; SRP54-type protein, helical bundle domain [PF02881.21]				0
Methanoperedens_BLZ2_Methanoperedens_BLZ2_NODE_1533_length_97336_cov_290.948551_82	Methanoperedens_BLZ2	Methanoperedens_BLZ2_NODE_1533_length_97336_cov_290.948551	82	65251	66096	1	C	K06982	pantoate kinase [EC:2.7.1.169]												0
Methanoperedens_BLZ2_Methanoperedens_BLZ2_NODE_1533_length_97336_cov_290.948551_83	Methanoperedens_BLZ2	Methanoperedens_BLZ2_NODE_1533_length_97336_cov_290.948551	83	66093	66842	1	C	K09722	4-phosphopantoate---beta-alanine ligase [EC:6.3.2.36]								Phosphopantothenate/pantothenate synthetase [PF02006.18]				0
Methanoperedens_BLZ2_Methanoperedens_BLZ2_NODE_1533_length_97336_cov_290.948551_84	Methanoperedens_BLZ2	Methanoperedens_BLZ2_NODE_1533_length_97336_cov_290.948551	84	67193	68299	-1	D										Uncharacterized protein conserved in archaea (DUF2117) [PF09890.11]				0
Methanoperedens_BLZ2_Methanoperedens_BLZ2_NODE_1533_length_97336_cov_290.948551_85	Methanoperedens_BLZ2	Methanoperedens_BLZ2_NODE_1533_length_97336_cov_290.948551	85	68547	68744	-1	E														0
Methanoperedens_BLZ2_Methanoperedens_BLZ2_NODE_1533_length_97336_cov_290.948551_86	Methanoperedens_BLZ2	Methanoperedens_BLZ2_NODE_1533_length_97336_cov_290.948551	86	68901	69722	1	E														0
Methanoperedens_BLZ2_Methanoperedens_BLZ2_NODE_1533_length_97336_cov_290.948551_87	Methanoperedens_BLZ2	Methanoperedens_BLZ2_NODE_1533_length_97336_cov_290.948551	87	69739	69855	-1	E														0
Methanoperedens_BLZ2_Methanoperedens_BLZ2_NODE_1533_length_97336_cov_290.948551_88	Methanoperedens_BLZ2	Methanoperedens_BLZ2_NODE_1533_length_97336_cov_290.948551	88	69884	71512	-1	E														0
Methanoperedens_BLZ2_Methanoperedens_BLZ2_NODE_1533_length_97336_cov_290.948551_89	Methanoperedens_BLZ2	Methanoperedens_BLZ2_NODE_1533_length_97336_cov_290.948551	89	71965	73059	1	C	K03547	DNA repair protein SbcD/Mre11								Calcineurin-like phosphoesterase [PF00149.30]; Calcineurin-like phosphoesterase superfamily domain [PF12850.9]				0
Methanoperedens_BLZ2_Methanoperedens_BLZ2_NODE_1533_length_97336_cov_290.948551_90	Methanoperedens_BLZ2	Methanoperedens_BLZ2_NODE_1533_length_97336_cov_290.948551	90	73064	74803	1	D										AAA domain [PF13476.8]; AAA domain [PF13514.8]; RecF/RecN/SMC N terminal domain [PF02463.21]; AAA ATPase domain [PF13175.8]		sp|P04522|EXO2_BPT4 Exonuclease subunit 2; XhXp	Xp;Xh	0
Methanoperedens_BLZ2_Methanoperedens_BLZ2_NODE_1533_length_97336_cov_290.948551_91	Methanoperedens_BLZ2	Methanoperedens_BLZ2_NODE_1533_length_97336_cov_290.948551	91	74894	75097	1	E														0
Methanoperedens_BLZ2_Methanoperedens_BLZ2_NODE_1533_length_97336_cov_290.948551_92	Methanoperedens_BLZ2	Methanoperedens_BLZ2_NODE_1533_length_97336_cov_290.948551	92	75094	75672	1	E														0
Methanoperedens_BLZ2_Methanoperedens_BLZ2_NODE_1533_length_97336_cov_290.948551_93	Methanoperedens_BLZ2	Methanoperedens_BLZ2_NODE_1533_length_97336_cov_290.948551	93	76050	76733	-1	D										Pentapeptide repeats (9 copies) [PF13599.8]; Pentapeptide repeats (8 copies) [PF00805.24]		sp|Q52118|YMO3_PANSE Uncharacterized protein in mobD 3'region; Xh	Xh	0
Methanoperedens_BLZ2_Methanoperedens_BLZ2_NODE_1533_length_97336_cov_290.948551_94	Methanoperedens_BLZ2	Methanoperedens_BLZ2_NODE_1533_length_97336_cov_290.948551	94	76738	77202	-1	C	K03973	phage shock protein C								PspC domain [PF04024.14]; Domain of unknown function (DUF5668) [PF18917.2]				0
Methanoperedens_BLZ2_Methanoperedens_BLZ2_NODE_1533_length_97336_cov_290.948551_95	Methanoperedens_BLZ2	Methanoperedens_BLZ2_NODE_1533_length_97336_cov_290.948551	95	77263	77838	-1	D										NADPH-dependent FMN reductase [PF03358.17]				0
Methanoperedens_BLZ2_Methanoperedens_BLZ2_NODE_1533_length_97336_cov_290.948551_96	Methanoperedens_BLZ2	Methanoperedens_BLZ2_NODE_1533_length_97336_cov_290.948551	96	77919	79286	-1	D										Response regulator receiver domain [PF00072.26]; PAS fold [PF08448.12]; PAS fold [PF00989.27]; PAS domain [PF13426.9]				0
Methanoperedens_BLZ2_Methanoperedens_BLZ2_NODE_1533_length_97336_cov_290.948551_97	Methanoperedens_BLZ2	Methanoperedens_BLZ2_NODE_1533_length_97336_cov_290.948551	97	79569	80924	-1	C	K18779	7-cyano-7-deazaguanine tRNA-ribosyltransferase [EC:2.4.2.48]								Queuine tRNA-ribosyltransferase [PF01702.20]				0
Methanoperedens_BLZ2_Methanoperedens_BLZ2_NODE_1533_length_97336_cov_290.948551_98	Methanoperedens_BLZ2	Methanoperedens_BLZ2_NODE_1533_length_97336_cov_290.948551	98	81107	81679	-1	E														0
Methanoperedens_BLZ2_Methanoperedens_BLZ2_NODE_1533_length_97336_cov_290.948551_99	Methanoperedens_BLZ2	Methanoperedens_BLZ2_NODE_1533_length_97336_cov_290.948551	99	81679	82377	-1	E														0
Methanoperedens_BLZ2_Methanoperedens_BLZ2_NODE_1533_length_97336_cov_290.948551_100	Methanoperedens_BLZ2	Methanoperedens_BLZ2_NODE_1533_length_97336_cov_290.948551	100	82466	83404	-1	C	K18237	ribose 1,5-bisphosphate isomerase [EC:5.3.1.29]								Initiation factor 2 subunit family [PF01008.19]				0
Methanoperedens_BLZ2_Methanoperedens_BLZ2_NODE_1533_length_97336_cov_290.948551_101	Methanoperedens_BLZ2	Methanoperedens_BLZ2_NODE_1533_length_97336_cov_290.948551	101	83401	84858	-1	C	K02232	adenosylcobyric acid synthase [EC:6.3.5.10]	MER0133501	C26	MER0133501 - family C26 non-peptidase homologues (Sebaldella termitidis) [C26.UNW]#C26#{peptidase unit: 140-491}~source ACZ07886~	FALSE	0.437	275	2.2e-78	CobB/CobQ-like glutamine amidotransferase domain [PF07685.16]; AAA domain [PF13500.8]; SNO glutamine amidotransferase family [PF01174.21]				0
Methanoperedens_BLZ2_Methanoperedens_BLZ2_NODE_1533_length_97336_cov_290.948551_102	Methanoperedens_BLZ2	Methanoperedens_BLZ2_NODE_1533_length_97336_cov_290.948551	102	84855	85262	-1	E														0
Methanoperedens_BLZ2_Methanoperedens_BLZ2_NODE_1533_length_97336_cov_290.948551_103	Methanoperedens_BLZ2	Methanoperedens_BLZ2_NODE_1533_length_97336_cov_290.948551	103	85289	85915	-1	C	K00762	orotate phosphoribosyltransferase [EC:2.4.2.10]								Phosphoribosyl transferase domain [PF00156.29]; Phosphoribosyl synthetase-associated domain [PF14572.8]				0
Methanoperedens_BLZ2_Methanoperedens_BLZ2_NODE_1533_length_97336_cov_290.948551_104	Methanoperedens_BLZ2	Methanoperedens_BLZ2_NODE_1533_length_97336_cov_290.948551	104	86041	86277	1	E														0
Methanoperedens_BLZ2_Methanoperedens_BLZ2_NODE_1533_length_97336_cov_290.948551_105	Methanoperedens_BLZ2	Methanoperedens_BLZ2_NODE_1533_length_97336_cov_290.948551	105	86277	86561	1	E														0
Methanoperedens_BLZ2_Methanoperedens_BLZ2_NODE_1533_length_97336_cov_290.948551_106	Methanoperedens_BLZ2	Methanoperedens_BLZ2_NODE_1533_length_97336_cov_290.948551	106	86596	87138	-1	D										Family of unknown function (DUF6448) [PF20046.1]				0
Methanoperedens_BLZ2_Methanoperedens_BLZ2_NODE_1533_length_97336_cov_290.948551_107	Methanoperedens_BLZ2	Methanoperedens_BLZ2_NODE_1533_length_97336_cov_290.948551	107	87519	88796	-1	C	K00800	3-phosphoshikimate 1-carboxyvinyltransferase [EC:2.5.1.19]								EPSP synthase (3-phosphoshikimate 1-carboxyvinyltransferase) [PF00275.22]				0
Methanoperedens_BLZ2_Methanoperedens_BLZ2_NODE_1533_length_97336_cov_290.948551_108	Methanoperedens_BLZ2	Methanoperedens_BLZ2_NODE_1533_length_97336_cov_290.948551	108	88975	89262	1	E														0
Methanoperedens_BLZ2_Methanoperedens_BLZ2_NODE_1533_length_97336_cov_290.948551_109	Methanoperedens_BLZ2	Methanoperedens_BLZ2_NODE_1533_length_97336_cov_290.948551	109	89359	91245	1	D										Pyridoxal-dependent decarboxylase, pyridoxal binding domain [PF02784.18]; Arginine decarboxylase helical bundle domain [PF17810.3]; Arginine decarboxylase C-terminal helical extension [PF17944.3]				0
Methanoperedens_BLZ2_Methanoperedens_BLZ2_NODE_1533_length_97336_cov_290.948551_110	Methanoperedens_BLZ2	Methanoperedens_BLZ2_NODE_1533_length_97336_cov_290.948551	110	91343	91690	1	E														0
Methanoperedens_BLZ2_Methanoperedens_BLZ2_NODE_1533_length_97336_cov_290.948551_111	Methanoperedens_BLZ2	Methanoperedens_BLZ2_NODE_1533_length_97336_cov_290.948551	111	91721	92062	1	E														0
Methanoperedens_BLZ2_Methanoperedens_BLZ2_NODE_1533_length_97336_cov_290.948551_112	Methanoperedens_BLZ2	Methanoperedens_BLZ2_NODE_1533_length_97336_cov_290.948551	112	92076	93485	-1	D										Flavin containing amine oxidoreductase [PF01593.26]; NAD(P)-binding Rossmann-like domain [PF13450.8]; HI0933-like protein [PF03486.16]; FAD binding domain [PF00890.26]; FAD dependent oxidoreductase [PF12831.9]; FAD binding domain [PF01494.21]; FAD dependent oxidoreductase [PF01266.26]; Thi4 family [PF01946.19]; Pyridine nucleotide-disulphide oxidoreductase [PF13738.8]; Flavin-binding monooxygenas…				0
Methanoperedens_BLZ2_Methanoperedens_BLZ2_NODE_1533_length_97336_cov_290.948551_113	Methanoperedens_BLZ2	Methanoperedens_BLZ2_NODE_1533_length_97336_cov_290.948551	113	93525	94178	-1	C	K07053,K07053	3',5'-nucleoside bisphosphate phosphatase [EC:3.1.3.97]; 3',5'-nucleoside bisphosphate phosphatase [EC:3.1.3.97]								PHP domain [PF02811.21]; PHP-associated [PF13263.8]				0
Methanoperedens_BLZ2_Methanoperedens_BLZ2_NODE_1533_length_97336_cov_290.948551_114	Methanoperedens_BLZ2	Methanoperedens_BLZ2_NODE_1533_length_97336_cov_290.948551	114	94413	96599	1	C	K14475	inhibitor of cysteine peptidase								Beta propeller domain [PF09826.11]				0
Methanoperedens_BLZ2_Methanoperedens_BLZ2_NODE_1533_length_97336_cov_290.948551_115	Methanoperedens_BLZ2	Methanoperedens_BLZ2_NODE_1533_length_97336_cov_290.948551	115	96614	97336	1	D										DNA alkylation repair enzyme [PF08713.13]				0
Methanoperedens_BLZ2_Methanoperedens_BLZ2_NODE_15564_length_23379_cov_274.489410_1	Methanoperedens_BLZ2	Methanoperedens_BLZ2_NODE_15564_length_23379_cov_274.489410	1	31	228	-1	E														0
Methanoperedens_BLZ2_Methanoperedens_BLZ2_NODE_15564_length_23379_cov_274.489410_2	Methanoperedens_BLZ2	Methanoperedens_BLZ2_NODE_15564_length_23379_cov_274.489410	2	318	761	-1	E														0
Methanoperedens_BLZ2_Methanoperedens_BLZ2_NODE_15564_length_23379_cov_274.489410_3	Methanoperedens_BLZ2	Methanoperedens_BLZ2_NODE_15564_length_23379_cov_274.489410	3	758	1012	-1	E														0
Methanoperedens_BLZ2_Methanoperedens_BLZ2_NODE_15564_length_23379_cov_274.489410_4	Methanoperedens_BLZ2	Methanoperedens_BLZ2_NODE_15564_length_23379_cov_274.489410	4	1068	1631	-1	E														0
Methanoperedens_BLZ2_Methanoperedens_BLZ2_NODE_15564_length_23379_cov_274.489410_5	Methanoperedens_BLZ2	Methanoperedens_BLZ2_NODE_15564_length_23379_cov_274.489410	5	1862	3835	-1	D										S-layer protein [PF07752.13]				0
Methanoperedens_BLZ2_Methanoperedens_BLZ2_NODE_15564_length_23379_cov_274.489410_6	Methanoperedens_BLZ2	Methanoperedens_BLZ2_NODE_15564_length_23379_cov_274.489410	6	3892	4101	-1	E														0
Methanoperedens_BLZ2_Methanoperedens_BLZ2_NODE_15564_length_23379_cov_274.489410_7	Methanoperedens_BLZ2	Methanoperedens_BLZ2_NODE_15564_length_23379_cov_274.489410	7	4429	5217	-1	E														0
Methanoperedens_BLZ2_Methanoperedens_BLZ2_NODE_15564_length_23379_cov_274.489410_8	Methanoperedens_BLZ2	Methanoperedens_BLZ2_NODE_15564_length_23379_cov_274.489410	8	5408	5650	1	E														0
Methanoperedens_BLZ2_Methanoperedens_BLZ2_NODE_15564_length_23379_cov_274.489410_9	Methanoperedens_BLZ2	Methanoperedens_BLZ2_NODE_15564_length_23379_cov_274.489410	9	5652	6101	1	E														0
Methanoperedens_BLZ2_Methanoperedens_BLZ2_NODE_15564_length_23379_cov_274.489410_10	Methanoperedens_BLZ2	Methanoperedens_BLZ2_NODE_15564_length_23379_cov_274.489410	10	6289	6477	1	E														0
Methanoperedens_BLZ2_Methanoperedens_BLZ2_NODE_15564_length_23379_cov_274.489410_11	Methanoperedens_BLZ2	Methanoperedens_BLZ2_NODE_15564_length_23379_cov_274.489410	11	6449	6889	1	C	K07064	uncharacterized protein								PIN domain [PF01850.23]				0
Methanoperedens_BLZ2_Methanoperedens_BLZ2_NODE_15564_length_23379_cov_274.489410_12	Methanoperedens_BLZ2	Methanoperedens_BLZ2_NODE_15564_length_23379_cov_274.489410	12	7104	7484	1	C	K07341	death on curing protein								Fic/DOC family [PF02661.20]				0
Methanoperedens_BLZ2_Methanoperedens_BLZ2_NODE_15564_length_23379_cov_274.489410_13	Methanoperedens_BLZ2	Methanoperedens_BLZ2_NODE_15564_length_23379_cov_274.489410	13	7867	8094	-1	E														0
Methanoperedens_BLZ2_Methanoperedens_BLZ2_NODE_15564_length_23379_cov_274.489410_14	Methanoperedens_BLZ2	Methanoperedens_BLZ2_NODE_15564_length_23379_cov_274.489410	14	8397	8585	-1	E														0
Methanoperedens_BLZ2_Methanoperedens_BLZ2_NODE_15564_length_23379_cov_274.489410_15	Methanoperedens_BLZ2	Methanoperedens_BLZ2_NODE_15564_length_23379_cov_274.489410	15	8653	9114	-1	C	K23255	archaeal type IV pilus assembly protein PilA								Archaeal Type IV pilin, N-terminal [PF07790.13]				0
Methanoperedens_BLZ2_Methanoperedens_BLZ2_NODE_15564_length_23379_cov_274.489410_16	Methanoperedens_BLZ2	Methanoperedens_BLZ2_NODE_15564_length_23379_cov_274.489410	16	9116	9331	-1	D										Family of unknown function (DUF5371) [PF17341.4]				0
Methanoperedens_BLZ2_Methanoperedens_BLZ2_NODE_15564_length_23379_cov_274.489410_17	Methanoperedens_BLZ2	Methanoperedens_BLZ2_NODE_15564_length_23379_cov_274.489410	17	9636	10193	-1	E														0
Methanoperedens_BLZ2_Methanoperedens_BLZ2_NODE_15564_length_23379_cov_274.489410_18	Methanoperedens_BLZ2	Methanoperedens_BLZ2_NODE_15564_length_23379_cov_274.489410	18	10295	10723	1	E														0
Methanoperedens_BLZ2_Methanoperedens_BLZ2_NODE_15564_length_23379_cov_274.489410_19	Methanoperedens_BLZ2	Methanoperedens_BLZ2_NODE_15564_length_23379_cov_274.489410	19	10720	10932	1	E														0
Methanoperedens_BLZ2_Methanoperedens_BLZ2_NODE_15564_length_23379_cov_274.489410_20	Methanoperedens_BLZ2	Methanoperedens_BLZ2_NODE_15564_length_23379_cov_274.489410	20	10935	12833	1	C	K00027,K22882	malate dehydrogenase (oxaloacetate-decarboxylating) [EC:1.1.1.38]; thymidylate synthase [EC:2.1.1.-]								Malic enzyme, NAD binding domain [PF03949.17]; Domain of unknown function [PF02593.16]; Malic enzyme, N-terminal domain [PF00390.21]				0
Methanoperedens_BLZ2_Methanoperedens_BLZ2_NODE_15564_length_23379_cov_274.489410_21	Methanoperedens_BLZ2	Methanoperedens_BLZ2_NODE_15564_length_23379_cov_274.489410	21	13130	13954	1	C	K06864	pyridinium-3,5-biscarboxylic acid mononucleotide sulfurtransferase [EC:4.4.1.37]								NAD synthase [PF02540.19]; PP-loop family [PF01171.22]; Queuosine biosynthesis protein QueC [PF06508.15]; tRNA methyl transferase [PF03054.18]; Asparagine synthase [PF00733.23]				0
Methanoperedens_BLZ2_Methanoperedens_BLZ2_NODE_15564_length_23379_cov_274.489410_22	Methanoperedens_BLZ2	Methanoperedens_BLZ2_NODE_15564_length_23379_cov_274.489410	22	13959	14183	-1	E														0
Methanoperedens_BLZ2_Methanoperedens_BLZ2_NODE_15564_length_23379_cov_274.489410_23	Methanoperedens_BLZ2	Methanoperedens_BLZ2_NODE_15564_length_23379_cov_274.489410	23	14223	15458	-1	E														0
Methanoperedens_BLZ2_Methanoperedens_BLZ2_NODE_15564_length_23379_cov_274.489410_24	Methanoperedens_BLZ2	Methanoperedens_BLZ2_NODE_15564_length_23379_cov_274.489410	24	15896	16195	1	C	K08982	putative membrane protein												0
Methanoperedens_BLZ2_Methanoperedens_BLZ2_NODE_15564_length_23379_cov_274.489410_25	Methanoperedens_BLZ2	Methanoperedens_BLZ2_NODE_15564_length_23379_cov_274.489410	25	16197	16913	1	D										Family of unknown function (DUF5714) [PF18978.2]				1
Methanoperedens_BLZ2_Methanoperedens_BLZ2_NODE_15564_length_23379_cov_274.489410_26	Methanoperedens_BLZ2	Methanoperedens_BLZ2_NODE_15564_length_23379_cov_274.489410	26	16940	17260	1	D										Bacterial regulatory protein, arsR family [PF01022.22]; Helix-turn-helix domain [PF12840.9]				0
Methanoperedens_BLZ2_Methanoperedens_BLZ2_NODE_15564_length_23379_cov_274.489410_27	Methanoperedens_BLZ2	Methanoperedens_BLZ2_NODE_15564_length_23379_cov_274.489410	27	17257	17580	1	D										DsrE/DsrF-like family [PF02635.17]				0
Methanoperedens_BLZ2_Methanoperedens_BLZ2_NODE_15564_length_23379_cov_274.489410_28	Methanoperedens_BLZ2	Methanoperedens_BLZ2_NODE_15564_length_23379_cov_274.489410	28	17601	18128	1	D										OsmC-like protein [PF02566.21]				0
Methanoperedens_BLZ2_Methanoperedens_BLZ2_NODE_15564_length_23379_cov_274.489410_29	Methanoperedens_BLZ2	Methanoperedens_BLZ2_NODE_15564_length_23379_cov_274.489410	29	18132	19298	1	D										2-hydroxyglutaryl-CoA dehydratase, D-component [PF06050.15]				0
Methanoperedens_BLZ2_Methanoperedens_BLZ2_NODE_15564_length_23379_cov_274.489410_30	Methanoperedens_BLZ2	Methanoperedens_BLZ2_NODE_15564_length_23379_cov_274.489410	30	19295	20050	1	C	K23876	(R)-2-hydroxyacyl-CoA dehydratese activating ATPase [EC:5.6.1.9]								BadF/BadG/BcrA/BcrD ATPase family [PF01869.22]				0
Methanoperedens_BLZ2_Methanoperedens_BLZ2_NODE_15564_length_23379_cov_274.489410_31	Methanoperedens_BLZ2	Methanoperedens_BLZ2_NODE_15564_length_23379_cov_274.489410	31	20127	20489	-1	D										HxlR-like helix-turn-helix [PF01638.19]				0
Methanoperedens_BLZ2_Methanoperedens_BLZ2_NODE_15564_length_23379_cov_274.489410_32	Methanoperedens_BLZ2	Methanoperedens_BLZ2_NODE_15564_length_23379_cov_274.489410	32	20768	21112	-1	E														0
Methanoperedens_BLZ2_Methanoperedens_BLZ2_NODE_15564_length_23379_cov_274.489410_33	Methanoperedens_BLZ2	Methanoperedens_BLZ2_NODE_15564_length_23379_cov_274.489410	33	21379	22068	1	C	K01807	ribose 5-phosphate isomerase A [EC:5.3.1.6]								Ribose 5-phosphate isomerase A (phosphoriboisomerase A) [PF06026.16]				0
Methanoperedens_BLZ2_Methanoperedens_BLZ2_NODE_15564_length_23379_cov_274.489410_34	Methanoperedens_BLZ2	Methanoperedens_BLZ2_NODE_15564_length_23379_cov_274.489410	34	22055	23377	-1	C	K00966	mannose-1-phosphate guanylyltransferase [EC:2.7.7.13]								Nucleotidyl transferase [PF00483.25]; MobA-like NTP transferase domain [PF12804.9]; Bacterial transferase hexapeptide (six repeats) [PF00132.26]; Hexapeptide repeat of succinyl-transferase [PF14602.8]		sp|P55257|RMLA_YEREN Glucose-1-phosphate thymidylyltransferase; Xh	Xh	0
Methanoperedens_BLZ2_Methanoperedens_BLZ2_NODE_16303_length_22592_cov_300.188845_1	Methanoperedens_BLZ2	Methanoperedens_BLZ2_NODE_16303_length_22592_cov_300.188845	1	24	788	-1	E														0
Methanoperedens_BLZ2_Methanoperedens_BLZ2_NODE_16303_length_22592_cov_300.188845_2	Methanoperedens_BLZ2	Methanoperedens_BLZ2_NODE_16303_length_22592_cov_300.188845	2	801	1670	-1	E														0
Methanoperedens_BLZ2_Methanoperedens_BLZ2_NODE_16303_length_22592_cov_300.188845_3	Methanoperedens_BLZ2	Methanoperedens_BLZ2_NODE_16303_length_22592_cov_300.188845	3	1729	1905	-1	E														0
Methanoperedens_BLZ2_Methanoperedens_BLZ2_NODE_16303_length_22592_cov_300.188845_4	Methanoperedens_BLZ2	Methanoperedens_BLZ2_NODE_16303_length_22592_cov_300.188845	4	2071	3957	-1	C	K03330	glutamyl-tRNA(Gln) amidotransferase subunit E [EC:6.3.5.7]								GatB/GatE catalytic domain [PF02934.17]; GatB domain [PF02637.20]; GAD domain [PF02938.16]				0
Methanoperedens_BLZ2_Methanoperedens_BLZ2_NODE_16303_length_22592_cov_300.188845_5	Methanoperedens_BLZ2	Methanoperedens_BLZ2_NODE_16303_length_22592_cov_300.188845	5	4047	5420	1	C	K07462	single-stranded-DNA-specific exonuclease [EC:3.1.-.-]												0
Methanoperedens_BLZ2_Methanoperedens_BLZ2_NODE_16303_length_22592_cov_300.188845_6	Methanoperedens_BLZ2	Methanoperedens_BLZ2_NODE_16303_length_22592_cov_300.188845	6	5623	6474	1	D										Domain of unknown function (DUF4349) [PF14257.8]				0
Methanoperedens_BLZ2_Methanoperedens_BLZ2_NODE_16303_length_22592_cov_300.188845_7	Methanoperedens_BLZ2	Methanoperedens_BLZ2_NODE_16303_length_22592_cov_300.188845	7	6509	7471	-1	C	K07072	(4-(4-[2-(gamma-L-glutamylamino)ethyl]phenoxymethyl)furan-2-yl)methanamine synthase [EC:2.5.1.131]								Hydantoinase/oxoprolinase [PF01968.20]				0
Methanoperedens_BLZ2_Methanoperedens_BLZ2_NODE_16303_length_22592_cov_300.188845_8	Methanoperedens_BLZ2	Methanoperedens_BLZ2_NODE_16303_length_22592_cov_300.188845	8	7468	9081	-1	D										Ser-Thr-rich glycosyl-phosphatidyl-inositol-anchored membrane family [PF10342.11]				0
Methanoperedens_BLZ2_Methanoperedens_BLZ2_NODE_16303_length_22592_cov_300.188845_9	Methanoperedens_BLZ2	Methanoperedens_BLZ2_NODE_16303_length_22592_cov_300.188845	9	9245	10066	-1	C	K00858	NAD+ kinase [EC:2.7.1.23]								ATP-NAD kinase C-terminal domain [PF20143.1]; ATP-NAD kinase N-terminal domain [PF01513.23]				0
Methanoperedens_BLZ2_Methanoperedens_BLZ2_NODE_16303_length_22592_cov_300.188845_10	Methanoperedens_BLZ2	Methanoperedens_BLZ2_NODE_16303_length_22592_cov_300.188845	10	10082	10867	-1	D										Inositol monophosphatase family [PF00459.27]				0
Methanoperedens_BLZ2_Methanoperedens_BLZ2_NODE_16303_length_22592_cov_300.188845_11	Methanoperedens_BLZ2	Methanoperedens_BLZ2_NODE_16303_length_22592_cov_300.188845	11	10933	11973	-1	E														0
Methanoperedens_BLZ2_Methanoperedens_BLZ2_NODE_16303_length_22592_cov_300.188845_12	Methanoperedens_BLZ2	Methanoperedens_BLZ2_NODE_16303_length_22592_cov_300.188845	12	12042	14222	-1	C	K02482	two-component system, NtrC family, sensor kinase [EC:2.7.13.3]								Histidine kinase-, DNA gyrase B-, and HSP90-like ATPase [PF02518.28]; PAS domain [PF13426.9]; PAS fold [PF08448.12]; PAS fold [PF00989.27]; His Kinase A (phospho-acceptor) domain [PF00512.27]; GHKL domain [PF14501.8]; PAS fold [PF08447.14]; Histidine kinase-, DNA gyrase B-, and HSP90-like ATPase [PF13589.8]				0
Methanoperedens_BLZ2_Methanoperedens_BLZ2_NODE_16303_length_22592_cov_300.188845_13	Methanoperedens_BLZ2	Methanoperedens_BLZ2_NODE_16303_length_22592_cov_300.188845	13	14324	15460	-1	C	K00931	glutamate 5-kinase [EC:2.7.2.11]								Amino acid kinase family [PF00696.30]; PUA domain [PF01472.22]				0
Methanoperedens_BLZ2_Methanoperedens_BLZ2_NODE_16303_length_22592_cov_300.188845_14	Methanoperedens_BLZ2	Methanoperedens_BLZ2_NODE_16303_length_22592_cov_300.188845	14	15473	16822	-1	C	K00147	glutamate-5-semialdehyde dehydrogenase [EC:1.2.1.41]								Aldehyde dehydrogenase family [PF00171.24]				0
Methanoperedens_BLZ2_Methanoperedens_BLZ2_NODE_16303_length_22592_cov_300.188845_15	Methanoperedens_BLZ2	Methanoperedens_BLZ2_NODE_16303_length_22592_cov_300.188845	15	16952	17470	1	C	K05520	protease I [EC:3.5.1.124]	MER0310688	C56	MER0310688 - PfpI peptidase (Methanohalobium evestigatum) [C56.001]#C56#{peptidase unit: 27-162}~source YP_003726392~	FALSE	0.755	211	2.23e-61	DJ-1/PfpI family [PF01965.26]; ThiJ/PfpI family-like [PF17124.7]				0
Methanoperedens_BLZ2_Methanoperedens_BLZ2_NODE_16303_length_22592_cov_300.188845_16	Methanoperedens_BLZ2	Methanoperedens_BLZ2_NODE_16303_length_22592_cov_300.188845	16	17505	20291	-1	C	K13587	two-component system, cell cycle sensor histidine kinase and response regulator CckA [EC:2.7.13.3]								Histidine kinase-, DNA gyrase B-, and HSP90-like ATPase [PF02518.28]; PAS fold [PF00989.27]; Response regulator receiver domain [PF00072.26]; PAS fold [PF08448.12]; PAS domain [PF13426.9]; PAS fold [PF08447.14]; PAS domain [PF13188.9]; HAMP domain [PF00672.27]				0
Methanoperedens_BLZ2_Methanoperedens_BLZ2_NODE_16303_length_22592_cov_300.188845_17	Methanoperedens_BLZ2	Methanoperedens_BLZ2_NODE_16303_length_22592_cov_300.188845	17	20303	21349	-1	C	K02051	NitT/TauT family transport system substrate-binding protein								NMT1/THI5 like [PF09084.13]; NMT1-like family [PF13379.8]; NMT1-like family [PF16868.7]; ABC transporter, phosphonate, periplasmic substrate-binding protein [PF12974.9]				0
Methanoperedens_BLZ2_Methanoperedens_BLZ2_NODE_16303_length_22592_cov_300.188845_18	Methanoperedens_BLZ2	Methanoperedens_BLZ2_NODE_16303_length_22592_cov_300.188845	18	21734	22564	-1	C	K13587	two-component system, cell cycle sensor histidine kinase and response regulator CckA [EC:2.7.13.3]								Histidine kinase-, DNA gyrase B-, and HSP90-like ATPase [PF02518.28]; Response regulator receiver domain [PF00072.26]				0
Methanoperedens_BLZ2_Methanoperedens_BLZ2_NODE_1689_length_92290_cov_314.806516_1	Methanoperedens_BLZ2	Methanoperedens_BLZ2_NODE_1689_length_92290_cov_314.806516	1	2	1015	1	D										Radical SAM superfamily [PF04055.23]; 4Fe-4S single cluster domain [PF13353.8]; 4Fe-4S single cluster domain [PF13394.8]; Iron-sulfur cluster-binding domain [PF13186.8]		sp|P07075|NRDG_BPT4 Anaerobic ribonucleoside-triphosphate reductase-activating protein; Xh	Xh	0
Methanoperedens_BLZ2_Methanoperedens_BLZ2_NODE_1689_length_92290_cov_314.806516_2	Methanoperedens_BLZ2	Methanoperedens_BLZ2_NODE_1689_length_92290_cov_314.806516	2	1067	2368	1	D			MER0198433	M38	MER0198433 - family M38 non-peptidase homologues (Thermoanaerobacter italicus) [M38.UNW]#M38#{peptidase unit: 25-367}~source ADD02694~	FALSE	0.371	217	3.24e-59	Amidohydrolase family [PF01979.22]; Amidohydrolase family [PF07969.13]				0
Methanoperedens_BLZ2_Methanoperedens_BLZ2_NODE_1689_length_92290_cov_314.806516_3	Methanoperedens_BLZ2	Methanoperedens_BLZ2_NODE_1689_length_92290_cov_314.806516	3	2365	3381	1	E														0
Methanoperedens_BLZ2_Methanoperedens_BLZ2_NODE_1689_length_92290_cov_314.806516_4	Methanoperedens_BLZ2	Methanoperedens_BLZ2_NODE_1689_length_92290_cov_314.806516	4	3431	4339	1	E														0
Methanoperedens_BLZ2_Methanoperedens_BLZ2_NODE_1689_length_92290_cov_314.806516_5	Methanoperedens_BLZ2	Methanoperedens_BLZ2_NODE_1689_length_92290_cov_314.806516	5	4402	5550	1	D										Dihydroorotate dehydrogenase [PF01180.23]				0
Methanoperedens_BLZ2_Methanoperedens_BLZ2_NODE_1689_length_92290_cov_314.806516_6	Methanoperedens_BLZ2	Methanoperedens_BLZ2_NODE_1689_length_92290_cov_314.806516	6	5953	7290	1	C	K01756	adenylosuccinate lyase [EC:4.3.2.2]								Lyase [PF00206.22]; Adenylosuccinate lyase C-terminus [PF10397.11]		sp|O27580|PUR8_METTH Adenylosuccinate lyase; Xh	Xh	0
Methanoperedens_BLZ2_Methanoperedens_BLZ2_NODE_1689_length_92290_cov_314.806516_7	Methanoperedens_BLZ2	Methanoperedens_BLZ2_NODE_1689_length_92290_cov_314.806516	7	7304	7756	1	C	K00619	amino-acid N-acetyltransferase [EC:2.3.1.1]								Acetyltransferase (GNAT) domain [PF13508.9]; Acetyltransferase (GNAT) domain [PF13673.9]; Acetyltransferase (GNAT) family [PF00583.27]; Acetyltransferase (GNAT) domain [PF13420.9]				0
Methanoperedens_BLZ2_Methanoperedens_BLZ2_NODE_1689_length_92290_cov_314.806516_8	Methanoperedens_BLZ2	Methanoperedens_BLZ2_NODE_1689_length_92290_cov_314.806516	8	7767	8063	-1	E														0
Methanoperedens_BLZ2_Methanoperedens_BLZ2_NODE_1689_length_92290_cov_314.806516_9	Methanoperedens_BLZ2	Methanoperedens_BLZ2_NODE_1689_length_92290_cov_314.806516	9	8157	8690	1	C	K03638	molybdopterin adenylyltransferase [EC:2.7.7.75]								Probable molybdopterin binding domain [PF00994.26]				0
Methanoperedens_BLZ2_Methanoperedens_BLZ2_NODE_1689_length_92290_cov_314.806516_10	Methanoperedens_BLZ2	Methanoperedens_BLZ2_NODE_1689_length_92290_cov_314.806516	10	8712	10061	1	C	K08169	MFS transporter, DHA2 family, multidrug resistance protein								Fungal trichothecene efflux pump (TRI12) [PF06609.15]; Major Facilitator Superfamily [PF07690.18]; Sugar (and other) transporter [PF00083.26]				0
Methanoperedens_BLZ2_Methanoperedens_BLZ2_NODE_1689_length_92290_cov_314.806516_11	Methanoperedens_BLZ2	Methanoperedens_BLZ2_NODE_1689_length_92290_cov_314.806516	11	10068	10256	-1	E														0
Methanoperedens_BLZ2_Methanoperedens_BLZ2_NODE_1689_length_92290_cov_314.806516_12	Methanoperedens_BLZ2	Methanoperedens_BLZ2_NODE_1689_length_92290_cov_314.806516	12	10585	11625	1	E														0
Methanoperedens_BLZ2_Methanoperedens_BLZ2_NODE_1689_length_92290_cov_314.806516_13	Methanoperedens_BLZ2	Methanoperedens_BLZ2_NODE_1689_length_92290_cov_314.806516	13	11718	12062	1	E														0
Methanoperedens_BLZ2_Methanoperedens_BLZ2_NODE_1689_length_92290_cov_314.806516_14	Methanoperedens_BLZ2	Methanoperedens_BLZ2_NODE_1689_length_92290_cov_314.806516	14	12066	12683	-1	C	K01069	hydroxyacylglutathione hydrolase [EC:3.1.2.6]								Metallo-beta-lactamase superfamily [PF00753.29]; Metallo-beta-lactamase superfamily [PF14597.8]; ODP family beta lactamase [PF19583.1]; Beta-lactamase superfamily domain [PF12706.9]				0
Methanoperedens_BLZ2_Methanoperedens_BLZ2_NODE_1689_length_92290_cov_314.806516_15	Methanoperedens_BLZ2	Methanoperedens_BLZ2_NODE_1689_length_92290_cov_314.806516	15	12697	13116	1	C	K06940	uncharacterized protein								Putative zinc- or iron-chelating domain [PF03692.17]				0
Methanoperedens_BLZ2_Methanoperedens_BLZ2_NODE_1689_length_92290_cov_314.806516_16	Methanoperedens_BLZ2	Methanoperedens_BLZ2_NODE_1689_length_92290_cov_314.806516	16	13217	14416	1	C	K12264	anaerobic nitric oxide reductase flavorubredoxin								ODP family beta lactamase [PF19583.1]; Flavodoxin [PF00258.27]; Metallo-beta-lactamase superfamily [PF00753.29]				0
Methanoperedens_BLZ2_Methanoperedens_BLZ2_NODE_1689_length_92290_cov_314.806516_17	Methanoperedens_BLZ2	Methanoperedens_BLZ2_NODE_1689_length_92290_cov_314.806516	17	14649	14954	1	D										Uncharacterised protein family (UPF0175) [PF03683.15]				0
Methanoperedens_BLZ2_Methanoperedens_BLZ2_NODE_1689_length_92290_cov_314.806516_18	Methanoperedens_BLZ2	Methanoperedens_BLZ2_NODE_1689_length_92290_cov_314.806516	18	14933	15454	1	C	K07066	uncharacterized protein												0
Methanoperedens_BLZ2_Methanoperedens_BLZ2_NODE_1689_length_92290_cov_314.806516_19	Methanoperedens_BLZ2	Methanoperedens_BLZ2_NODE_1689_length_92290_cov_314.806516	19	15724	15924	-1	E														0
Methanoperedens_BLZ2_Methanoperedens_BLZ2_NODE_1689_length_92290_cov_314.806516_20	Methanoperedens_BLZ2	Methanoperedens_BLZ2_NODE_1689_length_92290_cov_314.806516	20	16090	16452	-1	C	K07075	uncharacterized protein								Polymerase beta, Nucleotidyltransferase [PF18765.3]; Nucleotidyltransferase domain [PF01909.25]				0
Methanoperedens_BLZ2_Methanoperedens_BLZ2_NODE_1689_length_92290_cov_314.806516_21	Methanoperedens_BLZ2	Methanoperedens_BLZ2_NODE_1689_length_92290_cov_314.806516	21	16548	16856	-1	E														0
Methanoperedens_BLZ2_Methanoperedens_BLZ2_NODE_1689_length_92290_cov_314.806516_22	Methanoperedens_BLZ2	Methanoperedens_BLZ2_NODE_1689_length_92290_cov_314.806516	22	17326	18012	-1	C	K01591	orotidine-5'-phosphate decarboxylase [EC:4.1.1.23]								Orotidine 5'-phosphate decarboxylase / HUMPS family [PF00215.26]				0
Methanoperedens_BLZ2_Methanoperedens_BLZ2_NODE_1689_length_92290_cov_314.806516_23	Methanoperedens_BLZ2	Methanoperedens_BLZ2_NODE_1689_length_92290_cov_314.806516	23	18089	18370	1	D										Protein of unknown function (DUF1699) [PF08004.13]				0
Methanoperedens_BLZ2_Methanoperedens_BLZ2_NODE_1689_length_92290_cov_314.806516_24	Methanoperedens_BLZ2	Methanoperedens_BLZ2_NODE_1689_length_92290_cov_314.806516	24	18445	19029	-1	D										Methyltransferase small domain [PF05175.16]; N-6 DNA Methylase [PF02384.18]; Methyltransferase domain [PF13847.8]; Methionine biosynthesis protein MetW [PF07021.14]; Protein-L-isoaspartate(D-aspartate) O-methyltransferase (PCMT) [PF01135.21]; Methyltransferase domain [PF13489.8]; Methyltransferase domain [PF13649.8]; Methyltransferase domain [PF08241.14]; Ribosomal protein L11 methyltransferase (…				0
Methanoperedens_BLZ2_Methanoperedens_BLZ2_NODE_1689_length_92290_cov_314.806516_25	Methanoperedens_BLZ2	Methanoperedens_BLZ2_NODE_1689_length_92290_cov_314.806516	25	19258	21630	1	C	K00192	anaerobic carbon-monoxide dehydrogenase, CODH/ACS complex subunit alpha [EC:1.2.7.4]								Prismane/CO dehydrogenase family [PF03063.22]; 4Fe-4S dicluster domain [PF13237.8]; 4Fe-4S dicluster domain [PF14697.8]; 4Fe-4S dicluster domain [PF13187.8]; 4Fe-4S dicluster domain [PF13534.8]; 4Fe-4S dicluster domain [PF13183.8]; 4Fe-4S dicluster domain [PF12838.9]				0
Methanoperedens_BLZ2_Methanoperedens_BLZ2_NODE_1689_length_92290_cov_314.806516_26	Methanoperedens_BLZ2	Methanoperedens_BLZ2_NODE_1689_length_92290_cov_314.806516	26	21627	22190	1	C	K00195	anaerobic carbon-monoxide dehydrogenase, CODH/ACS complex subunit epsilon								CO dehydrogenase beta subunit/acetyl-CoA synthase epsilon subunit [PF02552.18]				0
Methanoperedens_BLZ2_Methanoperedens_BLZ2_NODE_1689_length_92290_cov_314.806516_27	Methanoperedens_BLZ2	Methanoperedens_BLZ2_NODE_1689_length_92290_cov_314.806516	27	22232	23638	1	C	K00193	acetyl-CoA decarbonylase/synthase, CODH/ACS complex subunit beta [EC:2.3.1.169]								ACS/CODH beta subunit C-terminal [PF19436.1]; CO dehydrogenase/acetyl-CoA synthase complex beta subunit [PF03598.17]				0
Methanoperedens_BLZ2_Methanoperedens_BLZ2_NODE_1689_length_92290_cov_314.806516_28	Methanoperedens_BLZ2	Methanoperedens_BLZ2_NODE_1689_length_92290_cov_314.806516	28	23787	24002	1	E														0
Methanoperedens_BLZ2_Methanoperedens_BLZ2_NODE_1689_length_92290_cov_314.806516_29	Methanoperedens_BLZ2	Methanoperedens_BLZ2_NODE_1689_length_92290_cov_314.806516	29	23992	24354	1	C	K07171	mRNA interferase MazF [EC:3.1.-.-]								PemK-like, MazF-like toxin of type II toxin-antitoxin system [PF02452.19]				0
Methanoperedens_BLZ2_Methanoperedens_BLZ2_NODE_1689_length_92290_cov_314.806516_30	Methanoperedens_BLZ2	Methanoperedens_BLZ2_NODE_1689_length_92290_cov_314.806516	30	24671	25420	1	C	K07321	CO dehydrogenase maturation factor								AAA domain [PF13614.8]; NUBPL iron-transfer P-loop NTPase [PF10609.11]; Cellulose biosynthesis protein BcsQ [PF06564.14]		sp|P07620|PARA_ECOLX Plasmid partition protein A; Xh	Xh	0
Methanoperedens_BLZ2_Methanoperedens_BLZ2_NODE_1689_length_92290_cov_314.806516_31	Methanoperedens_BLZ2	Methanoperedens_BLZ2_NODE_1689_length_92290_cov_314.806516	31	25417	26256	-1	C	K22010	two-component system, response regulator PdtaR								Response regulator receiver domain [PF00072.26]; PAS fold [PF00989.27]; PAS fold [PF08448.12]				0
Methanoperedens_BLZ2_Methanoperedens_BLZ2_NODE_1689_length_92290_cov_314.806516_32	Methanoperedens_BLZ2	Methanoperedens_BLZ2_NODE_1689_length_92290_cov_314.806516	32	26257	27690	-1	C	K00936	two-component system, sensor histidine kinase PdtaS [EC:2.7.13.3]								Histidine kinase [PF07568.14]; Histidine kinase-like ATPase domain [PF13581.8]; HAMP domain [PF00672.27]; Histidine kinase-, DNA gyrase B-, and HSP90-like ATPase [PF02518.28]				0
Methanoperedens_BLZ2_Methanoperedens_BLZ2_NODE_1689_length_92290_cov_314.806516_33	Methanoperedens_BLZ2	Methanoperedens_BLZ2_NODE_1689_length_92290_cov_314.806516	33	27860	28717	1	D										EamA-like transporter family [PF00892.22]				0
Methanoperedens_BLZ2_Methanoperedens_BLZ2_NODE_1689_length_92290_cov_314.806516_34	Methanoperedens_BLZ2	Methanoperedens_BLZ2_NODE_1689_length_92290_cov_314.806516	34	28774	29403	1	E														0
Methanoperedens_BLZ2_Methanoperedens_BLZ2_NODE_1689_length_92290_cov_314.806516_35	Methanoperedens_BLZ2	Methanoperedens_BLZ2_NODE_1689_length_92290_cov_314.806516	35	29426	29866	-1	D										Putative small multi-drug export protein [PF06695.13]				0
Methanoperedens_BLZ2_Methanoperedens_BLZ2_NODE_1689_length_92290_cov_314.806516_36	Methanoperedens_BLZ2	Methanoperedens_BLZ2_NODE_1689_length_92290_cov_314.806516	36	29870	30148	-1	E														0
Methanoperedens_BLZ2_Methanoperedens_BLZ2_NODE_1689_length_92290_cov_314.806516_37	Methanoperedens_BLZ2	Methanoperedens_BLZ2_NODE_1689_length_92290_cov_314.806516	37	30145	30846	-1	C	K03969	phage shock protein A								PspA/IM30 family [PF04012.14]				0
Methanoperedens_BLZ2_Methanoperedens_BLZ2_NODE_1689_length_92290_cov_314.806516_38	Methanoperedens_BLZ2	Methanoperedens_BLZ2_NODE_1689_length_92290_cov_314.806516	38	31260	31934	1	C	K03785	3-dehydroquinate dehydratase I [EC:4.2.1.10]								Type I 3-dehydroquinase [PF01487.17]				0
Methanoperedens_BLZ2_Methanoperedens_BLZ2_NODE_1689_length_92290_cov_314.806516_39	Methanoperedens_BLZ2	Methanoperedens_BLZ2_NODE_1689_length_92290_cov_314.806516	39	31921	32967	-1	E														0
Methanoperedens_BLZ2_Methanoperedens_BLZ2_NODE_1689_length_92290_cov_314.806516_40	Methanoperedens_BLZ2	Methanoperedens_BLZ2_NODE_1689_length_92290_cov_314.806516	40	33364	33600	1	E														0
Methanoperedens_BLZ2_Methanoperedens_BLZ2_NODE_1689_length_92290_cov_314.806516_41	Methanoperedens_BLZ2	Methanoperedens_BLZ2_NODE_1689_length_92290_cov_314.806516	41	33623	34537	-1	D										Domain of unknown function (DUF4897) [PF16238.7]				0
Methanoperedens_BLZ2_Methanoperedens_BLZ2_NODE_1689_length_92290_cov_314.806516_42	Methanoperedens_BLZ2	Methanoperedens_BLZ2_NODE_1689_length_92290_cov_314.806516	42	34600	34704	-1	E														0
Methanoperedens_BLZ2_Methanoperedens_BLZ2_NODE_1689_length_92290_cov_314.806516_43	Methanoperedens_BLZ2	Methanoperedens_BLZ2_NODE_1689_length_92290_cov_314.806516	43	34667	35437	-1	D										Domain of unknown function (DUF5667) [PF18915.2]				0
Methanoperedens_BLZ2_Methanoperedens_BLZ2_NODE_1689_length_92290_cov_314.806516_44	Methanoperedens_BLZ2	Methanoperedens_BLZ2_NODE_1689_length_92290_cov_314.806516	44	35646	37163	1	C	K18931	AMP phosphorylase [EC:2.4.2.57]								Glycosyl transferase family, a/b domain [PF00591.23]; Glycosyl transferase family, helical bundle domain [PF02885.19]; Pyrimidine nucleoside phosphorylase C-terminal domain [PF07831.15]; Molydopterin dinucleotide binding domain [PF01568.23]				0
Methanoperedens_BLZ2_Methanoperedens_BLZ2_NODE_1689_length_92290_cov_314.806516_45	Methanoperedens_BLZ2	Methanoperedens_BLZ2_NODE_1689_length_92290_cov_314.806516	45	37182	37832	1	E														0
Methanoperedens_BLZ2_Methanoperedens_BLZ2_NODE_1689_length_92290_cov_314.806516_46	Methanoperedens_BLZ2	Methanoperedens_BLZ2_NODE_1689_length_92290_cov_314.806516	46	37884	38342	1	C	K11260	4Fe-4S ferredoxin								Putative Fe-S cluster [PF04060.15]; 4Fe-4S dicluster domain [PF13237.8]; 4Fe-4S dicluster domain [PF13183.8]; 4Fe-4S dicluster domain [PF13187.8]; 4Fe-4S dicluster domain [PF14697.8]; 4Fe-4S dicluster domain [PF12838.9]; 4Fe-4S dicluster domain [PF13247.8]				0
Methanoperedens_BLZ2_Methanoperedens_BLZ2_NODE_1689_length_92290_cov_314.806516_47	Methanoperedens_BLZ2	Methanoperedens_BLZ2_NODE_1689_length_92290_cov_314.806516	47	38362	39573	1	C	K00201	formylmethanofuran dehydrogenase subunit B [EC:1.2.7.12]												0
Methanoperedens_BLZ2_Methanoperedens_BLZ2_NODE_1689_length_92290_cov_314.806516_48	Methanoperedens_BLZ2	Methanoperedens_BLZ2_NODE_1689_length_92290_cov_314.806516	48	39579	40004	1	C	K00203	formylmethanofuran dehydrogenase subunit D [EC:1.2.7.12]								Molydopterin dinucleotide binding domain [PF01568.23]				0
Methanoperedens_BLZ2_Methanoperedens_BLZ2_NODE_1689_length_92290_cov_314.806516_49	Methanoperedens_BLZ2	Methanoperedens_BLZ2_NODE_1689_length_92290_cov_314.806516	49	39997	40314	-1	E														0
Methanoperedens_BLZ2_Methanoperedens_BLZ2_NODE_1689_length_92290_cov_314.806516_50	Methanoperedens_BLZ2	Methanoperedens_BLZ2_NODE_1689_length_92290_cov_314.806516	50	40500	40847	-1	E														0
Methanoperedens_BLZ2_Methanoperedens_BLZ2_NODE_1689_length_92290_cov_314.806516_51	Methanoperedens_BLZ2	Methanoperedens_BLZ2_NODE_1689_length_92290_cov_314.806516	51	40910	41206	-1	E														0
Methanoperedens_BLZ2_Methanoperedens_BLZ2_NODE_1689_length_92290_cov_314.806516_52	Methanoperedens_BLZ2	Methanoperedens_BLZ2_NODE_1689_length_92290_cov_314.806516	52	41318	42583	1	E														0
Methanoperedens_BLZ2_Methanoperedens_BLZ2_NODE_1689_length_92290_cov_314.806516_53	Methanoperedens_BLZ2	Methanoperedens_BLZ2_NODE_1689_length_92290_cov_314.806516	53	42585	43643	1	C	K09746	uncharacterized protein												0
Methanoperedens_BLZ2_Methanoperedens_BLZ2_NODE_1689_length_92290_cov_314.806516_54	Methanoperedens_BLZ2	Methanoperedens_BLZ2_NODE_1689_length_92290_cov_314.806516	54	43663	44352	-1	D										KaiC [PF06745.15]				0
Methanoperedens_BLZ2_Methanoperedens_BLZ2_NODE_1689_length_92290_cov_314.806516_55	Methanoperedens_BLZ2	Methanoperedens_BLZ2_NODE_1689_length_92290_cov_314.806516	55	44366	45079	-1	C	K08482	circadian clock protein KaiC								KaiC [PF06745.15]; recA bacterial DNA recombination protein [PF00154.23]; DnaB-like helicase C terminal domain [PF03796.17]				0
Methanoperedens_BLZ2_Methanoperedens_BLZ2_NODE_1689_length_92290_cov_314.806516_56	Methanoperedens_BLZ2	Methanoperedens_BLZ2_NODE_1689_length_92290_cov_314.806516	56	45134	45979	-1	D										Response regulator receiver domain [PF00072.26]; Methanogen output domain 1 [PF18546.3]; L-2-amino-thiazoline-4-carboxylic acid hydrolase [PF14196.8]		REFSEQ hybrid sensor histidine kinase - response regulator; Xu	Xu	0
Methanoperedens_BLZ2_Methanoperedens_BLZ2_NODE_1689_length_92290_cov_314.806516_57	Methanoperedens_BLZ2	Methanoperedens_BLZ2_NODE_1689_length_92290_cov_314.806516	57	46015	46401	-1	C	K11443	two-component system, cell cycle response regulator DivK								Response regulator receiver domain [PF00072.26]				0
Methanoperedens_BLZ2_Methanoperedens_BLZ2_NODE_1689_length_92290_cov_314.806516_58	Methanoperedens_BLZ2	Methanoperedens_BLZ2_NODE_1689_length_92290_cov_314.806516	58	46402	47961	-1	D										Histidine kinase-, DNA gyrase B-, and HSP90-like ATPase [PF02518.28]; Membrane-associated sensor domain [PF17159.6]; His Kinase A (phospho-acceptor) domain [PF00512.27]; Heme NO binding associated [PF07701.16]				0
Methanoperedens_BLZ2_Methanoperedens_BLZ2_NODE_1689_length_92290_cov_314.806516_59	Methanoperedens_BLZ2	Methanoperedens_BLZ2_NODE_1689_length_92290_cov_314.806516	59	48163	48591	1	E														1
Methanoperedens_BLZ2_Methanoperedens_BLZ2_NODE_1689_length_92290_cov_314.806516_60	Methanoperedens_BLZ2	Methanoperedens_BLZ2_NODE_1689_length_92290_cov_314.806516	60	48697	49053	1	D										Sporulation protein YtfJ (Spore_YtfJ) [PF09579.12]				0
Methanoperedens_BLZ2_Methanoperedens_BLZ2_NODE_1689_length_92290_cov_314.806516_61	Methanoperedens_BLZ2	Methanoperedens_BLZ2_NODE_1689_length_92290_cov_314.806516	61	49088	49708	1	E														0
Methanoperedens_BLZ2_Methanoperedens_BLZ2_NODE_1689_length_92290_cov_314.806516_62	Methanoperedens_BLZ2	Methanoperedens_BLZ2_NODE_1689_length_92290_cov_314.806516	62	49811	50560	1	C	K18672	diadenylate cyclase [EC:2.7.7.85]								DisA bacterial checkpoint controller nucleotide-binding [PF02457.18]				0
Methanoperedens_BLZ2_Methanoperedens_BLZ2_NODE_1689_length_92290_cov_314.806516_63	Methanoperedens_BLZ2	Methanoperedens_BLZ2_NODE_1689_length_92290_cov_314.806516	63	50661	51959	1	D										Protein of unknown function (DUF1015) [PF06245.13]				0
Methanoperedens_BLZ2_Methanoperedens_BLZ2_NODE_1689_length_92290_cov_314.806516_64	Methanoperedens_BLZ2	Methanoperedens_BLZ2_NODE_1689_length_92290_cov_314.806516	64	52064	52312	1	D										Family of unknown function (DUF5654) [PF18898.2]				0
Methanoperedens_BLZ2_Methanoperedens_BLZ2_NODE_1689_length_92290_cov_314.806516_65	Methanoperedens_BLZ2	Methanoperedens_BLZ2_NODE_1689_length_92290_cov_314.806516	65	52409	53065	-1	D										Methyltransferase domain [PF13489.8]; Methyltransferase domain [PF08242.14]; Methyltransferase domain [PF08241.14]				0
Methanoperedens_BLZ2_Methanoperedens_BLZ2_NODE_1689_length_92290_cov_314.806516_66	Methanoperedens_BLZ2	Methanoperedens_BLZ2_NODE_1689_length_92290_cov_314.806516	66	53069	54214	-1	C	K07496	putative transposase								Putative transposase DNA-binding domain [PF07282.13]; Probable transposase [PF01385.21]		sp|P54992|YSNA_STRPR Putative transposase in snaA-snaB intergenic region; Xr	Xr	0
Methanoperedens_BLZ2_Methanoperedens_BLZ2_NODE_1689_length_92290_cov_314.806516_67	Methanoperedens_BLZ2	Methanoperedens_BLZ2_NODE_1689_length_92290_cov_314.806516	67	54689	54865	1	E														0
Methanoperedens_BLZ2_Methanoperedens_BLZ2_NODE_1689_length_92290_cov_314.806516_68	Methanoperedens_BLZ2	Methanoperedens_BLZ2_NODE_1689_length_92290_cov_314.806516	68	54900	55376	1	C	K06884	uncharacterized protein								Small hydrophilic plant seed protein [PF00477.19]				0
Methanoperedens_BLZ2_Methanoperedens_BLZ2_NODE_1689_length_92290_cov_314.806516_69	Methanoperedens_BLZ2	Methanoperedens_BLZ2_NODE_1689_length_92290_cov_314.806516	69	55640	55849	1	D										TRAM domain [PF01938.22]				0
Methanoperedens_BLZ2_Methanoperedens_BLZ2_NODE_1689_length_92290_cov_314.806516_70	Methanoperedens_BLZ2	Methanoperedens_BLZ2_NODE_1689_length_92290_cov_314.806516	70	55874	58063	-1	C	K10844	DNA excision repair protein ERCC-2 [EC:3.6.4.12]								Helicase C-terminal domain [PF13307.8]; DEAD_2 [PF06733.17]		sp|Q4JC68|XPD_SULAC ATP-dependent DNA helicase Saci_0192; Xh	Xh	0
Methanoperedens_BLZ2_Methanoperedens_BLZ2_NODE_1689_length_92290_cov_314.806516_71	Methanoperedens_BLZ2	Methanoperedens_BLZ2_NODE_1689_length_92290_cov_314.806516	71	58252	58650	1	C	K09727	uncharacterized protein								Protein of unknown function (DUF356) [PF04009.14]				0
Methanoperedens_BLZ2_Methanoperedens_BLZ2_NODE_1689_length_92290_cov_314.806516_72	Methanoperedens_BLZ2	Methanoperedens_BLZ2_NODE_1689_length_92290_cov_314.806516	72	58826	59203	1	C	K00203	formylmethanofuran dehydrogenase subunit D [EC:1.2.7.12]								Molydopterin dinucleotide binding domain [PF01568.23]				0
Methanoperedens_BLZ2_Methanoperedens_BLZ2_NODE_1689_length_92290_cov_314.806516_73	Methanoperedens_BLZ2	Methanoperedens_BLZ2_NODE_1689_length_92290_cov_314.806516	73	59203	60501	1	C	K00201	formylmethanofuran dehydrogenase subunit B [EC:1.2.7.12]								Molybdopterin oxidoreductase [PF00384.24]				0
Methanoperedens_BLZ2_Methanoperedens_BLZ2_NODE_1689_length_92290_cov_314.806516_74	Methanoperedens_BLZ2	Methanoperedens_BLZ2_NODE_1689_length_92290_cov_314.806516	74	60503	62215	1	C	K00200	formylmethanofuran dehydrogenase subunit A [EC:1.2.7.12]	MER0099422	M38	MER0099422 - family M38 non-peptidase homologues (Methylobacterium radiotolerans) [M38.UNW]#M38#{peptidase unit: 1-220}~source ACB22536~	FALSE	0.328	117	2.36e-25					0
Methanoperedens_BLZ2_Methanoperedens_BLZ2_NODE_1689_length_92290_cov_314.806516_75	Methanoperedens_BLZ2	Methanoperedens_BLZ2_NODE_1689_length_92290_cov_314.806516	75	62217	62975	1	C	K00202	formylmethanofuran dehydrogenase subunit C [EC:1.2.7.12]								GXGXG motif [PF01493.21]				0
Methanoperedens_BLZ2_Methanoperedens_BLZ2_NODE_1689_length_92290_cov_314.806516_76	Methanoperedens_BLZ2	Methanoperedens_BLZ2_NODE_1689_length_92290_cov_314.806516	76	63251	63457	-1	C	K18843	antitoxin HicB								HicB_like antitoxin of bacterial toxin-antitoxin system [PF15919.7]				0
Methanoperedens_BLZ2_Methanoperedens_BLZ2_NODE_1689_length_92290_cov_314.806516_77	Methanoperedens_BLZ2	Methanoperedens_BLZ2_NODE_1689_length_92290_cov_314.806516	77	63763	64413	1	E														0
Methanoperedens_BLZ2_Methanoperedens_BLZ2_NODE_1689_length_92290_cov_314.806516_78	Methanoperedens_BLZ2	Methanoperedens_BLZ2_NODE_1689_length_92290_cov_314.806516	78	64446	64895	1	E														0
Methanoperedens_BLZ2_Methanoperedens_BLZ2_NODE_1689_length_92290_cov_314.806516_79	Methanoperedens_BLZ2	Methanoperedens_BLZ2_NODE_1689_length_92290_cov_314.806516	79	65060	65278	1	E														0
Methanoperedens_BLZ2_Methanoperedens_BLZ2_NODE_1689_length_92290_cov_314.806516_80	Methanoperedens_BLZ2	Methanoperedens_BLZ2_NODE_1689_length_92290_cov_314.806516	80	65275	65604	1	C	K07171	mRNA interferase MazF [EC:3.1.-.-]								PemK-like, MazF-like toxin of type II toxin-antitoxin system [PF02452.19]				0
Methanoperedens_BLZ2_Methanoperedens_BLZ2_NODE_1689_length_92290_cov_314.806516_81	Methanoperedens_BLZ2	Methanoperedens_BLZ2_NODE_1689_length_92290_cov_314.806516	81	66080	69607	1	C	K03581	exodeoxyribonuclease V alpha subunit [EC:3.1.11.5]								AAA domain [PF13604.8]; PIF1-like helicase [PF05970.16]; UvrD-like helicase C-terminal domain [PF13538.8]; Helix-hairpin-helix containing domain [PF14490.8]		sp|P32270|DDA_BPT4 ATP-dependent DNA helicase dda; XhXr	Xr;Xh	0
Methanoperedens_BLZ2_Methanoperedens_BLZ2_NODE_1689_length_92290_cov_314.806516_82	Methanoperedens_BLZ2	Methanoperedens_BLZ2_NODE_1689_length_92290_cov_314.806516	82	70292	70738	1	C	K01607	4-carboxymuconolactone decarboxylase [EC:4.1.1.44]								Carboxymuconolactone decarboxylase family [PF02627.22]				0
Methanoperedens_BLZ2_Methanoperedens_BLZ2_NODE_1689_length_92290_cov_314.806516_83	Methanoperedens_BLZ2	Methanoperedens_BLZ2_NODE_1689_length_92290_cov_314.806516	83	71022	71207	1	E														0
Methanoperedens_BLZ2_Methanoperedens_BLZ2_NODE_1689_length_92290_cov_314.806516_84	Methanoperedens_BLZ2	Methanoperedens_BLZ2_NODE_1689_length_92290_cov_314.806516	84	71192	71485	1	C	K19092	toxin ParE1/3/4								ParE toxin of type II toxin-antitoxin system, parDE [PF05016.17]				0
Methanoperedens_BLZ2_Methanoperedens_BLZ2_NODE_1689_length_92290_cov_314.806516_85	Methanoperedens_BLZ2	Methanoperedens_BLZ2_NODE_1689_length_92290_cov_314.806516	85	71502	72782	-1	D										Radical SAM-like domain [PF19238.1]				0
Methanoperedens_BLZ2_Methanoperedens_BLZ2_NODE_1689_length_92290_cov_314.806516_86	Methanoperedens_BLZ2	Methanoperedens_BLZ2_NODE_1689_length_92290_cov_314.806516	86	72825	73136	1	D										Uncharacterized protein conserved in archaea (DUF2098) [PF09871.11]				0
Methanoperedens_BLZ2_Methanoperedens_BLZ2_NODE_1689_length_92290_cov_314.806516_87	Methanoperedens_BLZ2	Methanoperedens_BLZ2_NODE_1689_length_92290_cov_314.806516	87	73437	74741	1	C	K00401	methyl-coenzyme M reductase beta subunit [EC:2.8.4.1]								Methyl-coenzyme M reductase beta subunit, C-terminal domain [PF02241.20]; Methyl-coenzyme M reductase beta subunit, N-terminal domain [PF02783.17]				0
Methanoperedens_BLZ2_Methanoperedens_BLZ2_NODE_1689_length_92290_cov_314.806516_88	Methanoperedens_BLZ2	Methanoperedens_BLZ2_NODE_1689_length_92290_cov_314.806516	88	74756	75277	1	C	K03422	methyl-coenzyme M reductase subunit D								Methyl-coenzyme M reductase operon protein D [PF02505.16]				0
Methanoperedens_BLZ2_Methanoperedens_BLZ2_NODE_1689_length_92290_cov_314.806516_89	Methanoperedens_BLZ2	Methanoperedens_BLZ2_NODE_1689_length_92290_cov_314.806516	89	75333	76082	1	C	K00402	methyl-coenzyme M reductase gamma subunit [EC:2.8.4.1]								Methyl-coenzyme M reductase gamma subunit [PF02240.18]				0
Methanoperedens_BLZ2_Methanoperedens_BLZ2_NODE_1689_length_92290_cov_314.806516_90	Methanoperedens_BLZ2	Methanoperedens_BLZ2_NODE_1689_length_92290_cov_314.806516	90	76093	77781	1	C	K00399	methyl-coenzyme M reductase alpha subunit [EC:2.8.4.1]								Methyl-coenzyme M reductase alpha subunit, N-terminal domain [PF02745.17]; Methyl-coenzyme M reductase alpha subunit, C-terminal domain [PF02249.19]				0
Methanoperedens_BLZ2_Methanoperedens_BLZ2_NODE_1689_length_92290_cov_314.806516_91	Methanoperedens_BLZ2	Methanoperedens_BLZ2_NODE_1689_length_92290_cov_314.806516	91	77890	78147	1	D										DnaJ central domain [PF00684.21]				0
Methanoperedens_BLZ2_Methanoperedens_BLZ2_NODE_1689_length_92290_cov_314.806516_92	Methanoperedens_BLZ2	Methanoperedens_BLZ2_NODE_1689_length_92290_cov_314.806516	92	78229	78537	-1	E														0
Methanoperedens_BLZ2_Methanoperedens_BLZ2_NODE_1689_length_92290_cov_314.806516_93	Methanoperedens_BLZ2	Methanoperedens_BLZ2_NODE_1689_length_92290_cov_314.806516	93	78648	80807	1	C	K04034	anaerobic magnesium-protoporphyrin IX monomethyl ester cyclase [EC:1.21.98.3]								Coenzyme PQQ synthesis protein D (PqqD) [PF05402.14]; B12 binding domain [PF02310.21]				0
Methanoperedens_BLZ2_Methanoperedens_BLZ2_NODE_1689_length_92290_cov_314.806516_94	Methanoperedens_BLZ2	Methanoperedens_BLZ2_NODE_1689_length_92290_cov_314.806516	94	80950	82761	1	D										Radical SAM superfamily [PF04055.23]; 4Fe-4S single cluster domain [PF13394.8]				0
Methanoperedens_BLZ2_Methanoperedens_BLZ2_NODE_1689_length_92290_cov_314.806516_95	Methanoperedens_BLZ2	Methanoperedens_BLZ2_NODE_1689_length_92290_cov_314.806516	95	82769	84202	-1	D										Flavin containing amine oxidoreductase [PF01593.26]; NAD(P)-binding Rossmann-like domain [PF13450.8]; Thi4 family [PF01946.19]; FAD dependent oxidoreductase [PF12831.9]; HI0933-like protein [PF03486.16]; Flavin-binding monooxygenase-like [PF00743.21]; FAD dependent oxidoreductase [PF01266.26]				0
Methanoperedens_BLZ2_Methanoperedens_BLZ2_NODE_1689_length_92290_cov_314.806516_96	Methanoperedens_BLZ2	Methanoperedens_BLZ2_NODE_1689_length_92290_cov_314.806516	96	84386	85321	1	C	K02007	cobalt/nickel transport system permease protein								Cobalt uptake substrate-specific transmembrane region [PF01891.18]				0
Methanoperedens_BLZ2_Methanoperedens_BLZ2_NODE_1689_length_92290_cov_314.806516_97	Methanoperedens_BLZ2	Methanoperedens_BLZ2_NODE_1689_length_92290_cov_314.806516	97	85323	86147	1	C	K02006	cobalt/nickel transport system ATP-binding protein								ABC transporter [PF00005.29]; AAA domain, putative AbiEii toxin, Type IV TA system [PF13304.8]				0
Methanoperedens_BLZ2_Methanoperedens_BLZ2_NODE_1689_length_92290_cov_314.806516_98	Methanoperedens_BLZ2	Methanoperedens_BLZ2_NODE_1689_length_92290_cov_314.806516	98	86149	86958	1	C	K02008	cobalt/nickel transport system permease protein								Cobalt transport protein [PF02361.18]				0
Methanoperedens_BLZ2_Methanoperedens_BLZ2_NODE_1689_length_92290_cov_314.806516_99	Methanoperedens_BLZ2	Methanoperedens_BLZ2_NODE_1689_length_92290_cov_314.806516	99	87041	87247	1	E														0
Methanoperedens_BLZ2_Methanoperedens_BLZ2_NODE_1689_length_92290_cov_314.806516_100	Methanoperedens_BLZ2	Methanoperedens_BLZ2_NODE_1689_length_92290_cov_314.806516	100	87369	87776	-1	E														0
Methanoperedens_BLZ2_Methanoperedens_BLZ2_NODE_1689_length_92290_cov_314.806516_101	Methanoperedens_BLZ2	Methanoperedens_BLZ2_NODE_1689_length_92290_cov_314.806516	101	87791	88729	-1	C	K00826	branched-chain amino acid aminotransferase [EC:2.6.1.42]								Amino-transferase class IV [PF01063.21]				0
Methanoperedens_BLZ2_Methanoperedens_BLZ2_NODE_1689_length_92290_cov_314.806516_102	Methanoperedens_BLZ2	Methanoperedens_BLZ2_NODE_1689_length_92290_cov_314.806516	102	88778	89773	-1	C	K06935	uncharacterized protein								Radical SAM superfamily [PF04055.23]; 4Fe-4S single cluster domain [PF13394.8]				0
Methanoperedens_BLZ2_Methanoperedens_BLZ2_NODE_1689_length_92290_cov_314.806516_103	Methanoperedens_BLZ2	Methanoperedens_BLZ2_NODE_1689_length_92290_cov_314.806516	103	89760	90365	-1	C	K07457	endonuclease III related protein								HhH-GPD superfamily base excision DNA repair protein [PF00730.27]				0
Methanoperedens_BLZ2_Methanoperedens_BLZ2_NODE_1689_length_92290_cov_314.806516_104	Methanoperedens_BLZ2	Methanoperedens_BLZ2_NODE_1689_length_92290_cov_314.806516	104	90362	91018	-1	E														0
Methanoperedens_BLZ2_Methanoperedens_BLZ2_NODE_1689_length_92290_cov_314.806516_105	Methanoperedens_BLZ2	Methanoperedens_BLZ2_NODE_1689_length_92290_cov_314.806516	105	91015	91938	-1	C	K23684	dolichol-phosphate hexosyltransferase [EC:2.4.1.-]								Glycosyl transferase family 2 [PF00535.28]	GT2 cellulose synthase (EC 2.4.1.12); chitin synthase (EC 2.4.1.16); dolichyl-phosphate beta-D-mannosyltransferase (EC 2.4.1.83); dolichyl-phosphate beta-glucosyltransferase (EC 2.4.1.117); N-acetylglucosaminyltransferase (EC 2.4.1.-); N-acetylgalactosaminyltransferase (EC 2.4.1.-); hyaluronan synthase (EC 2.4.1.212); chitin oligosaccharide synthase (EC 2.4.1.-); beta-1,3-glucan synthase (EC 2.4.…			0
Methanoperedens_BLZ2_Methanoperedens_BLZ2_NODE_172865_length_3585_cov_360.023513_1	Methanoperedens_BLZ2	Methanoperedens_BLZ2_NODE_172865_length_3585_cov_360.023513	1	41	898	1	E														0
Methanoperedens_BLZ2_Methanoperedens_BLZ2_NODE_172865_length_3585_cov_360.023513_2	Methanoperedens_BLZ2	Methanoperedens_BLZ2_NODE_172865_length_3585_cov_360.023513	2	891	2456	1	E														0
Methanoperedens_BLZ2_Methanoperedens_BLZ2_NODE_172865_length_3585_cov_360.023513_3	Methanoperedens_BLZ2	Methanoperedens_BLZ2_NODE_172865_length_3585_cov_360.023513	3	2453	3550	-1	D										4Fe-4S single cluster domain [PF13353.8]; Radical SAM superfamily [PF04055.23]; 4Fe-4S single cluster domain [PF13394.8]		sp|P07075|NRDG_BPT4 Anaerobic ribonucleoside-triphosphate reductase-activating protein; Xh	Xh	0
Methanoperedens_BLZ2_Methanoperedens_BLZ2_NODE_17333_length_21577_cov_272.267076_1	Methanoperedens_BLZ2	Methanoperedens_BLZ2_NODE_17333_length_21577_cov_272.267076	1	297	590	1	E														0
Methanoperedens_BLZ2_Methanoperedens_BLZ2_NODE_17333_length_21577_cov_272.267076_2	Methanoperedens_BLZ2	Methanoperedens_BLZ2_NODE_17333_length_21577_cov_272.267076	2	610	2406	1	D										Dipeptidyl peptidase IV (DPP IV) N-terminal region [PF00930.23]				0
Methanoperedens_BLZ2_Methanoperedens_BLZ2_NODE_17333_length_21577_cov_272.267076_3	Methanoperedens_BLZ2	Methanoperedens_BLZ2_NODE_17333_length_21577_cov_272.267076	3	2419	5331	1	D										PKD domain [PF18911.2]; PKD domain [PF00801.22]				0
Methanoperedens_BLZ2_Methanoperedens_BLZ2_NODE_17333_length_21577_cov_272.267076_4	Methanoperedens_BLZ2	Methanoperedens_BLZ2_NODE_17333_length_21577_cov_272.267076	4	5371	6546	1	C	K01739,K01761	cystathionine gamma-synthase [EC:2.5.1.48]; methionine-gamma-lyase [EC:4.4.1.11]								Cys/Met metabolism PLP-dependent enzyme [PF01053.22]; Beta-eliminating lyase [PF01212.23]; Aminotransferase class-V [PF00266.21]; Orn/Lys/Arg decarboxylase, major domain [PF01276.22]; Aminotransferase class I and II [PF00155.23]				0
Methanoperedens_BLZ2_Methanoperedens_BLZ2_NODE_17333_length_21577_cov_272.267076_5	Methanoperedens_BLZ2	Methanoperedens_BLZ2_NODE_17333_length_21577_cov_272.267076	5	7004	7168	1	D										Helix-turn-helix domain [PF12323.10]				0
Methanoperedens_BLZ2_Methanoperedens_BLZ2_NODE_17333_length_21577_cov_272.267076_6	Methanoperedens_BLZ2	Methanoperedens_BLZ2_NODE_17333_length_21577_cov_272.267076	6	7184	8179	1	C	K07496	putative transposase								Probable transposase [PF01385.21]; Putative transposase DNA-binding domain [PF07282.13]		sp|P54992|YSNA_STRPR Putative transposase in snaA-snaB intergenic region; Xr	Xr	0
Methanoperedens_BLZ2_Methanoperedens_BLZ2_NODE_17333_length_21577_cov_272.267076_7	Methanoperedens_BLZ2	Methanoperedens_BLZ2_NODE_17333_length_21577_cov_272.267076	7	8274	8873	1	D										AbiEi antitoxin C-terminal domain [PF09407.12]				0
Methanoperedens_BLZ2_Methanoperedens_BLZ2_NODE_17333_length_21577_cov_272.267076_8	Methanoperedens_BLZ2	Methanoperedens_BLZ2_NODE_17333_length_21577_cov_272.267076	8	8875	9297	1	D										Nucleotidyl transferase AbiEii toxin, Type IV TA system [PF08843.13]				0
Methanoperedens_BLZ2_Methanoperedens_BLZ2_NODE_17333_length_21577_cov_272.267076_9	Methanoperedens_BLZ2	Methanoperedens_BLZ2_NODE_17333_length_21577_cov_272.267076	9	9442	10992	1	C	K03427	type I restriction enzyme M protein [EC:2.1.1.72]								N-6 DNA Methylase [PF02384.18]; HsdM N-terminal domain [PF12161.10]; Putative RNA methylase family UPF0020 [PF01170.20]				0
Methanoperedens_BLZ2_Methanoperedens_BLZ2_NODE_17333_length_21577_cov_272.267076_10	Methanoperedens_BLZ2	Methanoperedens_BLZ2_NODE_17333_length_21577_cov_272.267076	10	11267	12352	1	D										YhcG PDDEXK nuclease domain [PF06250.13]; DUF1016 N-terminal domain [PF17761.3]				0
Methanoperedens_BLZ2_Methanoperedens_BLZ2_NODE_17333_length_21577_cov_272.267076_11	Methanoperedens_BLZ2	Methanoperedens_BLZ2_NODE_17333_length_21577_cov_272.267076	11	12352	12993	1	E														0
Methanoperedens_BLZ2_Methanoperedens_BLZ2_NODE_17333_length_21577_cov_272.267076_12	Methanoperedens_BLZ2	Methanoperedens_BLZ2_NODE_17333_length_21577_cov_272.267076	12	12995	14257	1	C	K01154	type I restriction enzyme, S subunit [EC:3.1.21.3]								Type I restriction modification DNA specificity domain [PF01420.21]				0
Methanoperedens_BLZ2_Methanoperedens_BLZ2_NODE_17333_length_21577_cov_272.267076_13	Methanoperedens_BLZ2	Methanoperedens_BLZ2_NODE_17333_length_21577_cov_272.267076	13	14259	15248	1	E														0
Methanoperedens_BLZ2_Methanoperedens_BLZ2_NODE_17333_length_21577_cov_272.267076_14	Methanoperedens_BLZ2	Methanoperedens_BLZ2_NODE_17333_length_21577_cov_272.267076	14	15245	15352	1	E														0
Methanoperedens_BLZ2_Methanoperedens_BLZ2_NODE_17333_length_21577_cov_272.267076_15	Methanoperedens_BLZ2	Methanoperedens_BLZ2_NODE_17333_length_21577_cov_272.267076	15	15447	15794	-1	D										Antitoxin component of bacterial toxin-antitoxin system, MqsA [PF15731.7]				0
Methanoperedens_BLZ2_Methanoperedens_BLZ2_NODE_17333_length_21577_cov_272.267076_16	Methanoperedens_BLZ2	Methanoperedens_BLZ2_NODE_17333_length_21577_cov_272.267076	16	15787	16161	-1	D										Family of unknown function (DUF6516) [PF20126.1]				0
Methanoperedens_BLZ2_Methanoperedens_BLZ2_NODE_17333_length_21577_cov_272.267076_17	Methanoperedens_BLZ2	Methanoperedens_BLZ2_NODE_17333_length_21577_cov_272.267076	17	16162	16461	-1	E														0
Methanoperedens_BLZ2_Methanoperedens_BLZ2_NODE_17333_length_21577_cov_272.267076_18	Methanoperedens_BLZ2	Methanoperedens_BLZ2_NODE_17333_length_21577_cov_272.267076	18	16657	19812	1	C	K01153	type I restriction enzyme, R subunit [EC:3.1.21.3]	MER0510889	M23B	MER0510889 - subfamily M23B unassigned peptidases () [M23.UPB]#M23B#{peptidase unit: 112-267}~source YP_008869658~	FALSE	0.373	105	5.46e-21	SWI2/SNF2 ATPase [PF18766.3]; Domain of unknown function (DUF3387) [PF11867.10]; Type I restriction enzyme R protein N terminus (HSDR_N) [PF04313.16]; Type III restriction enzyme, res subunit [PF04851.17]		sp|P20703|UVSW_BPT4 ATP-dependent DNA helicase uvsW; Xh	Xh	0
Methanoperedens_BLZ2_Methanoperedens_BLZ2_NODE_17333_length_21577_cov_272.267076_19	Methanoperedens_BLZ2	Methanoperedens_BLZ2_NODE_17333_length_21577_cov_272.267076	19	20021	20836	1	D										AbiEi antitoxin C-terminal domain [PF09407.12]; Family of unknown function (DUF6088) [PF19570.1]				0
Methanoperedens_BLZ2_Methanoperedens_BLZ2_NODE_17333_length_21577_cov_272.267076_20	Methanoperedens_BLZ2	Methanoperedens_BLZ2_NODE_17333_length_21577_cov_272.267076	20	20839	21246	1	C	K09144	uncharacterized protein								Nucleotidyl transferase AbiEii toxin, Type IV TA system [PF08843.13]				0
Methanoperedens_BLZ2_Methanoperedens_BLZ2_NODE_17333_length_21577_cov_272.267076_21	Methanoperedens_BLZ2	Methanoperedens_BLZ2_NODE_17333_length_21577_cov_272.267076	21	21283	21471	1	E														0
Methanoperedens_BLZ2_Methanoperedens_BLZ2_NODE_1755_length_90217_cov_303.008939_1	Methanoperedens_BLZ2	Methanoperedens_BLZ2_NODE_1755_length_90217_cov_303.008939	1	117	1064	1	D			MER0035367	S33	MER0035367 - family S33 unassigned peptidases (Sinorhizobium meliloti) [S33.UPW]#S33#{peptidase unit: 1-334}~source Q92Z59~	FALSE	0.453	257	9.1e-75	alpha/beta hydrolase fold [PF00561.22]; Serine aminopeptidase, S33 [PF12146.10]; Alpha/beta hydrolase family [PF12697.9]; Alpha/beta hydrolase of unknown function (DUF1057) [PF06342.14]; Ndr family [PF03096.16]				0
Methanoperedens_BLZ2_Methanoperedens_BLZ2_NODE_1755_length_90217_cov_303.008939_2	Methanoperedens_BLZ2	Methanoperedens_BLZ2_NODE_1755_length_90217_cov_303.008939	2	1074	2276	1	D			MER1010687	S12	MER1010687 - family S12 unassigned peptidases (Methanoperedens nitroreducens) [S12.UPW]#S12#{peptidase unit: 19-375}~source A0A062UVW9~	TRUE	0.915	685	4.44e-221	Beta-lactamase [PF00144.26]				0
Methanoperedens_BLZ2_Methanoperedens_BLZ2_NODE_1755_length_90217_cov_303.008939_3	Methanoperedens_BLZ2	Methanoperedens_BLZ2_NODE_1755_length_90217_cov_303.008939	3	2390	3643	1	C	K22585	DNA repair protein NreA								Archaeal Nre, N-terminal [PF04894.14]; Archaeal Nre, C-terminal [PF04895.14]				0
Methanoperedens_BLZ2_Methanoperedens_BLZ2_NODE_1755_length_90217_cov_303.008939_4	Methanoperedens_BLZ2	Methanoperedens_BLZ2_NODE_1755_length_90217_cov_303.008939	4	3660	4460	1	D										Radical SAM superfamily [PF04055.23]				0
Methanoperedens_BLZ2_Methanoperedens_BLZ2_NODE_1755_length_90217_cov_303.008939_5	Methanoperedens_BLZ2	Methanoperedens_BLZ2_NODE_1755_length_90217_cov_303.008939	5	4614	5486	-1	C	K01491	methylenetetrahydrofolate dehydrogenase (NADP+) / methenyltetrahydrofolate cyclohydrolase [EC:1.5.1.5 3.5.4.9]								Tetrahydrofolate dehydrogenase/cyclohydrolase, NAD(P)-binding domain [PF02882.21]; Tetrahydrofolate dehydrogenase/cyclohydrolase, catalytic domain [PF00763.25]				0
Methanoperedens_BLZ2_Methanoperedens_BLZ2_NODE_1755_length_90217_cov_303.008939_6	Methanoperedens_BLZ2	Methanoperedens_BLZ2_NODE_1755_length_90217_cov_303.008939	6	5495	6730	-1	C	K00600	glycine hydroxymethyltransferase [EC:2.1.2.1]								Serine hydroxymethyltransferase [PF00464.21]		sp|A6Q478|GLYA_NITSB Serine hydroxymethyltransferase; Xh	Xh	0
Methanoperedens_BLZ2_Methanoperedens_BLZ2_NODE_1755_length_90217_cov_303.008939_7	Methanoperedens_BLZ2	Methanoperedens_BLZ2_NODE_1755_length_90217_cov_303.008939	7	6789	7394	-1	C	K11175	phosphoribosylglycinamide formyltransferase 1 [EC:2.1.2.2]								Formyl transferase [PF00551.21]		sp|P08179|PUR3_ECOLI Phosphoribosylglycinamide formyltransferase; Xh	Xh	0
Methanoperedens_BLZ2_Methanoperedens_BLZ2_NODE_1755_length_90217_cov_303.008939_8	Methanoperedens_BLZ2	Methanoperedens_BLZ2_NODE_1755_length_90217_cov_303.008939	8	7615	8040	1	E														0
Methanoperedens_BLZ2_Methanoperedens_BLZ2_NODE_1755_length_90217_cov_303.008939_9	Methanoperedens_BLZ2	Methanoperedens_BLZ2_NODE_1755_length_90217_cov_303.008939	9	8037	8861	-1	C	K11785	1,4-dihydroxy-6-naphthoate synthase [EC:1.14.-.-]								Menaquinone biosynthesis [PF02621.16]				0
Methanoperedens_BLZ2_Methanoperedens_BLZ2_NODE_1755_length_90217_cov_303.008939_10	Methanoperedens_BLZ2	Methanoperedens_BLZ2_NODE_1755_length_90217_cov_303.008939	10	8858	9565	-1	C	K11783	futalosine hydrolase [EC:3.2.2.26]								Phosphorylase superfamily [PF01048.22]				0
Methanoperedens_BLZ2_Methanoperedens_BLZ2_NODE_1755_length_90217_cov_303.008939_11	Methanoperedens_BLZ2	Methanoperedens_BLZ2_NODE_1755_length_90217_cov_303.008939	11	9855	10259	1	E														0
Methanoperedens_BLZ2_Methanoperedens_BLZ2_NODE_1755_length_90217_cov_303.008939_12	Methanoperedens_BLZ2	Methanoperedens_BLZ2_NODE_1755_length_90217_cov_303.008939	12	10295	11035	1	D										AAA domain [PF13614.8]; NUBPL iron-transfer P-loop NTPase [PF10609.11]; Cellulose biosynthesis protein BcsQ [PF06564.14]; ATPase MipZ [PF09140.13]; CobQ/CobB/MinD/ParA nucleotide binding domain [PF01656.25]; VirC1 protein [PF07015.13]				0
Methanoperedens_BLZ2_Methanoperedens_BLZ2_NODE_1755_length_90217_cov_303.008939_13	Methanoperedens_BLZ2	Methanoperedens_BLZ2_NODE_1755_length_90217_cov_303.008939	13	11014	11757	-1	E														0
Methanoperedens_BLZ2_Methanoperedens_BLZ2_NODE_1755_length_90217_cov_303.008939_14	Methanoperedens_BLZ2	Methanoperedens_BLZ2_NODE_1755_length_90217_cov_303.008939	14	11787	12566	-1	D										Beta-lactamase superfamily domain [PF12706.9]; Beta-lactamase superfamily domain [PF13483.8]				0
Methanoperedens_BLZ2_Methanoperedens_BLZ2_NODE_1755_length_90217_cov_303.008939_15	Methanoperedens_BLZ2	Methanoperedens_BLZ2_NODE_1755_length_90217_cov_303.008939	15	12658	14568	1	C	K03750,K07219	molybdopterin molybdotransferase [EC:2.10.1.1]; putative molybdopterin biosynthesis protein								MoeA N-terminal region (domain I and II) [PF03453.19]; PBP superfamily domain [PF12727.9]; Probable molybdopterin binding domain [PF00994.26]; MoeA C-terminal region (domain IV) [PF03454.17]				0
Methanoperedens_BLZ2_Methanoperedens_BLZ2_NODE_1755_length_90217_cov_303.008939_16	Methanoperedens_BLZ2	Methanoperedens_BLZ2_NODE_1755_length_90217_cov_303.008939	16	14646	15671	1	E														0
Methanoperedens_BLZ2_Methanoperedens_BLZ2_NODE_1755_length_90217_cov_303.008939_17	Methanoperedens_BLZ2	Methanoperedens_BLZ2_NODE_1755_length_90217_cov_303.008939	17	15781	15987	1	D										Family of unknown function (DUF5371) [PF17341.4]				0
Methanoperedens_BLZ2_Methanoperedens_BLZ2_NODE_1755_length_90217_cov_303.008939_18	Methanoperedens_BLZ2	Methanoperedens_BLZ2_NODE_1755_length_90217_cov_303.008939	18	15995	17095	-1	C	K01170,K01170	tRNA-intron endonuclease, archaea type [EC:4.6.1.16]; tRNA-intron endonuclease, archaea type [EC:4.6.1.16]								tRNA intron endonuclease, catalytic C-terminal domain [PF01974.19]; tRNA intron endonuclease, N-terminal domain [PF02778.16]				0
Methanoperedens_BLZ2_Methanoperedens_BLZ2_NODE_1755_length_90217_cov_303.008939_19	Methanoperedens_BLZ2	Methanoperedens_BLZ2_NODE_1755_length_90217_cov_303.008939	19	17131	17496	-1	C	K09005	uncharacterized protein								Uncharacterized ACR, COG1430 [PF02643.17]				0
Methanoperedens_BLZ2_Methanoperedens_BLZ2_NODE_1755_length_90217_cov_303.008939_20	Methanoperedens_BLZ2	Methanoperedens_BLZ2_NODE_1755_length_90217_cov_303.008939	20	17565	17861	1	C	K03113	translation initiation factor 1								Translation initiation factor SUI1 [PF01253.24]				0
Methanoperedens_BLZ2_Methanoperedens_BLZ2_NODE_1755_length_90217_cov_303.008939_21	Methanoperedens_BLZ2	Methanoperedens_BLZ2_NODE_1755_length_90217_cov_303.008939	21	18039	18332	1	D										Family of unknown function (DUF5371) [PF17341.4]				0
Methanoperedens_BLZ2_Methanoperedens_BLZ2_NODE_1755_length_90217_cov_303.008939_22	Methanoperedens_BLZ2	Methanoperedens_BLZ2_NODE_1755_length_90217_cov_303.008939	22	18411	19238	-1	C	K00319	methylenetetrahydromethanopterin dehydrogenase [EC:1.5.98.1]								methylene-5,6,7,8-tetrahydromethanopterin dehydrogenase [PF01993.20]				0
Methanoperedens_BLZ2_Methanoperedens_BLZ2_NODE_1755_length_90217_cov_303.008939_23	Methanoperedens_BLZ2	Methanoperedens_BLZ2_NODE_1755_length_90217_cov_303.008939	23	19474	20112	1	E														0
Methanoperedens_BLZ2_Methanoperedens_BLZ2_NODE_1755_length_90217_cov_303.008939_24	Methanoperedens_BLZ2	Methanoperedens_BLZ2_NODE_1755_length_90217_cov_303.008939	24	20124	20960	-1	D										UbiA prenyltransferase family [PF01040.20]				0
Methanoperedens_BLZ2_Methanoperedens_BLZ2_NODE_1755_length_90217_cov_303.008939_25	Methanoperedens_BLZ2	Methanoperedens_BLZ2_NODE_1755_length_90217_cov_303.008939	25	21343	21753	1	E														0
Methanoperedens_BLZ2_Methanoperedens_BLZ2_NODE_1755_length_90217_cov_303.008939_26	Methanoperedens_BLZ2	Methanoperedens_BLZ2_NODE_1755_length_90217_cov_303.008939	26	21837	23414	1	D										Dipeptidyl peptidase IV (DPP IV) N-terminal region [PF00930.23]; Eukaryotic translation initiation factor eIF2A [PF08662.13]				0
Methanoperedens_BLZ2_Methanoperedens_BLZ2_NODE_1755_length_90217_cov_303.008939_27	Methanoperedens_BLZ2	Methanoperedens_BLZ2_NODE_1755_length_90217_cov_303.008939	27	23411	24313	1	E														0
Methanoperedens_BLZ2_Methanoperedens_BLZ2_NODE_1755_length_90217_cov_303.008939_28	Methanoperedens_BLZ2	Methanoperedens_BLZ2_NODE_1755_length_90217_cov_303.008939	28	24320	25231	1	D										ABC-2 family transporter protein [PF12679.9]				0
Methanoperedens_BLZ2_Methanoperedens_BLZ2_NODE_1755_length_90217_cov_303.008939_29	Methanoperedens_BLZ2	Methanoperedens_BLZ2_NODE_1755_length_90217_cov_303.008939	29	25228	26799	1	E														0
Methanoperedens_BLZ2_Methanoperedens_BLZ2_NODE_1755_length_90217_cov_303.008939_30	Methanoperedens_BLZ2	Methanoperedens_BLZ2_NODE_1755_length_90217_cov_303.008939	30	26802	27767	1	C	K01990	ABC-2 type transport system ATP-binding protein								ABC transporter [PF00005.29]; AAA domain, putative AbiEii toxin, Type IV TA system [PF13304.8]				0
Methanoperedens_BLZ2_Methanoperedens_BLZ2_NODE_1755_length_90217_cov_303.008939_31	Methanoperedens_BLZ2	Methanoperedens_BLZ2_NODE_1755_length_90217_cov_303.008939	31	28134	28766	1	C	K07721	ArsR family transcriptional regulator								Bacterial regulatory protein, arsR family [PF01022.22]; Helix-turn-helix domain [PF12840.9]				0
Methanoperedens_BLZ2_Methanoperedens_BLZ2_NODE_1755_length_90217_cov_303.008939_32	Methanoperedens_BLZ2	Methanoperedens_BLZ2_NODE_1755_length_90217_cov_303.008939	32	28807	29301	1	D										Hsp20/alpha crystallin family [PF00011.23]; HSP20-like domain found in ArsA [PF17886.3]; PIH1 CS-like domain [PF18201.3]				0
Methanoperedens_BLZ2_Methanoperedens_BLZ2_NODE_1755_length_90217_cov_303.008939_33	Methanoperedens_BLZ2	Methanoperedens_BLZ2_NODE_1755_length_90217_cov_303.008939	33	29340	31523	1	C	K13525	transitional endoplasmic reticulum ATPase	MER0278187	M41	MER0278187 - family M41 non-peptidase homologues (Glossina morsitans) [M41.UNW]#M41#{peptidase unit: 240-464}~source TMP013082-PA~	FALSE	0.526	123	9.98e-27	ATPase family associated with various cellular activities (AAA) [PF00004.31]; Cell division protein 48 (CDC48), N-terminal domain [PF02359.20]; Holliday junction DNA helicase RuvB P-loop domain [PF05496.14]; Bacterial dnaA protein [PF00308.20]; AAA+ lid domain [PF17862.3]; AAA domain (dynein-related subfamily) [PF07728.16]; ATPase family associated with various cellular activities (AAA) [PF07726.…		sp|P49541|YCF46_TRICV Uncharacterized AAA domain-containing protein ycf46; Xh	Xh	0
Methanoperedens_BLZ2_Methanoperedens_BLZ2_NODE_1755_length_90217_cov_303.008939_34	Methanoperedens_BLZ2	Methanoperedens_BLZ2_NODE_1755_length_90217_cov_303.008939	34	31605	32273	1	E														0
Methanoperedens_BLZ2_Methanoperedens_BLZ2_NODE_1755_length_90217_cov_303.008939_35	Methanoperedens_BLZ2	Methanoperedens_BLZ2_NODE_1755_length_90217_cov_303.008939	35	32277	33098	-1	D										UbiA prenyltransferase family [PF01040.20]				0
Methanoperedens_BLZ2_Methanoperedens_BLZ2_NODE_1755_length_90217_cov_303.008939_36	Methanoperedens_BLZ2	Methanoperedens_BLZ2_NODE_1755_length_90217_cov_303.008939	36	33482	35695	1	E														0
Methanoperedens_BLZ2_Methanoperedens_BLZ2_NODE_1755_length_90217_cov_303.008939_37	Methanoperedens_BLZ2	Methanoperedens_BLZ2_NODE_1755_length_90217_cov_303.008939	37	35756	36322	1	E														0
Methanoperedens_BLZ2_Methanoperedens_BLZ2_NODE_1755_length_90217_cov_303.008939_38	Methanoperedens_BLZ2	Methanoperedens_BLZ2_NODE_1755_length_90217_cov_303.008939	38	36347	36592	-1	E														0
Methanoperedens_BLZ2_Methanoperedens_BLZ2_NODE_1755_length_90217_cov_303.008939_39	Methanoperedens_BLZ2	Methanoperedens_BLZ2_NODE_1755_length_90217_cov_303.008939	39	36980	37549	1	D			MER0825601	M10A	MER0825601 - subfamily M10A unassigned peptidases (Methanosarcina barkeri) [M10.UPA]#M10A#{peptidase unit: 90-182}~source A0A0E3R515~	FALSE	0.502	69	3.34e-12	Matrixin [PF00413.26]				0
Methanoperedens_BLZ2_Methanoperedens_BLZ2_NODE_1755_length_90217_cov_303.008939_40	Methanoperedens_BLZ2	Methanoperedens_BLZ2_NODE_1755_length_90217_cov_303.008939	40	37573	38199	1	E														0
Methanoperedens_BLZ2_Methanoperedens_BLZ2_NODE_1755_length_90217_cov_303.008939_41	Methanoperedens_BLZ2	Methanoperedens_BLZ2_NODE_1755_length_90217_cov_303.008939	41	38426	38677	-1	D										UbiA prenyltransferase family [PF01040.20]				0
Methanoperedens_BLZ2_Methanoperedens_BLZ2_NODE_1755_length_90217_cov_303.008939_42	Methanoperedens_BLZ2	Methanoperedens_BLZ2_NODE_1755_length_90217_cov_303.008939	42	39100	39915	1	E														0
Methanoperedens_BLZ2_Methanoperedens_BLZ2_NODE_1755_length_90217_cov_303.008939_43	Methanoperedens_BLZ2	Methanoperedens_BLZ2_NODE_1755_length_90217_cov_303.008939	43	39951	40487	1	E														0
Methanoperedens_BLZ2_Methanoperedens_BLZ2_NODE_1755_length_90217_cov_303.008939_44	Methanoperedens_BLZ2	Methanoperedens_BLZ2_NODE_1755_length_90217_cov_303.008939	44	40879	41457	1	E														0
Methanoperedens_BLZ2_Methanoperedens_BLZ2_NODE_1755_length_90217_cov_303.008939_45	Methanoperedens_BLZ2	Methanoperedens_BLZ2_NODE_1755_length_90217_cov_303.008939	45	41498	41863	1	E														0
Methanoperedens_BLZ2_Methanoperedens_BLZ2_NODE_1755_length_90217_cov_303.008939_46	Methanoperedens_BLZ2	Methanoperedens_BLZ2_NODE_1755_length_90217_cov_303.008939	46	41872	42621	1	E														0
Methanoperedens_BLZ2_Methanoperedens_BLZ2_NODE_1755_length_90217_cov_303.008939_47	Methanoperedens_BLZ2	Methanoperedens_BLZ2_NODE_1755_length_90217_cov_303.008939	47	42618	43547	1	C	K01990	ABC-2 type transport system ATP-binding protein								ABC transporter [PF00005.29]; AAA domain, putative AbiEii toxin, Type IV TA system [PF13304.8]; AAA ATPase domain [PF13175.8]				0
Methanoperedens_BLZ2_Methanoperedens_BLZ2_NODE_1755_length_90217_cov_303.008939_48	Methanoperedens_BLZ2	Methanoperedens_BLZ2_NODE_1755_length_90217_cov_303.008939	48	43629	44801	1	C	K03750	molybdopterin molybdotransferase [EC:2.10.1.1]								MoeA N-terminal region (domain I and II) [PF03453.19]; Probable molybdopterin binding domain [PF00994.26]				0
Methanoperedens_BLZ2_Methanoperedens_BLZ2_NODE_1755_length_90217_cov_303.008939_49	Methanoperedens_BLZ2	Methanoperedens_BLZ2_NODE_1755_length_90217_cov_303.008939	49	44838	45572	1	C	K05773	tungstate transport system permease protein												0
Methanoperedens_BLZ2_Methanoperedens_BLZ2_NODE_1755_length_90217_cov_303.008939_50	Methanoperedens_BLZ2	Methanoperedens_BLZ2_NODE_1755_length_90217_cov_303.008939	50	45599	46288	1	C	K06857	tungstate transport system ATP-binding protein [EC:7.3.2.6]								ABC transporter [PF00005.29]; RecF/RecN/SMC N terminal domain [PF02463.21]				0
Methanoperedens_BLZ2_Methanoperedens_BLZ2_NODE_1755_length_90217_cov_303.008939_51	Methanoperedens_BLZ2	Methanoperedens_BLZ2_NODE_1755_length_90217_cov_303.008939	51	46338	47717	-1	C	K03500	16S rRNA (cytosine967-C5)-methyltransferase [EC:2.1.1.176]								16S rRNA methyltransferase RsmB/F [PF01189.19]; N-terminal domain of 16S rRNA methyltransferase RsmF [PF17125.7]; ubiE/COQ5 methyltransferase family [PF01209.20]; NusB family [PF01029.20]; Methyltransferase domain [PF13847.8]				0
Methanoperedens_BLZ2_Methanoperedens_BLZ2_NODE_1755_length_90217_cov_303.008939_52	Methanoperedens_BLZ2	Methanoperedens_BLZ2_NODE_1755_length_90217_cov_303.008939	52	47704	48285	-1	C	K06874	zinc finger protein								ZPR1 zinc-finger domain [PF03367.15]				0
Methanoperedens_BLZ2_Methanoperedens_BLZ2_NODE_1755_length_90217_cov_303.008939_53	Methanoperedens_BLZ2	Methanoperedens_BLZ2_NODE_1755_length_90217_cov_303.008939	53	48282	48650	-1	C	K09152	uncharacterized protein												0
Methanoperedens_BLZ2_Methanoperedens_BLZ2_NODE_1755_length_90217_cov_303.008939_54	Methanoperedens_BLZ2	Methanoperedens_BLZ2_NODE_1755_length_90217_cov_303.008939	54	48699	49181	-1	D										Domain of unknown function (DUF1947) [PF09183.12]; PUA domain [PF01472.22]				0
Methanoperedens_BLZ2_Methanoperedens_BLZ2_NODE_1755_length_90217_cov_303.008939_55	Methanoperedens_BLZ2	Methanoperedens_BLZ2_NODE_1755_length_90217_cov_303.008939	55	49266	49481	1	C	K04796	small nuclear ribonucleoprotein								LSM domain [PF01423.24]				0
Methanoperedens_BLZ2_Methanoperedens_BLZ2_NODE_1755_length_90217_cov_303.008939_56	Methanoperedens_BLZ2	Methanoperedens_BLZ2_NODE_1755_length_90217_cov_303.008939	56	49510	49680	1	C	K02922	large subunit ribosomal protein L37e								Ribosomal protein L37e [PF01907.21]				0
Methanoperedens_BLZ2_Methanoperedens_BLZ2_NODE_1755_length_90217_cov_303.008939_57	Methanoperedens_BLZ2	Methanoperedens_BLZ2_NODE_1755_length_90217_cov_303.008939	57	49692	51092	1	C	K00764	amidophosphoribosyltransferase [EC:2.4.2.14]	MER0237473	C44	MER0237473 - amidophosphoribosyltransferase precursor (Methanohalobium evestigatum) [C44.001]#C44#{peptidase unit: 5-246}~source ADI73116~	FALSE	0.664	321	3.51e-94	Glutamine amidotransferase domain [PF13522.8]; Glutamine amidotransferase domain [PF13537.8]; Glutamine amidotransferases class-II [PF13230.8]; Phosphoribosyl transferase domain [PF00156.29]				0
Methanoperedens_BLZ2_Methanoperedens_BLZ2_NODE_1755_length_90217_cov_303.008939_58	Methanoperedens_BLZ2	Methanoperedens_BLZ2_NODE_1755_length_90217_cov_303.008939	58	51140	51772	1	D										Ras family [PF00071.24]; MnmE helical domain [PF12631.9]; Signal recognition particle receptor beta subunit [PF09439.12]; 50S ribosome-binding GTPase [PF01926.25]; Elongation factor Tu GTP binding domain [PF00009.29]; ADP-ribosylation factor family [PF00025.23]				0
Methanoperedens_BLZ2_Methanoperedens_BLZ2_NODE_1755_length_90217_cov_303.008939_59	Methanoperedens_BLZ2	Methanoperedens_BLZ2_NODE_1755_length_90217_cov_303.008939	59	51777	52133	1	C	K09743	uncharacterized protein								Uncharacterized protein conserved in archaea (DUF2073) [PF09846.11]				0
Methanoperedens_BLZ2_Methanoperedens_BLZ2_NODE_1755_length_90217_cov_303.008939_60	Methanoperedens_BLZ2	Methanoperedens_BLZ2_NODE_1755_length_90217_cov_303.008939	60	52137	52580	1	C	K07163,K07163	uncharacterized protein; uncharacterized protein								Zn-ribbon containing protein [PF09845.11]				0
Methanoperedens_BLZ2_Methanoperedens_BLZ2_NODE_1755_length_90217_cov_303.008939_61	Methanoperedens_BLZ2	Methanoperedens_BLZ2_NODE_1755_length_90217_cov_303.008939	61	52574	53020	-1	E														0
Methanoperedens_BLZ2_Methanoperedens_BLZ2_NODE_1755_length_90217_cov_303.008939_62	Methanoperedens_BLZ2	Methanoperedens_BLZ2_NODE_1755_length_90217_cov_303.008939	62	53124	54053	1	C	K00024	malate dehydrogenase [EC:1.1.1.37]								lactate/malate dehydrogenase, NAD binding domain [PF00056.25]; lactate/malate dehydrogenase, alpha/beta C-terminal domain [PF02866.20]				0
Methanoperedens_BLZ2_Methanoperedens_BLZ2_NODE_1755_length_90217_cov_303.008939_63	Methanoperedens_BLZ2	Methanoperedens_BLZ2_NODE_1755_length_90217_cov_303.008939	63	54168	55025	1	C	K00385	anaerobic sulfite reductase subunit C								Nitrite and sulphite reductase 4Fe-4S domain [PF01077.24]; Nitrite/Sulfite reductase ferredoxin-like half domain [PF03460.19]; 4Fe-4S dicluster domain [PF14697.8]; 4Fe-4S dicluster domain [PF13237.8]; 4Fe-4S dicluster domain [PF12838.9]; 4Fe-4S dicluster domain [PF13187.8]; 4Fe-4S dicluster domain [PF13247.8]; 4Fe-4S dicluster domain [PF13183.8]; 4Fe-4S binding domain [PF12797.9]; 4Fe-4S dicluste…				0
Methanoperedens_BLZ2_Methanoperedens_BLZ2_NODE_1755_length_90217_cov_303.008939_64	Methanoperedens_BLZ2	Methanoperedens_BLZ2_NODE_1755_length_90217_cov_303.008939	64	55035	55754	1	C	K00390	phosphoadenosine phosphosulfate reductase [EC:1.8.4.8 1.8.4.10]								Phosphoadenosine phosphosulfate reductase family [PF01507.21]		sp|P03766|Y290_LAMBD Uncharacterized nin region protein ORF290; Xu	Xu	0
Methanoperedens_BLZ2_Methanoperedens_BLZ2_NODE_1755_length_90217_cov_303.008939_65	Methanoperedens_BLZ2	Methanoperedens_BLZ2_NODE_1755_length_90217_cov_303.008939	65	55769	56188	-1	C	K07064	uncharacterized protein								PIN domain [PF01850.23]				0
Methanoperedens_BLZ2_Methanoperedens_BLZ2_NODE_1755_length_90217_cov_303.008939_66	Methanoperedens_BLZ2	Methanoperedens_BLZ2_NODE_1755_length_90217_cov_303.008939	66	56185	56424	-1	C	K19156	antitoxin PrlF								Antidote-toxin recognition MazE, bacterial antitoxin [PF04014.20]				0
Methanoperedens_BLZ2_Methanoperedens_BLZ2_NODE_1755_length_90217_cov_303.008939_67	Methanoperedens_BLZ2	Methanoperedens_BLZ2_NODE_1755_length_90217_cov_303.008939	67	56526	57662	1	C	K00958	sulfate adenylyltransferase [EC:2.7.7.4]								ATP-sulfurylase [PF01747.19]; PUA-like domain [PF14306.8]				0
Methanoperedens_BLZ2_Methanoperedens_BLZ2_NODE_1755_length_90217_cov_303.008939_68	Methanoperedens_BLZ2	Methanoperedens_BLZ2_NODE_1755_length_90217_cov_303.008939	68	57830	59641	1	C	K03549	KUP system potassium uptake protein								K+ potassium transporter [PF02705.18]				0
Methanoperedens_BLZ2_Methanoperedens_BLZ2_NODE_1755_length_90217_cov_303.008939_69	Methanoperedens_BLZ2	Methanoperedens_BLZ2_NODE_1755_length_90217_cov_303.008939	69	59713	60885	1	D										Domain of unknown function DUF11 [PF01345.20]				0
Methanoperedens_BLZ2_Methanoperedens_BLZ2_NODE_1755_length_90217_cov_303.008939_70	Methanoperedens_BLZ2	Methanoperedens_BLZ2_NODE_1755_length_90217_cov_303.008939	70	60893	61990	1	C	K22222	tubulin-like protein CetZ								Tubulin/FtsZ family, GTPase domain [PF00091.27]				0
Methanoperedens_BLZ2_Methanoperedens_BLZ2_NODE_1755_length_90217_cov_303.008939_71	Methanoperedens_BLZ2	Methanoperedens_BLZ2_NODE_1755_length_90217_cov_303.008939	71	62029	62265	1	D										4Fe-4S dicluster domain [PF14697.8]; 4Fe-4S dicluster domain [PF13237.8]; 4Fe-4S dicluster domain [PF13187.8]; 4Fe-4S dicluster domain [PF12838.9]; 4Fe-4S dicluster domain [PF13183.8]; 4Fe-4S dicluster domain [PF13534.8]; 4Fe-4S binding domain [PF12797.9]; 4Fe-4S dicluster domain [PF13247.8]				0
Methanoperedens_BLZ2_Methanoperedens_BLZ2_NODE_1755_length_90217_cov_303.008939_72	Methanoperedens_BLZ2	Methanoperedens_BLZ2_NODE_1755_length_90217_cov_303.008939	72	62299	62748	1	E														0
Methanoperedens_BLZ2_Methanoperedens_BLZ2_NODE_1755_length_90217_cov_303.008939_73	Methanoperedens_BLZ2	Methanoperedens_BLZ2_NODE_1755_length_90217_cov_303.008939	73	62739	63320	1	C	K07566	L-threonylcarbamoyladenylate synthase [EC:2.7.7.87]								Telomere recombination [PF01300.20]				0
Methanoperedens_BLZ2_Methanoperedens_BLZ2_NODE_1755_length_90217_cov_303.008939_74	Methanoperedens_BLZ2	Methanoperedens_BLZ2_NODE_1755_length_90217_cov_303.008939	74	63467	63763	1	C	K07075	uncharacterized protein								Polymerase beta, Nucleotidyltransferase [PF18765.3]; Nucleotidyltransferase domain [PF01909.25]				0
Methanoperedens_BLZ2_Methanoperedens_BLZ2_NODE_1755_length_90217_cov_303.008939_75	Methanoperedens_BLZ2	Methanoperedens_BLZ2_NODE_1755_length_90217_cov_303.008939	75	63872	64606	1	E														0
Methanoperedens_BLZ2_Methanoperedens_BLZ2_NODE_1755_length_90217_cov_303.008939_76	Methanoperedens_BLZ2	Methanoperedens_BLZ2_NODE_1755_length_90217_cov_303.008939	76	65318	69166	1	D										S-layer protein [PF07752.13]				0
Methanoperedens_BLZ2_Methanoperedens_BLZ2_NODE_1755_length_90217_cov_303.008939_77	Methanoperedens_BLZ2	Methanoperedens_BLZ2_NODE_1755_length_90217_cov_303.008939	77	69204	69578	1	E														0
Methanoperedens_BLZ2_Methanoperedens_BLZ2_NODE_1755_length_90217_cov_303.008939_78	Methanoperedens_BLZ2	Methanoperedens_BLZ2_NODE_1755_length_90217_cov_303.008939	78	69605	70126	-1	E														0
Methanoperedens_BLZ2_Methanoperedens_BLZ2_NODE_1755_length_90217_cov_303.008939_79	Methanoperedens_BLZ2	Methanoperedens_BLZ2_NODE_1755_length_90217_cov_303.008939	79	70193	70300	-1	E														0
Methanoperedens_BLZ2_Methanoperedens_BLZ2_NODE_1755_length_90217_cov_303.008939_80	Methanoperedens_BLZ2	Methanoperedens_BLZ2_NODE_1755_length_90217_cov_303.008939	80	70429	70806	1	E														0
Methanoperedens_BLZ2_Methanoperedens_BLZ2_NODE_1755_length_90217_cov_303.008939_81	Methanoperedens_BLZ2	Methanoperedens_BLZ2_NODE_1755_length_90217_cov_303.008939	81	71006	71392	1	E														0
Methanoperedens_BLZ2_Methanoperedens_BLZ2_NODE_1755_length_90217_cov_303.008939_82	Methanoperedens_BLZ2	Methanoperedens_BLZ2_NODE_1755_length_90217_cov_303.008939	82	71442	71930	1	E														0
Methanoperedens_BLZ2_Methanoperedens_BLZ2_NODE_1755_length_90217_cov_303.008939_83	Methanoperedens_BLZ2	Methanoperedens_BLZ2_NODE_1755_length_90217_cov_303.008939	83	72131	72511	1	D										Protein of unknown function (DUF1428) [PF07237.13]				0
Methanoperedens_BLZ2_Methanoperedens_BLZ2_NODE_1755_length_90217_cov_303.008939_84	Methanoperedens_BLZ2	Methanoperedens_BLZ2_NODE_1755_length_90217_cov_303.008939	84	73114	73545	1	C	K06996	uncharacterized protein								Glyoxalase-like domain [PF18029.3]; Glyoxalase/Bleomycin resistance protein/Dioxygenase superfamily [PF00903.27]; Glyoxalase-like domain [PF12681.9]				0
Methanoperedens_BLZ2_Methanoperedens_BLZ2_NODE_1755_length_90217_cov_303.008939_85	Methanoperedens_BLZ2	Methanoperedens_BLZ2_NODE_1755_length_90217_cov_303.008939	85	73550	74467	1	C	K04750	PhnB protein								3-demethylubiquinone-9 3-methyltransferase [PF06983.15]				0
Methanoperedens_BLZ2_Methanoperedens_BLZ2_NODE_1755_length_90217_cov_303.008939_86	Methanoperedens_BLZ2	Methanoperedens_BLZ2_NODE_1755_length_90217_cov_303.008939	86	74509	74949	1	C	K04750	PhnB protein								3-demethylubiquinone-9 3-methyltransferase [PF06983.15]				0
Methanoperedens_BLZ2_Methanoperedens_BLZ2_NODE_1755_length_90217_cov_303.008939_87	Methanoperedens_BLZ2	Methanoperedens_BLZ2_NODE_1755_length_90217_cov_303.008939	87	74946	75515	1	D										RibD C-terminal domain [PF01872.19]				0
Methanoperedens_BLZ2_Methanoperedens_BLZ2_NODE_1755_length_90217_cov_303.008939_88	Methanoperedens_BLZ2	Methanoperedens_BLZ2_NODE_1755_length_90217_cov_303.008939	88	75643	76830	1	D										Protein of unknown function DUF72 [PF01904.20]				0
Methanoperedens_BLZ2_Methanoperedens_BLZ2_NODE_1755_length_90217_cov_303.008939_89	Methanoperedens_BLZ2	Methanoperedens_BLZ2_NODE_1755_length_90217_cov_303.008939	89	76836	77351	-1	D										Nitroreductase family [PF00881.26]; Putative TM nitroreductase [PF14512.8]				0
Methanoperedens_BLZ2_Methanoperedens_BLZ2_NODE_1755_length_90217_cov_303.008939_90	Methanoperedens_BLZ2	Methanoperedens_BLZ2_NODE_1755_length_90217_cov_303.008939	90	77539	77745	-1	E														0
Methanoperedens_BLZ2_Methanoperedens_BLZ2_NODE_1755_length_90217_cov_303.008939_91	Methanoperedens_BLZ2	Methanoperedens_BLZ2_NODE_1755_length_90217_cov_303.008939	91	77988	78923	1	D										UbiA prenyltransferase family [PF01040.20]				0
Methanoperedens_BLZ2_Methanoperedens_BLZ2_NODE_1755_length_90217_cov_303.008939_92	Methanoperedens_BLZ2	Methanoperedens_BLZ2_NODE_1755_length_90217_cov_303.008939	92	78913	80136	-1	E														0
Methanoperedens_BLZ2_Methanoperedens_BLZ2_NODE_1755_length_90217_cov_303.008939_93	Methanoperedens_BLZ2	Methanoperedens_BLZ2_NODE_1755_length_90217_cov_303.008939	93	80293	80646	-1	E														0
Methanoperedens_BLZ2_Methanoperedens_BLZ2_NODE_1755_length_90217_cov_303.008939_94	Methanoperedens_BLZ2	Methanoperedens_BLZ2_NODE_1755_length_90217_cov_303.008939	94	80630	81556	-1	C	K08482	circadian clock protein KaiC								KaiC [PF06745.15]; DnaB-like helicase C terminal domain [PF03796.17]; AAA domain [PF13481.8]; Rad51 [PF08423.13]				0
Methanoperedens_BLZ2_Methanoperedens_BLZ2_NODE_1755_length_90217_cov_303.008939_95	Methanoperedens_BLZ2	Methanoperedens_BLZ2_NODE_1755_length_90217_cov_303.008939	95	81671	83650	-1	C	K00390	phosphoadenosine phosphosulfate reductase [EC:1.8.4.8 1.8.4.10]								Phosphoadenosine phosphosulfate reductase family [PF01507.21]; 4Fe-4S dicluster domain [PF12838.9]; 4Fe-4S dicluster domain [PF13187.8]; 4Fe-4S dicluster domain [PF13237.8]; 4Fe-4S dicluster domain [PF14697.8]; 4Fe-4S dicluster domain [PF13183.8]; NAD synthase [PF02540.19]		sp|P03766|Y290_LAMBD Uncharacterized nin region protein ORF290; Xu	Xu	0
Methanoperedens_BLZ2_Methanoperedens_BLZ2_NODE_1755_length_90217_cov_303.008939_96	Methanoperedens_BLZ2	Methanoperedens_BLZ2_NODE_1755_length_90217_cov_303.008939	96	83826	85172	1	C	K06921	uncharacterized protein								ATPase domain predominantly from Archaea [PF01637.20]; Archaea bacterial proteins of unknown function [PF03008.16]; AAA domain [PF13173.8]; Restriction endonuclease [PF04471.14]				0
Methanoperedens_BLZ2_Methanoperedens_BLZ2_NODE_1755_length_90217_cov_303.008939_97	Methanoperedens_BLZ2	Methanoperedens_BLZ2_NODE_1755_length_90217_cov_303.008939	97	85174	85971	-1	C	K06953	uncharacterized protein								Calcineurin-like phosphoesterase [PF00149.30]				0
Methanoperedens_BLZ2_Methanoperedens_BLZ2_NODE_1755_length_90217_cov_303.008939_98	Methanoperedens_BLZ2	Methanoperedens_BLZ2_NODE_1755_length_90217_cov_303.008939	98	86134	87141	1	D										Lycopene cyclase protein [PF05834.14]; Tryptophan halogenase [PF04820.16]				0
Methanoperedens_BLZ2_Methanoperedens_BLZ2_NODE_1755_length_90217_cov_303.008939_99	Methanoperedens_BLZ2	Methanoperedens_BLZ2_NODE_1755_length_90217_cov_303.008939	99	87077	87535	-1	E														0
Methanoperedens_BLZ2_Methanoperedens_BLZ2_NODE_1755_length_90217_cov_303.008939_100	Methanoperedens_BLZ2	Methanoperedens_BLZ2_NODE_1755_length_90217_cov_303.008939	100	87806	88330	1	E														0
Methanoperedens_BLZ2_Methanoperedens_BLZ2_NODE_1755_length_90217_cov_303.008939_101	Methanoperedens_BLZ2	Methanoperedens_BLZ2_NODE_1755_length_90217_cov_303.008939	101	88305	88421	1	E														0
Methanoperedens_BLZ2_Methanoperedens_BLZ2_NODE_1755_length_90217_cov_303.008939_102	Methanoperedens_BLZ2	Methanoperedens_BLZ2_NODE_1755_length_90217_cov_303.008939	102	88542	89840	1	C	K00762,K00762	orotate phosphoribosyltransferase [EC:2.4.2.10]; orotate phosphoribosyltransferase [EC:2.4.2.10]								Phosphoribosyl transferase domain [PF00156.29]				0
Methanoperedens_BLZ2_Methanoperedens_BLZ2_NODE_1755_length_90217_cov_303.008939_103	Methanoperedens_BLZ2	Methanoperedens_BLZ2_NODE_1755_length_90217_cov_303.008939	103	89892	90029	1	E														0
Methanoperedens_BLZ2_Methanoperedens_BLZ2_NODE_19306_length_19899_cov_340.292431_1	Methanoperedens_BLZ2	Methanoperedens_BLZ2_NODE_19306_length_19899_cov_340.292431	1	131	379	1	E														0
Methanoperedens_BLZ2_Methanoperedens_BLZ2_NODE_19306_length_19899_cov_340.292431_2	Methanoperedens_BLZ2	Methanoperedens_BLZ2_NODE_19306_length_19899_cov_340.292431	2	530	652	1	E														0
Methanoperedens_BLZ2_Methanoperedens_BLZ2_NODE_19306_length_19899_cov_340.292431_3	Methanoperedens_BLZ2	Methanoperedens_BLZ2_NODE_19306_length_19899_cov_340.292431	3	781	1017	1	E														0
Methanoperedens_BLZ2_Methanoperedens_BLZ2_NODE_19306_length_19899_cov_340.292431_4	Methanoperedens_BLZ2	Methanoperedens_BLZ2_NODE_19306_length_19899_cov_340.292431	4	1010	1417	1	D										PIN domain [PF10130.11]				0
Methanoperedens_BLZ2_Methanoperedens_BLZ2_NODE_19306_length_19899_cov_340.292431_5	Methanoperedens_BLZ2	Methanoperedens_BLZ2_NODE_19306_length_19899_cov_340.292431	5	1493	1630	-1	E														0
Methanoperedens_BLZ2_Methanoperedens_BLZ2_NODE_19306_length_19899_cov_340.292431_6	Methanoperedens_BLZ2	Methanoperedens_BLZ2_NODE_19306_length_19899_cov_340.292431	6	1623	1892	-1	D										Polymerase beta, Nucleotidyltransferase [PF18765.3]				0
Methanoperedens_BLZ2_Methanoperedens_BLZ2_NODE_19306_length_19899_cov_340.292431_7	Methanoperedens_BLZ2	Methanoperedens_BLZ2_NODE_19306_length_19899_cov_340.292431	7	2165	3121	-1	E														0
Methanoperedens_BLZ2_Methanoperedens_BLZ2_NODE_19306_length_19899_cov_340.292431_8	Methanoperedens_BLZ2	Methanoperedens_BLZ2_NODE_19306_length_19899_cov_340.292431	8	3552	3752	1	E														0
Methanoperedens_BLZ2_Methanoperedens_BLZ2_NODE_19306_length_19899_cov_340.292431_9	Methanoperedens_BLZ2	Methanoperedens_BLZ2_NODE_19306_length_19899_cov_340.292431	9	3900	4292	1	C	K01607	4-carboxymuconolactone decarboxylase [EC:4.1.1.44]								Carboxymuconolactone decarboxylase family [PF02627.22]				0
Methanoperedens_BLZ2_Methanoperedens_BLZ2_NODE_19306_length_19899_cov_340.292431_10	Methanoperedens_BLZ2	Methanoperedens_BLZ2_NODE_19306_length_19899_cov_340.292431	10	4663	5796	1	C	K00555	tRNA (guanine26-N2/guanine27-N2)-dimethyltransferase [EC:2.1.1.215 2.1.1.216]								N2,N2-dimethylguanosine tRNA methyltransferase [PF02005.18]				0
Methanoperedens_BLZ2_Methanoperedens_BLZ2_NODE_19306_length_19899_cov_340.292431_11	Methanoperedens_BLZ2	Methanoperedens_BLZ2_NODE_19306_length_19899_cov_340.292431	11	5806	6552	-1	C	K04069	pyruvate formate lyase activating enzyme [EC:1.97.1.4]								4Fe-4S single cluster domain [PF13353.8]; Radical SAM superfamily [PF04055.23]; 4Fe-4S single cluster domain [PF13394.8]				0
[truncated: 51,700 more rows]

## Sheet: S5 - % func. marker per MAG
nrfA functional marker contig id	% eu. 7m	% eu. bf 7m	% ol. 7m	% ol. bf 7m	% eu. 14.5m	% eu. bf 14.5m	% ol. 14.5m	% ol. bf 14.5m	% eu. 15.5m	% eu. bf 15.5m	% ol. 15.5m	% ol. bf 15.5m
[truncated: 1,469 more rows]

[truncated: 2 more sheets: S6- pamoCAB(ED)_haoABcycAB, S7- Sandpipper methanotrophs]
